# Supplementary material for: Understanding heart rate alarm adjustment in the intensive care units through an analytical approach
Source: PLoS One. 2017 Nov 27;12(11):e0187855. doi: 10.1371/journal.pone.0187855 (PMC5703448; doi:10.1371/journal.pone.0187855)
Supplement: S1 Dataset — This is a Microsoft Excel spreadsheet of the heart rate alarm metrics as described in the methods section. (XLSX) [file pone.0187855.s001.xlsx]

## Sheet: Sheet1
	AlarmMessage	AlarmStartTime	AlarmEndTime	Duration	TransferIn	TransferOut	typeOfAlarm	symbol	currThreshold	upperLower	defaultThres	thresholdChanged	changeFromPrevious	MagnitudeChange	TimeDiff(mins)	TimeDiff(hours)
249173	HR 0 < 50	2013-03-30 15:52:02	2013-03-30 15:52:10	8	2013-03-29 23:59:00	2013-03-30 23:59:00	HR	<	50	lower	50	0	0	0	953.045	15.8841
249173	HR 39 < 50	2013-03-30 17:21:50	2013-03-30 17:25:16	206	2013-03-29 23:59:00	2013-03-30 23:59:00	HR	<	50	lower	50	0	0	0	1042.84	17.3807
249173	HR 0 < 50	2013-03-30 17:29:58	2013-03-30 17:31:16	78	2013-03-29 23:59:00	2013-03-30 23:59:00	HR	<	50	lower	50	0	0	0	1050.97	17.5162
372820	HR 181 > 130	2013-03-08 16:53:14	2013-03-08 16:53:18	4	2013-03-08 09:00:00	2013-03-08 23:59:00	HR	>	130	upper	130	0	0	0	473.24	7.88734
372820	HR 138 > 130	2013-03-08 19:25:49	2013-03-08 19:25:53	4	2013-03-08 09:00:00	2013-03-08 23:59:00	HR	>	130	upper	130	0	0	0	625.822	10.4304
372820	HR 0 < 50	2013-03-08 19:44:07	2013-03-08 19:44:19	12	2013-03-08 09:00:00	2013-03-08 23:59:00	HR	<	50	lower	50	0	0	0	644.12	10.7353
372820	HR 130 = 130	2013-03-09 00:58:32	2013-03-09 00:58:38	6	2013-03-08 23:59:00	2013-03-09 18:29:00	HR	=	130	upper	130	0	0	0	59.5404	0.99234
372820	HR 133 > 130	2013-03-09 01:02:10	2013-03-09 01:02:12	2	2013-03-08 23:59:00	2013-03-09 18:29:00	HR	>	130	upper	130	0	0	0	63.1736	1.05289
372820	HR 132 > 130	2013-03-09 03:09:16	2013-03-09 03:09:18	2	2013-03-08 23:59:00	2013-03-09 18:29:00	HR	>	130	upper	130	0	0	0	190.268	3.17114
372820	HR 136 > 130	2013-03-09 04:25:42	2013-03-09 04:25:44	2	2013-03-08 23:59:00	2013-03-09 18:29:00	HR	>	130	upper	130	0	0	0	266.715	4.44525
372820	HR 131 > 130	2013-03-09 14:05:15	2013-03-09 14:05:17	2	2013-03-08 23:59:00	2013-03-09 18:29:00	HR	>	130	upper	130	0	0	0	846.259	14.1043
911950	HR 48 < 50	2013-03-27 00:32:35	2013-03-27 00:32:41	6	2013-03-26 23:59:00	2013-03-27 23:59:00	HR	<	50	lower	50	0	0	0	33.587	0.559783
911950	HR 160 > 130	2013-03-27 01:25:04	2013-03-27 01:25:10	6	2013-03-26 23:59:00	2013-03-27 23:59:00	HR	>	130	upper	130	0	0	0	86.0747	1.43458
911950	HR 50 = 50	2013-03-27 01:47:34	2013-03-27 01:47:48	14	2013-03-26 23:59:00	2013-03-27 23:59:00	HR	=	50	lower	50	0	0	0	108.576	1.8096
911950	HR 50 = 50	2013-03-27 02:03:40	2013-03-27 02:03:46	6	2013-03-26 23:59:00	2013-03-27 23:59:00	HR	=	50	lower	50	0	0	0	124.675	2.07792
911950	HR 48 < 50	2013-03-27 04:02:40	2013-03-27 04:02:42	2	2013-03-26 23:59:00	2013-03-27 23:59:00	HR	<	50	lower	50	0	0	0	243.672	4.06119
911950	HR 48 < 50	2013-03-27 04:54:04	2013-03-27 04:54:10	6	2013-03-26 23:59:00	2013-03-27 23:59:00	HR	<	50	lower	50	0	0	0	295.07	4.91783
911950	HR 50 = 50	2013-03-27 05:53:20	2013-03-27 05:53:22	2	2013-03-26 23:59:00	2013-03-27 23:59:00	HR	=	50	lower	50	0	0	0	354.334	5.90557
911950	HR 47 < 50	2013-03-27 06:57:53	2013-03-27 06:58:01	8	2013-03-26 23:59:00	2013-03-27 23:59:00	HR	<	50	lower	50	0	0	0	418.898	6.98164
911950	HR 49 < 50	2013-03-27 07:00:33	2013-03-27 07:00:39	6	2013-03-26 23:59:00	2013-03-27 23:59:00	HR	<	50	lower	50	0	0	0	421.565	7.02608
911950	HR 46 < 50	2013-03-27 07:34:55	2013-03-27 07:35:05	10	2013-03-26 23:59:00	2013-03-27 23:59:00	HR	<	50	lower	50	0	0	0	455.93	7.59883
911950	HR 49 < 50	2013-03-27 07:35:25	2013-03-27 07:35:29	4	2013-03-26 23:59:00	2013-03-27 23:59:00	HR	<	50	lower	50	0	0	0	456.43	7.60716
911950	HR 50 = 50	2013-03-27 07:43:53	2013-03-27 07:43:55	2	2013-03-26 23:59:00	2013-03-27 23:59:00	HR	=	50	lower	50	0	0	0	464.896	7.74827
911950	HR 44 < 50	2013-03-27 08:01:29	2013-03-27 08:01:33	4	2013-03-26 23:59:00	2013-03-27 23:59:00	HR	<	50	lower	50	0	0	0	482.496	8.04159
911950	HR 50 = 50	2013-03-27 08:04:49	2013-03-27 08:05:03	14	2013-03-26 23:59:00	2013-03-27 23:59:00	HR	=	50	lower	50	0	0	0	485.829	8.09715
911950	HR 45 < 50	2013-03-27 08:12:31	2013-03-27 08:12:45	14	2013-03-26 23:59:00	2013-03-27 23:59:00	HR	<	50	lower	50	0	0	0	493.529	8.22548
911950	HR 50 = 50	2013-03-27 08:26:57	2013-03-27 08:26:59	2	2013-03-26 23:59:00	2013-03-27 23:59:00	HR	=	50	lower	50	0	0	0	507.961	8.46602
911950	HR 45 < 50	2013-03-27 08:27:37	2013-03-27 08:27:39	2	2013-03-26 23:59:00	2013-03-27 23:59:00	HR	<	50	lower	50	0	0	0	508.628	8.47713
911950	HR 47 < 50	2013-03-27 10:31:02	2013-03-27 10:31:08	6	2013-03-26 23:59:00	2013-03-27 23:59:00	HR	<	50	lower	50	0	0	0	632.045	10.5341
911950	HR 42 < 50	2013-03-27 10:33:22	2013-03-27 10:33:28	6	2013-03-26 23:59:00	2013-03-27 23:59:00	HR	<	50	lower	50	0	0	0	634.379	10.573
911950	HR 50 = 50	2013-03-27 11:17:28	2013-03-27 11:17:30	2	2013-03-26 23:59:00	2013-03-27 23:59:00	HR	=	50	lower	50	0	0	0	678.482	11.308
911950	HR 43 < 50	2013-03-27 11:45:59	2013-03-27 11:46:09	10	2013-03-26 23:59:00	2013-03-27 23:59:00	HR	<	50	lower	50	0	0	0	706.984	11.7831
911950	HR 48 < 50	2013-03-27 11:48:23	2013-03-27 11:48:33	10	2013-03-26 23:59:00	2013-03-27 23:59:00	HR	<	50	lower	50	0	0	0	709.384	11.8231
911950	HR 49 < 50	2013-03-27 12:39:39	2013-03-27 12:39:41	2	2013-03-26 23:59:00	2013-03-27 23:59:00	HR	<	50	lower	50	0	0	0	760.654	12.6776
911950	HR 45 < 50	2013-03-27 13:23:31	2013-03-27 13:23:45	14	2013-03-26 23:59:00	2013-03-27 23:59:00	HR	<	50	lower	50	0	0	0	804.523	13.4087
911950	HR 45 < 50	2013-03-27 14:53:45	2013-03-27 14:53:51	6	2013-03-26 23:59:00	2013-03-27 23:59:00	HR	<	50	lower	50	0	0	0	894.762	14.9127
911950	HR 171 > 130	2013-03-27 19:39:53	2013-03-27 19:39:57	4	2013-03-26 23:59:00	2013-03-27 23:59:00	HR	>	130	upper	130	0	0	0	1180.88	19.6814
911950	HR 195 > 130	2013-03-27 21:47:54	2013-03-27 21:48:02	8	2013-03-26 23:59:00	2013-03-27 23:59:00	HR	>	130	upper	130	0	0	0	1308.91	21.8152
911950	HR 47 < 50	2013-03-28 18:52:14	2013-03-28 18:52:16	2	2013-03-27 23:59:00	2013-03-28 22:00:00	HR	<	50	lower	50	0	0	0	1133.24	18.8873
1073222	HR 145 > 130	2013-03-03 22:57:23	2013-03-03 22:57:25	2	2013-03-03 08:14:00	2013-03-03 23:59:00	HR	>	130	upper	130	0	0	0	883.389	14.7231
1073222	HR 47 < 60	2013-03-04 09:28:46	2013-03-04 09:28:54	8	2013-03-03 23:59:00	2013-03-04 19:42:00	HR	<	60	lower	50	1	1	10	569.782	9.49637
1073222	HR 134 > 130	2013-03-04 09:29:06	2013-03-04 09:29:08	2	2013-03-03 23:59:00	2013-03-04 19:42:00	HR	>	130	upper	130	0	0	0	570.116	9.50194
1185543	HR 46 < 50	2013-03-15 14:01:41	2013-03-15 14:01:45	4	2013-03-15 13:35:00	2013-03-15 23:59:00	HR	<	50	lower	50	0	0	0	26.6935	0.444892
1185543	HR 50 = 50	2013-03-15 14:06:49	2013-03-15 14:06:51	2	2013-03-15 13:35:00	2013-03-15 23:59:00	HR	=	50	lower	50	0	0	0	31.825	0.530416
1185543	HR 47 < 48	2013-03-15 14:28:09	2013-03-15 14:28:15	6	2013-03-15 13:35:00	2013-03-15 23:59:00	HR	<	48	lower	50	1	1	-2	53.1576	0.885959
1185543	HR 48 = 48	2013-03-15 14:30:21	2013-03-15 14:30:25	4	2013-03-15 13:35:00	2013-03-15 23:59:00	HR	=	48	lower	50	1	0	-2	55.3573	0.922621
1185543	HR 48 = 48	2013-03-15 14:31:13	2013-03-15 14:31:25	12	2013-03-15 13:35:00	2013-03-15 23:59:00	HR	=	48	lower	50	1	0	-2	56.224	0.937067
1185543	HR 48 = 48	2013-03-15 14:31:55	2013-03-15 14:32:09	14	2013-03-15 13:35:00	2013-03-15 23:59:00	HR	=	48	lower	50	1	0	-2	56.9239	0.948731
1185543	HR 48 = 48	2013-03-15 14:33:09	2013-03-15 14:33:11	2	2013-03-15 13:35:00	2013-03-15 23:59:00	HR	=	48	lower	50	1	0	-2	58.1572	0.969286
1185543	HR 48 = 48	2013-03-15 14:38:43	2013-03-15 14:38:57	14	2013-03-15 13:35:00	2013-03-15 23:59:00	HR	=	48	lower	50	1	0	-2	63.7241	1.06207
1185543	HR 48 = 48	2013-03-15 15:12:25	2013-03-15 15:12:31	6	2013-03-15 13:35:00	2013-03-15 23:59:00	HR	=	48	lower	50	1	0	-2	97.423	1.62372
1185543	HR 48 = 48	2013-03-15 15:27:51	2013-03-15 15:27:55	4	2013-03-15 13:35:00	2013-03-15 23:59:00	HR	=	48	lower	50	1	0	-2	112.855	1.88092
1185543	HR 48 = 48	2013-03-15 16:00:37	2013-03-15 16:00:41	4	2013-03-15 13:35:00	2013-03-15 23:59:00	HR	=	48	lower	50	1	0	-2	145.621	2.42701
1185543	HR 48 = 48	2013-03-15 16:01:23	2013-03-15 16:07:53	390	2013-03-15 13:35:00	2013-03-15 23:59:00	HR	=	48	lower	50	1	0	-2	146.389	2.43982
1185543	HR 47 < 48	2013-03-15 16:08:07	2013-03-15 16:08:24	17	2013-03-15 13:35:00	2013-03-15 23:59:00	HR	<	48	lower	50	1	0	-2	153.133	2.55221
1185543	HR 48 = 48	2013-03-15 16:08:46	2013-03-15 16:09:06	20	2013-03-15 13:35:00	2013-03-15 23:59:00	HR	=	48	lower	50	1	0	-2	153.768	2.5628
1185543	HR 47 < 48	2013-03-15 16:09:18	2013-03-15 16:09:40	22	2013-03-15 13:35:00	2013-03-15 23:59:00	HR	<	48	lower	50	1	0	-2	154.302	2.57171
1185543	HR 46 < 48	2013-03-15 16:09:54	2013-03-15 16:10:28	34	2013-03-15 13:35:00	2013-03-15 23:59:00	HR	<	48	lower	50	1	0	-2	154.903	2.58172
1185543	HR 47 < 48	2013-03-15 16:10:36	2013-03-15 16:12:06	90	2013-03-15 13:35:00	2013-03-15 23:59:00	HR	<	48	lower	50	1	0	-2	155.604	2.5934
1185543	HR 47 < 48	2013-03-15 16:12:38	2013-03-15 16:12:44	6	2013-03-15 13:35:00	2013-03-15 23:59:00	HR	<	48	lower	50	1	0	-2	157.639	2.62732
1185543	HR 48 = 48	2013-03-15 16:13:00	2013-03-15 16:13:18	18	2013-03-15 13:35:00	2013-03-15 23:59:00	HR	=	48	lower	50	1	0	-2	158.007	2.63346
1185543	HR 46 < 48	2013-03-15 16:13:36	2013-03-15 16:16:58	202	2013-03-15 13:35:00	2013-03-15 23:59:00	HR	<	48	lower	50	1	0	-2	158.607	2.64345
1185543	HR 48 = 48	2013-03-15 16:17:30	2013-03-15 16:17:58	28	2013-03-15 13:35:00	2013-03-15 23:59:00	HR	=	48	lower	50	1	0	-2	162.509	2.70848
1185543	HR 47 < 48	2013-03-15 16:20:52	2013-03-15 16:21:00	8	2013-03-15 13:35:00	2013-03-15 23:59:00	HR	<	48	lower	50	1	0	-2	165.876	2.7646
1185543	HR 46 < 48	2013-03-15 16:21:24	2013-03-15 16:24:30	186	2013-03-15 13:35:00	2013-03-15 23:59:00	HR	<	48	lower	50	1	0	-2	166.41	2.77349
1185543	HR 47 < 48	2013-03-15 16:24:54	2013-03-15 16:25:24	30	2013-03-15 13:35:00	2013-03-15 23:59:00	HR	<	48	lower	50	1	0	-2	169.91	2.83184
1185543	HR 47 < 48	2013-03-15 16:25:44	2013-03-15 16:26:04	20	2013-03-15 13:35:00	2013-03-15 23:59:00	HR	<	48	lower	50	1	0	-2	170.744	2.84573
1185543	HR 47 < 48	2013-03-15 16:26:22	2013-03-15 16:27:04	42	2013-03-15 13:35:00	2013-03-15 23:59:00	HR	<	48	lower	50	1	0	-2	171.378	2.85629
1185543	HR 46 < 48	2013-03-15 16:27:18	2013-03-15 16:28:56	98	2013-03-15 13:35:00	2013-03-15 23:59:00	HR	<	48	lower	50	1	0	-2	172.31	2.87184
1185543	HR 44 < 48	2013-03-15 16:29:04	2013-03-15 16:29:44	40	2013-03-15 13:35:00	2013-03-15 23:59:00	HR	<	48	lower	50	1	0	-2	174.077	2.90129
1185543	HR 47 < 48	2013-03-15 16:30:26	2013-03-15 16:33:22	176	2013-03-15 13:35:00	2013-03-15 23:59:00	HR	<	48	lower	50	1	0	-2	175.444	2.92406
1185543	HR 46 < 48	2013-03-15 16:33:40	2013-03-15 16:34:40	60	2013-03-15 13:35:00	2013-03-15 23:59:00	HR	<	48	lower	50	1	0	-2	178.678	2.97796
1185543	HR 45 < 48	2013-03-15 16:34:54	2013-03-15 16:35:02	8	2013-03-15 13:35:00	2013-03-15 23:59:00	HR	<	48	lower	50	1	0	-2	179.911	2.99851
1185543	HR 45 < 48	2013-03-15 16:35:14	2013-03-15 16:35:40	26	2013-03-15 13:35:00	2013-03-15 23:59:00	HR	<	48	lower	50	1	0	-2	180.244	3.00407
1185543	HR 48 = 48	2013-03-15 16:38:10	2013-03-15 16:38:20	10	2013-03-15 13:35:00	2013-03-15 23:59:00	HR	=	48	lower	50	1	0	-2	183.178	3.05296
1185543	HR 47 < 48	2013-03-15 16:46:10	2013-03-15 16:46:16	6	2013-03-15 13:35:00	2013-03-15 23:59:00	HR	<	48	lower	50	1	0	-2	191.177	3.18629
1185543	HR 48 = 48	2013-03-15 16:46:38	2013-03-15 16:47:22	44	2013-03-15 13:35:00	2013-03-15 23:59:00	HR	=	48	lower	50	1	0	-2	191.644	3.19407
1185543	HR 46 < 48	2013-03-15 16:47:34	2013-03-15 16:47:40	6	2013-03-15 13:35:00	2013-03-15 23:59:00	HR	<	48	lower	50	1	0	-2	192.577	3.20962
1185543	HR 47 < 48	2013-03-15 16:47:52	2013-03-15 16:48:48	56	2013-03-15 13:35:00	2013-03-15 23:59:00	HR	<	48	lower	50	1	0	-2	192.877	3.21462
1185543	HR 48 = 48	2013-03-15 16:49:08	2013-03-15 16:49:20	12	2013-03-15 13:35:00	2013-03-15 23:59:00	HR	=	48	lower	50	1	0	-2	194.144	3.23573
1185543	HR 48 = 48	2013-03-15 16:50:48	2013-03-15 16:51:20	32	2013-03-15 13:35:00	2013-03-15 23:59:00	HR	=	48	lower	50	1	0	-2	195.811	3.26351
1185543	HR 48 = 48	2013-03-15 16:51:34	2013-03-15 16:53:16	102	2013-03-15 13:35:00	2013-03-15 23:59:00	HR	=	48	lower	50	1	0	-2	196.577	3.27629
1185543	HR 47 < 48	2013-03-15 16:53:32	2013-03-15 16:57:04	212	2013-03-15 13:35:00	2013-03-15 23:59:00	HR	<	48	lower	50	1	0	-2	198.544	3.30906
1185543	HR 48 = 48	2013-03-15 16:59:08	2013-03-15 16:59:10	2	2013-03-15 13:35:00	2013-03-15 23:59:00	HR	=	48	lower	50	1	0	-2	204.144	3.40239
1185543	HR 48 = 48	2013-03-15 17:04:22	2013-03-15 17:04:28	6	2013-03-15 13:35:00	2013-03-15 23:59:00	HR	=	48	lower	50	1	0	-2	209.377	3.48961
1185543	HR 48 = 48	2013-03-15 17:04:42	2013-03-15 17:04:50	8	2013-03-15 13:35:00	2013-03-15 23:59:00	HR	=	48	lower	50	1	0	-2	209.71	3.49517
1185543	HR 45 = 45	2013-03-16 12:12:25	2013-03-16 12:12:27	2	2013-03-15 23:59:00	2013-03-16 18:27:00	HR	=	45	lower	50	1	1	-5	733.419	12.2236
1475428	HR 150 > 130	2013-03-09 09:31:37	2013-03-09 09:31:39	2	2013-03-08 23:59:00	2013-03-09 15:19:00	HR	>	130	upper	130	0	0	0	572.619	9.54366
1600311	HR 48 < 50	2013-03-12 20:38:47	2013-03-12 20:38:51	4	2013-03-12 16:06:00	2013-03-12 23:59:00	HR	<	50	lower	50	0	0	0	272.79	4.5465
1600311	HR 0 < 50	2013-03-12 20:41:15	2013-03-12 20:41:19	4	2013-03-12 16:06:00	2013-03-12 23:59:00	HR	<	50	lower	50	0	0	0	275.257	4.58761
1600311	HR 149 > 130	2013-03-12 20:41:27	2013-03-12 20:41:31	4	2013-03-12 16:06:00	2013-03-12 23:59:00	HR	>	130	upper	130	0	0	0	275.457	4.59095
1600311	HR 43 < 50	2013-03-12 20:46:13	2013-03-12 20:46:15	2	2013-03-12 16:06:00	2013-03-12 23:59:00	HR	<	50	lower	50	0	0	0	280.224	4.6704
1600311	HR 0 < 50	2013-03-13 06:04:07	2013-03-13 06:05:17	70	2013-03-12 23:59:00	2013-03-13 23:59:00	HR	<	50	lower	50	0	0	0	365.13	6.08551
1600311	HR 0 < 50	2013-03-13 06:08:07	2013-03-13 06:08:27	20	2013-03-12 23:59:00	2013-03-13 23:59:00	HR	<	50	lower	50	0	0	0	369.13	6.15217
1600311	HR 132 > 130	2013-03-14 08:20:08	2013-03-14 08:20:14	6	2013-03-13 23:59:00	2013-03-14 17:34:00	HR	>	130	upper	130	0	0	0	501.145	8.35241
1689703	HR 0 < 50	2013-03-25 09:12:05	2013-03-25 09:12:55	50	2013-03-25 06:52:00	2013-03-25 23:59:00	HR	<	50	lower	50	0	0	0	140.092	2.33487
1689703	HR 0 < 50	2013-03-25 09:13:07	2013-03-25 09:13:21	14	2013-03-25 06:52:00	2013-03-25 23:59:00	HR	<	50	lower	50	0	0	0	141.126	2.35209
1689703	HR 0 < 50	2013-03-26 09:39:19	2013-03-26 09:40:09	50	2013-03-25 23:59:00	2013-03-26 23:59:00	HR	<	50	lower	50	0	0	0	580.323	9.67205
1689703	HR 0 < 50	2013-03-26 09:40:33	2013-03-26 09:40:37	4	2013-03-25 23:59:00	2013-03-26 23:59:00	HR	<	50	lower	50	0	0	0	581.556	9.69261
1689703	HR 177 > 130	2013-03-27 20:26:59	2013-03-27 20:27:09	10	2013-03-26 23:59:00	2013-03-27 23:59:00	HR	>	130	upper	130	0	0	0	1227.99	20.4665
1689703	HR 148 > 130	2013-03-28 08:32:31	2013-03-28 08:32:33	2	2013-03-27 23:59:00	2013-03-28 23:59:00	HR	>	130	upper	130	0	0	0	513.518	8.55864
1689703	HR 58 < 60	2013-03-29 00:55:33	2013-03-29 00:55:37	4	2013-03-28 23:59:00	2013-03-29 23:59:00	HR	<	60	lower	50	1	1	10	56.5597	0.942662
1689703	HR 58 < 60	2013-03-29 00:56:33	2013-03-29 00:56:35	2	2013-03-28 23:59:00	2013-03-29 23:59:00	HR	<	60	lower	50	1	0	10	57.5597	0.959328
1689703	HR 58 < 60	2013-03-29 01:08:21	2013-03-29 01:08:23	2	2013-03-28 23:59:00	2013-03-29 23:59:00	HR	<	60	lower	50	1	0	10	69.3591	1.15599
1689703	HR 58 < 60	2013-03-29 01:11:27	2013-03-29 01:11:29	2	2013-03-28 23:59:00	2013-03-29 23:59:00	HR	<	60	lower	50	1	0	10	72.459	1.20765
1689703	HR 56 < 60	2013-03-29 01:52:35	2013-03-29 01:52:39	4	2013-03-28 23:59:00	2013-03-29 23:59:00	HR	<	60	lower	50	1	0	10	113.591	1.89318
1689703	HR 57 < 60	2013-03-29 02:14:43	2013-03-29 02:14:45	2	2013-03-28 23:59:00	2013-03-29 23:59:00	HR	<	60	lower	50	1	0	10	135.723	2.26205
1689703	HR 59 < 60	2013-03-29 02:19:11	2013-03-29 02:19:13	2	2013-03-28 23:59:00	2013-03-29 23:59:00	HR	<	60	lower	50	1	0	10	140.19	2.3365
1689703	HR 59 < 60	2013-03-29 02:30:39	2013-03-29 02:30:41	2	2013-03-28 23:59:00	2013-03-29 23:59:00	HR	<	60	lower	50	1	0	10	151.656	2.5276
1689703	HR 58 < 60	2013-03-29 04:01:05	2013-03-29 04:01:09	4	2013-03-28 23:59:00	2013-03-29 23:59:00	HR	<	60	lower	50	1	0	10	242.085	4.03476
1689703	HR 58 < 60	2013-03-29 04:06:01	2013-03-29 04:06:03	2	2013-03-28 23:59:00	2013-03-29 23:59:00	HR	<	60	lower	50	1	0	10	247.019	4.11698
1689703	HR 58 < 60	2013-03-29 05:10:50	2013-03-29 05:10:52	2	2013-03-28 23:59:00	2013-03-29 23:59:00	HR	<	60	lower	50	1	0	10	311.849	5.19749
1689703	HR 58 < 60	2013-03-29 05:24:40	2013-03-29 05:24:44	4	2013-03-28 23:59:00	2013-03-29 23:59:00	HR	<	60	lower	50	1	0	10	325.682	5.42803
1689703	HR 57 < 60	2013-03-29 05:39:46	2013-03-29 05:39:50	4	2013-03-28 23:59:00	2013-03-29 23:59:00	HR	<	60	lower	50	1	0	10	340.781	5.67969
1689703	HR 60 = 60	2013-03-29 05:44:14	2013-03-29 05:44:28	14	2013-03-28 23:59:00	2013-03-29 23:59:00	HR	=	60	lower	50	1	0	10	345.248	5.75413
1689703	HR 154 > 130	2013-03-30 06:54:51	2013-03-30 06:54:59	8	2013-03-29 23:59:00	2013-03-30 23:59:00	HR	>	130	upper	130	0	0	0	415.86	6.931
1689703	HR 0 < 50	2013-03-30 15:00:49	2013-03-30 15:02:33	104	2013-03-29 23:59:00	2013-03-30 23:59:00	HR	<	50	lower	50	0	1	0	901.832	15.0305
1689703	HR 137 > 130	2013-03-31 11:34:45	2013-03-31 11:34:47	2	2013-03-30 23:59:00	2013-03-31 11:45:00	HR	>	130	upper	130	0	0	0	695.764	11.5961
1782754	HR 193 > 130	2013-03-31 07:31:02	2013-03-31 07:31:22	20	2013-03-31 04:56:00	2013-03-31 23:59:00	HR	>	130	upper	130	0	0	0	155.046	2.58411
1782754	HR 136 > 130	2013-03-31 08:56:38	2013-03-31 08:56:46	8	2013-03-31 04:56:00	2013-03-31 23:59:00	HR	>	130	upper	130	0	0	0	240.643	4.01072
1782754	HR 42 < 50	2013-03-31 09:12:00	2013-03-31 09:12:16	16	2013-03-31 04:56:00	2013-03-31 23:59:00	HR	<	50	lower	50	0	0	0	256.009	4.26682
1782754	HR 48 < 50	2013-03-31 09:12:44	2013-03-31 09:12:54	10	2013-03-31 04:56:00	2013-03-31 23:59:00	HR	<	50	lower	50	0	0	0	256.743	4.27904
1782754	HR 0 < 50	2013-03-31 09:25:20	2013-03-31 09:25:28	8	2013-03-31 04:56:00	2013-03-31 23:59:00	HR	<	50	lower	50	0	0	0	269.342	4.48904
1782754	HR 134 > 130	2013-03-31 09:27:48	2013-03-31 09:27:54	6	2013-03-31 04:56:00	2013-03-31 23:59:00	HR	>	130	upper	130	0	0	0	271.809	4.53015
1782754	HR 133 > 130	2013-03-31 09:38:20	2013-03-31 09:38:22	2	2013-03-31 04:56:00	2013-03-31 23:59:00	HR	>	130	upper	130	0	0	0	282.342	4.7057
1782754	HR 143 > 130	2013-03-31 11:31:48	2013-03-31 11:32:06	18	2013-03-31 04:56:00	2013-03-31 23:59:00	HR	>	130	upper	130	0	0	0	395.804	6.59674
1782754	HR 133 > 130	2013-03-31 11:33:30	2013-03-31 11:33:44	14	2013-03-31 04:56:00	2013-03-31 23:59:00	HR	>	130	upper	130	0	0	0	397.504	6.62507
1782754	HR 133 > 130	2013-03-31 12:20:12	2013-03-31 12:20:30	18	2013-03-31 04:56:00	2013-03-31 23:59:00	HR	>	130	upper	130	0	0	0	444.203	7.40338
1782754	HR 0 < 50	2013-03-31 12:31:50	2013-03-31 12:31:56	6	2013-03-31 04:56:00	2013-03-31 23:59:00	HR	<	50	lower	50	0	0	0	455.835	7.59726
1929593	HR 143 > 130	2013-03-07 23:53:08	2013-03-07 23:53:10	2	2013-03-07 23:45:00	2013-03-07 23:59:00	HR	>	130	upper	130	0	0	0	8.14767	0.135794
1929593	HR 143 > 130	2013-03-07 23:53:28	2013-03-07 23:57:36	248	2013-03-07 23:45:00	2013-03-07 23:59:00	HR	>	130	upper	130	0	0	0	8.48083	0.141347
1929593	HR 145 > 130	2013-03-07 23:57:50	2013-03-07 23:58:40	50	2013-03-07 23:45:00	2013-03-07 23:59:00	HR	>	130	upper	130	0	0	0	12.8473	0.214122
1929593	HR 145 > 130	2013-03-07 23:58:54	2013-03-07 23:58:58	4	2013-03-07 23:45:00	2013-03-07 23:59:00	HR	>	130	upper	130	0	0	0	13.914	0.2319
1929593	HR 145 > 130	2013-03-07 23:59:24	2013-03-08 00:02:32	188	2013-03-07 23:59:00	2013-03-08 23:59:00	HR	>	130	upper	130	0	0	0	0.41395	0.00689917
1929593	HR 140 > 130	2013-03-08 00:08:58	2013-03-08 00:41:28	1950	2013-03-07 23:59:00	2013-03-08 23:59:00	HR	>	130	upper	130	0	0	0	9.98033	0.166339
1929593	HR 130 = 130	2013-03-08 00:41:34	2013-03-08 00:41:50	16	2013-03-07 23:59:00	2013-03-08 23:59:00	HR	=	130	upper	130	0	0	0	42.5793	0.709655
1929593	HR 130 = 130	2013-03-08 00:42:54	2013-03-08 00:43:16	22	2013-03-07 23:59:00	2013-03-08 23:59:00	HR	=	130	upper	130	0	0	0	43.9125	0.731874
1929593	HR 131 > 130	2013-03-08 00:43:26	2013-03-08 00:44:10	44	2013-03-07 23:59:00	2013-03-08 23:59:00	HR	>	130	upper	130	0	0	0	44.4458	0.740764
1929593	HR 133 > 130	2013-03-08 00:44:16	2013-03-08 01:18:16	2040	2013-03-07 23:59:00	2013-03-08 23:59:00	HR	>	130	upper	130	0	0	0	45.2791	0.754651
1929593	HR 130 = 130	2013-03-08 01:18:24	2013-03-08 01:18:34	10	2013-03-07 23:59:00	2013-03-08 23:59:00	HR	=	130	upper	130	0	0	0	79.4008	1.32335
1929593	HR 130 = 130	2013-03-08 01:18:40	2013-03-08 01:18:42	2	2013-03-07 23:59:00	2013-03-08 23:59:00	HR	=	130	upper	130	0	0	0	79.6677	1.32779
1929593	HR 130 = 130	2013-03-08 01:39:28	2013-03-08 01:39:44	16	2013-03-07 23:59:00	2013-03-08 23:59:00	HR	=	130	upper	130	0	0	0	100.469	1.67448
1929593	HR 131 > 130	2013-03-08 03:45:29	2013-03-08 03:45:31	2	2013-03-07 23:59:00	2013-03-08 23:59:00	HR	>	130	upper	130	0	0	0	226.498	3.77497
1929593	HR 131 > 130	2013-03-08 12:30:32	2013-03-08 12:30:34	2	2013-03-07 23:59:00	2013-03-08 23:59:00	HR	>	130	upper	130	0	0	0	751.548	12.5258
1929593	HR 133 > 130	2013-03-08 12:30:50	2013-03-08 12:30:54	4	2013-03-07 23:59:00	2013-03-08 23:59:00	HR	>	130	upper	130	0	0	0	751.848	12.5308
1929593	HR 154 > 130	2013-03-08 18:21:50	2013-03-08 18:21:54	4	2013-03-07 23:59:00	2013-03-08 23:59:00	HR	>	130	upper	130	0	0	0	1102.84	18.3806
1929593	HR 139 > 130	2013-03-09 11:47:48	2013-03-09 11:47:56	8	2013-03-08 23:59:00	2013-03-09 23:59:00	HR	>	130	upper	130	0	0	0	708.804	11.8134
1929593	HR 131 > 130	2013-03-09 11:48:26	2013-03-09 11:49:06	40	2013-03-08 23:59:00	2013-03-09 23:59:00	HR	>	130	upper	130	0	0	0	709.438	11.824
1929593	HR 131 > 130	2013-03-09 11:49:12	2013-03-09 11:49:48	36	2013-03-08 23:59:00	2013-03-09 23:59:00	HR	>	130	upper	130	0	0	0	710.204	11.8367
1929593	HR 133 > 130	2013-03-09 14:36:41	2013-03-09 14:36:43	2	2013-03-08 23:59:00	2013-03-09 23:59:00	HR	>	130	upper	130	0	0	0	877.694	14.6282
1929593	HR 130 = 130	2013-03-09 16:16:21	2013-03-09 16:16:53	32	2013-03-08 23:59:00	2013-03-09 23:59:00	HR	=	130	upper	130	0	0	0	977.366	16.2894
1929593	HR 130 = 130	2013-03-09 19:16:38	2013-03-09 19:16:42	4	2013-03-08 23:59:00	2013-03-09 23:59:00	HR	=	130	upper	130	0	0	0	1157.65	19.2941
1929593	HR 130 = 130	2013-03-09 19:16:50	2013-03-09 19:16:56	6	2013-03-08 23:59:00	2013-03-09 23:59:00	HR	=	130	upper	130	0	0	0	1157.85	19.2974
1929593	HR 139 > 130	2013-03-10 05:09:47	2013-03-10 05:09:53	6	2013-03-09 23:59:00	2013-03-10 23:59:00	HR	>	130	upper	130	0	0	0	310.786	5.17977
1929593	HR 134 > 130	2013-03-10 07:18:00	2013-03-10 07:18:02	2	2013-03-09 23:59:00	2013-03-10 23:59:00	HR	>	130	upper	130	0	0	0	439.015	7.31692
1929593	HR 130 = 130	2013-03-10 07:18:22	2013-03-10 07:19:08	46	2013-03-09 23:59:00	2013-03-10 23:59:00	HR	=	130	upper	130	0	0	0	439.382	7.32303
1929593	HR 130 = 130	2013-03-10 07:19:24	2013-03-10 07:19:30	6	2013-03-09 23:59:00	2013-03-10 23:59:00	HR	=	130	upper	130	0	0	0	440.415	7.34025
1929593	HR 131 > 130	2013-03-10 07:19:36	2013-03-10 07:19:54	18	2013-03-09 23:59:00	2013-03-10 23:59:00	HR	>	130	upper	130	0	0	0	440.615	7.34359
1929593	HR 131 > 130	2013-03-10 07:20:10	2013-03-10 07:20:40	30	2013-03-09 23:59:00	2013-03-10 23:59:00	HR	>	130	upper	130	0	0	0	441.182	7.35303
1929593	HR 131 > 130	2013-03-10 07:20:48	2013-03-10 07:21:00	12	2013-03-09 23:59:00	2013-03-10 23:59:00	HR	>	130	upper	130	0	0	0	441.815	7.36358
1929593	HR 130 = 130	2013-03-10 07:21:10	2013-03-10 07:22:26	76	2013-03-09 23:59:00	2013-03-10 23:59:00	HR	=	130	upper	130	0	0	0	442.182	7.3697
1929593	HR 131 > 130	2013-03-10 07:22:32	2013-03-10 07:25:36	184	2013-03-09 23:59:00	2013-03-10 23:59:00	HR	>	130	upper	130	0	0	0	443.548	7.39247
1929593	HR 130 = 130	2013-03-10 07:48:48	2013-03-10 07:48:50	2	2013-03-09 23:59:00	2013-03-10 23:59:00	HR	=	130	upper	130	0	0	0	469.814	7.83024
1929593	HR 131 > 130	2013-03-10 07:49:56	2013-03-10 07:50:52	56	2013-03-09 23:59:00	2013-03-10 23:59:00	HR	>	130	upper	130	0	0	0	470.947	7.84912
1929593	HR 133 > 130	2013-03-10 07:51:12	2013-03-10 07:52:02	50	2013-03-09 23:59:00	2013-03-10 23:59:00	HR	>	130	upper	130	0	0	0	472.214	7.87023
1929593	HR 130 = 130	2013-03-10 07:52:10	2013-03-10 07:53:00	50	2013-03-09 23:59:00	2013-03-10 23:59:00	HR	=	130	upper	130	0	0	0	473.181	7.88635
1929593	HR 132 > 130	2013-03-10 07:53:06	2013-03-10 07:55:12	126	2013-03-09 23:59:00	2013-03-10 23:59:00	HR	>	130	upper	130	0	0	0	474.114	7.9019
1929593	HR 131 > 130	2013-03-10 07:55:20	2013-03-10 07:55:44	24	2013-03-09 23:59:00	2013-03-10 23:59:00	HR	>	130	upper	130	0	0	0	476.347	7.93912
1929593	HR 130 = 130	2013-03-10 07:55:50	2013-03-10 07:57:24	94	2013-03-09 23:59:00	2013-03-10 23:59:00	HR	=	130	upper	130	0	0	0	476.847	7.94745
1929593	HR 131 > 130	2013-03-10 07:57:30	2013-03-10 07:57:42	12	2013-03-09 23:59:00	2013-03-10 23:59:00	HR	>	130	upper	130	0	0	0	478.514	7.97523
1929593	HR 142 > 130	2013-03-10 07:57:52	2013-03-10 07:58:32	40	2013-03-09 23:59:00	2013-03-10 23:59:00	HR	>	130	upper	130	0	0	0	478.881	7.98134
1929593	HR 132 > 130	2013-03-10 07:58:54	2013-03-10 07:59:14	20	2013-03-09 23:59:00	2013-03-10 23:59:00	HR	>	130	upper	130	0	0	0	479.914	7.99856
1929593	HR 133 > 130	2013-03-10 07:59:22	2013-03-10 07:59:44	22	2013-03-09 23:59:00	2013-03-10 23:59:00	HR	>	130	upper	130	0	0	0	480.38	8.00634
1929593	HR 134 > 130	2013-03-10 07:59:56	2013-03-10 08:03:50	234	2013-03-09 23:59:00	2013-03-10 23:59:00	HR	>	130	upper	130	0	0	0	480.947	8.01578
1929593	HR 132 > 130	2013-03-10 08:04:02	2013-03-10 08:04:52	50	2013-03-09 23:59:00	2013-03-10 23:59:00	HR	>	130	upper	130	0	0	0	485.047	8.08411
1929593	HR 131 > 130	2013-03-10 08:05:02	2013-03-10 08:05:32	30	2013-03-09 23:59:00	2013-03-10 23:59:00	HR	>	130	upper	130	0	0	0	486.047	8.10078
1929593	HR 153 > 133	2013-03-10 08:39:08	2013-03-10 08:39:12	4	2013-03-09 23:59:00	2013-03-10 23:59:00	HR	>	133	upper	130	1	1	3	520.149	8.66915		3414.15
1929593	HR 67 < 70	2013-03-10 09:26:52	2013-03-10 09:26:54	2	2013-03-09 23:59:00	2013-03-10 23:59:00	HR	<	70	lower	50	1	1	20	567.869	9.46448
1929593	HR 166 > 133	2013-03-10 13:29:31	2013-03-10 13:29:35	4	2013-03-09 23:59:00	2013-03-10 23:59:00	HR	>	133	upper	130	1	0	3	810.527	13.5088
1929593	HR 133 = 133	2013-03-10 15:42:33	2013-03-10 15:42:43	10	2013-03-09 23:59:00	2013-03-10 23:59:00	HR	=	133	upper	130	1	0	3	943.556	15.7259
1929593	HR 133 = 133	2013-03-10 15:42:57	2013-03-10 15:42:59	2	2013-03-09 23:59:00	2013-03-10 23:59:00	HR	=	133	upper	130	1	0	3	943.956	15.7326
1929593	HR 133 = 133	2013-03-10 15:43:37	2013-03-10 15:43:39	2	2013-03-09 23:59:00	2013-03-10 23:59:00	HR	=	133	upper	130	1	0	3	944.622	15.7437
1929593	HR 133 = 133	2013-03-10 15:44:13	2013-03-10 15:44:21	8	2013-03-09 23:59:00	2013-03-10 23:59:00	HR	=	133	upper	130	1	0	3	945.222	15.7537
1929593	HR 133 = 133	2013-03-10 15:44:29	2013-03-10 15:44:41	12	2013-03-09 23:59:00	2013-03-10 23:59:00	HR	=	133	upper	130	1	0	3	945.489	15.7581
1929593	HR 133 = 133	2013-03-10 15:49:07	2013-03-10 15:49:33	26	2013-03-09 23:59:00	2013-03-10 23:59:00	HR	=	133	upper	130	1	0	3	950.122	15.8354
1929593	HR 137 > 133	2013-03-11 05:47:18	2013-03-11 05:47:24	6	2013-03-10 23:59:00	2013-03-11 23:59:00	HR	>	133	upper	130	1	0	3	348.308	5.80514
1929593	HR 141 > 133	2013-03-11 07:18:32	2013-03-11 07:18:34	2	2013-03-10 23:59:00	2013-03-11 23:59:00	HR	>	133	upper	130	1	0	3	439.538	7.32564
1929593	HR 65 < 70	2013-03-12 11:21:09	2013-03-12 11:21:11	2	2013-03-11 23:59:00	2013-03-12 23:59:00	HR	<	70	lower	50	1	0	20	682.159	11.3693
1929593	HR 53 < 70	2013-03-12 23:39:49	2013-03-12 23:39:51	2	2013-03-11 23:59:00	2013-03-12 23:59:00	HR	<	70	lower	50	1	0	20	1420.83	23.6805
1929593	HR 61 < 70	2013-03-14 00:46:24	2013-03-14 00:46:28	4	2013-03-13 23:59:00	2013-03-14 18:02:00	HR	<	70	lower	50	1	0	20	47.4066	0.79011
4349211	HR 133 > 130	2013-03-02 03:53:45	2013-03-02 03:53:49	4	2013-03-01 23:59:00	2013-03-02 23:59:00	HR	>	130	upper	130	0	0	0	234.752	3.91253
4349211	HR 132 > 130	2013-03-02 04:08:07	1900-01-01	-1	2013-03-01 23:59:00	2013-03-02 23:59:00	HR	>	130	upper	130	0	0	0	249.118	4.15197
4349211	HR 138 > 130	2013-03-02 05:07:14	2013-03-02 05:07:28	14	2013-03-01 23:59:00	2013-03-02 23:59:00	HR	>	130	upper	130	0	0	0	308.249	5.13748
4349211	HR 130 = 130	2013-03-02 05:07:36	2013-03-02 05:07:42	6	2013-03-01 23:59:00	2013-03-02 23:59:00	HR	=	130	upper	130	0	0	0	308.616	5.14359
4349211	HR 130 = 130	2013-03-02 05:07:50	2013-03-02 05:07:58	8	2013-03-01 23:59:00	2013-03-02 23:59:00	HR	=	130	upper	130	0	0	0	308.849	5.14748
4349211	HR 130 = 130	2013-03-02 05:08:04	2013-03-02 05:08:20	16	2013-03-01 23:59:00	2013-03-02 23:59:00	HR	=	130	upper	130	0	0	0	309.082	5.15137
4349211	HR 132 > 130	2013-03-02 05:08:28	2013-03-02 05:08:36	8	2013-03-01 23:59:00	2013-03-02 23:59:00	HR	>	130	upper	130	0	0	0	309.482	5.15804
4349211	HR 152 > 130	2013-03-02 05:34:28	2013-03-02 05:34:30	2	2013-03-01 23:59:00	2013-03-02 23:59:00	HR	>	130	upper	130	0	0	0	335.481	5.59135
4349211	HR 140 > 130	2013-03-02 06:33:40	2013-03-02 06:33:42	2	2013-03-01 23:59:00	2013-03-02 23:59:00	HR	>	130	upper	130	0	0	0	394.679	6.57798
4349211	HR 137 > 130	2013-03-02 06:38:56	2013-03-02 06:38:58	2	2013-03-01 23:59:00	2013-03-02 23:59:00	HR	>	130	upper	130	0	0	0	399.945	6.66575
4349211	HR 130 = 130	2013-03-02 06:46:46	2013-03-02 06:46:52	6	2013-03-01 23:59:00	2013-03-02 23:59:00	HR	=	130	upper	130	0	0	0	407.778	6.7963
4349211	HR 151 > 130	2013-03-02 06:48:06	2013-03-02 06:48:10	4	2013-03-01 23:59:00	2013-03-02 23:59:00	HR	>	130	upper	130	0	0	0	409.112	6.81853
4349211	HR 132 > 130	2013-03-02 11:13:05	2013-03-02 11:15:01	116	2013-03-01 23:59:00	2013-03-02 23:59:00	HR	>	130	upper	130	0	0	0	674.093	11.2349
4349211	HR 130 = 130	2013-03-02 11:15:07	2013-03-02 11:15:11	4	2013-03-01 23:59:00	2013-03-02 23:59:00	HR	=	130	upper	130	0	0	0	676.126	11.2688
4349211	HR 136 > 130	2013-03-02 11:15:27	2013-03-02 11:16:01	34	2013-03-01 23:59:00	2013-03-02 23:59:00	HR	>	130	upper	130	0	0	0	676.459	11.2743
4349211	HR 130 = 130	2013-03-02 11:21:25	2013-03-02 11:21:27	2	2013-03-01 23:59:00	2013-03-02 23:59:00	HR	=	130	upper	130	0	0	0	682.426	11.3738
4349211	HR 145 > 130	2013-03-02 11:23:13	2013-03-02 11:23:17	4	2013-03-01 23:59:00	2013-03-02 23:59:00	HR	>	130	upper	130	0	0	0	684.226	11.4038
4349211	HR 130 = 130	2013-03-02 13:13:31	2013-03-02 13:13:33	2	2013-03-01 23:59:00	2013-03-02 23:59:00	HR	=	130	upper	130	0	0	0	794.521	13.242
4349211	HR 132 > 130	2013-03-02 13:14:41	2013-03-02 13:14:45	4	2013-03-01 23:59:00	2013-03-02 23:59:00	HR	>	130	upper	130	0	0	0	795.688	13.2615
4349211	HR 132 > 130	2013-03-02 13:14:55	2013-03-02 13:15:41	46	2013-03-01 23:59:00	2013-03-02 23:59:00	HR	>	130	upper	130	0	0	0	795.921	13.2654
4349211	HR 132 > 130	2013-03-02 13:16:03	2013-03-02 13:17:09	66	2013-03-01 23:59:00	2013-03-02 23:59:00	HR	>	130	upper	130	0	0	0	797.054	13.2842
4349211	HR 134 > 130	2013-03-02 13:37:03	2013-03-02 13:37:13	10	2013-03-01 23:59:00	2013-03-02 23:59:00	HR	>	130	upper	130	0	0	0	818.054	13.6342
4349211	HR 131 > 130	2013-03-02 13:37:25	2013-03-02 13:37:47	22	2013-03-01 23:59:00	2013-03-02 23:59:00	HR	>	130	upper	130	0	0	0	818.42	13.6403
4349211	HR 132 > 130	2013-03-02 13:38:33	2013-03-02 13:38:41	8	2013-03-01 23:59:00	2013-03-02 23:59:00	HR	>	130	upper	130	0	0	0	819.554	13.6592
4349211	HR 179 > 130	2013-03-02 13:39:03	2013-03-02 13:39:09	6	2013-03-01 23:59:00	2013-03-02 23:59:00	HR	>	130	upper	130	0	0	0	820.054	13.6676
4349211	HR 137 > 130	2013-03-02 17:28:20	2013-03-02 17:29:06	46	2013-03-01 23:59:00	2013-03-02 23:59:00	HR	>	130	upper	130	0	0	0	1049.34	17.4891
4349211	HR 135 > 130	2013-03-02 17:29:20	2013-03-02 17:31:00	100	2013-03-01 23:59:00	2013-03-02 23:59:00	HR	>	130	upper	130	0	0	0	1050.34	17.5057
4349211	HR 130 = 130	2013-03-02 17:31:10	2013-03-02 17:31:12	2	2013-03-01 23:59:00	2013-03-02 23:59:00	HR	=	130	upper	130	0	0	0	1052.18	17.5363
4349211	HR 131 > 130	2013-03-02 17:31:36	2013-03-02 17:31:50	14	2013-03-01 23:59:00	2013-03-02 23:59:00	HR	>	130	upper	130	0	0	0	1052.61	17.5435
4349211	HR 130 = 130	2013-03-02 17:50:05	2013-03-02 17:50:07	2	2013-03-01 23:59:00	2013-03-02 23:59:00	HR	=	130	upper	130	0	0	0	1071.1	17.8517
4349211	HR 130 = 130	2013-03-02 17:51:17	2013-03-02 17:51:19	2	2013-03-01 23:59:00	2013-03-02 23:59:00	HR	=	130	upper	130	0	0	0	1072.3	17.8717
4349211	HR 132 > 130	2013-03-02 17:51:43	2013-03-02 17:51:59	16	2013-03-01 23:59:00	2013-03-02 23:59:00	HR	>	130	upper	130	0	0	0	1072.73	17.8789
4349211	HR 132 > 130	2013-03-02 17:52:05	2013-03-02 17:52:26	21	2013-03-01 23:59:00	2013-03-02 23:59:00	HR	>	130	upper	130	0	0	0	1073.1	17.885
4349211	HR 134 > 130	2013-03-02 17:52:57	2013-03-02 17:53:33	36	2013-03-01 23:59:00	2013-03-02 23:59:00	HR	>	130	upper	130	0	0	0	1073.97	17.8994
4349211	HR 130 = 130	2013-03-02 17:54:03	2013-03-02 17:54:07	4	2013-03-01 23:59:00	2013-03-02 23:59:00	HR	=	130	upper	130	0	0	0	1075.07	17.9178
4349211	HR 149 > 130	2013-03-02 18:56:10	2013-03-02 18:56:16	6	2013-03-01 23:59:00	2013-03-02 23:59:00	HR	>	130	upper	130	0	0	0	1137.17	18.9528
4349211	HR 130 = 130	2013-03-02 19:01:52	2013-03-02 19:01:56	4	2013-03-01 23:59:00	2013-03-02 23:59:00	HR	=	130	upper	130	0	0	0	1142.87	19.0478
4349211	HR 133 > 130	2013-03-02 19:31:28	2013-03-02 19:31:32	4	2013-03-01 23:59:00	2013-03-02 23:59:00	HR	>	130	upper	130	0	0	0	1172.47	19.5412
4349211	HR 134 > 130	2013-03-02 19:31:48	2013-03-02 19:34:10	142	2013-03-01 23:59:00	2013-03-02 23:59:00	HR	>	130	upper	130	0	0	0	1172.81	19.5468
4349211	HR 131 > 130	2013-03-02 19:35:16	2013-03-02 19:35:32	16	2013-03-01 23:59:00	2013-03-02 23:59:00	HR	>	130	upper	130	0	0	0	1176.27	19.6045
4349211	HR 130 = 130	2013-03-02 19:35:42	2013-03-02 19:35:44	2	2013-03-01 23:59:00	2013-03-02 23:59:00	HR	=	130	upper	130	0	0	0	1176.71	19.6118
4349211	HR 131 > 130	2013-03-02 20:04:06	2013-03-02 20:04:26	20	2013-03-01 23:59:00	2013-03-02 23:59:00	HR	>	130	upper	130	0	0	0	1205.11	20.0851
4349211	HR 132 > 130	2013-03-02 20:04:36	2013-03-02 20:09:36	300	2013-03-01 23:59:00	2013-03-02 23:59:00	HR	>	130	upper	130	0	0	0	1205.61	20.0935
4349211	HR 132 > 130	2013-03-02 20:09:52	2013-03-02 20:09:58	6	2013-03-01 23:59:00	2013-03-02 23:59:00	HR	>	130	upper	130	0	0	0	1210.87	20.1812
4349211	HR 130 = 130	2013-03-02 20:10:04	2013-03-02 20:10:08	4	2013-03-01 23:59:00	2013-03-02 23:59:00	HR	=	130	upper	130	0	0	0	1211.07	20.1846
4349211	HR 130 = 130	2013-03-02 20:10:20	2013-03-02 20:10:32	12	2013-03-01 23:59:00	2013-03-02 23:59:00	HR	=	130	upper	130	0	0	0	1211.34	20.189
4349211	HR 130 = 130	2013-03-02 20:26:42	2013-03-02 20:26:52	10	2013-03-01 23:59:00	2013-03-02 23:59:00	HR	=	130	upper	130	0	0	0	1227.71	20.4618
4349211	HR 130 = 130	2013-03-03 00:48:53	2013-03-03 00:48:57	4	2013-03-02 23:59:00	2013-03-03 23:59:00	HR	=	130	upper	130	0	0	0	49.8912	0.831519
4349211	HR 130 = 130	2013-03-03 00:50:39	2013-03-03 00:51:03	24	2013-03-02 23:59:00	2013-03-03 23:59:00	HR	=	130	upper	130	0	0	0	51.6579	0.860966
4349211	HR 130 = 130	2013-03-03 01:46:41	2013-03-03 01:46:57	16	2013-03-02 23:59:00	2013-03-03 23:59:00	HR	=	130	upper	130	0	0	0	107.695	1.79491
4349211	HR 130 = 130	2013-03-03 01:57:27	2013-03-03 01:57:31	4	2013-03-02 23:59:00	2013-03-03 23:59:00	HR	=	130	upper	130	0	0	0	118.462	1.97437
4349211	HR 131 > 130	2013-03-03 02:03:23	2013-03-03 02:03:33	10	2013-03-02 23:59:00	2013-03-03 23:59:00	HR	>	130	upper	130	0	0	0	124.396	2.07326
4349211	HR 138 > 130	2013-03-03 02:10:17	2013-03-03 02:10:21	4	2013-03-02 23:59:00	2013-03-03 23:59:00	HR	>	130	upper	130	0	0	0	131.296	2.18827
4349211	HR 132 > 130	2013-03-03 02:10:29	2013-03-03 02:11:03	34	2013-03-02 23:59:00	2013-03-03 23:59:00	HR	>	130	upper	130	0	0	0	131.496	2.1916
4349211	HR 133 > 130	2013-03-03 02:13:13	2013-03-03 02:13:17	4	2013-03-02 23:59:00	2013-03-03 23:59:00	HR	>	130	upper	130	0	0	0	134.23	2.23716
4349211	HR 130 = 130	2013-03-03 02:16:47	2013-03-03 02:16:53	6	2013-03-02 23:59:00	2013-03-03 23:59:00	HR	=	130	upper	130	0	0	0	137.796	2.29661
4349211	HR 130 = 130	2013-03-03 03:18:30	2013-03-03 03:18:36	6	2013-03-02 23:59:00	2013-03-03 23:59:00	HR	=	130	upper	130	0	0	0	199.503	3.32505
4349211	HR 130 = 130	2013-03-03 03:18:42	2013-03-03 03:21:44	182	2013-03-02 23:59:00	2013-03-03 23:59:00	HR	=	130	upper	130	0	0	0	199.703	3.32838
4349211	HR 132 > 130	2013-03-03 03:22:40	2013-03-03 03:25:38	178	2013-03-02 23:59:00	2013-03-03 23:59:00	HR	>	130	upper	130	0	0	0	203.669	3.39449
4349211	HR 131 > 130	2013-03-03 03:25:44	2013-03-03 03:25:54	10	2013-03-02 23:59:00	2013-03-03 23:59:00	HR	>	130	upper	130	0	0	0	206.736	3.4456
4349211	HR 130 = 130	2013-03-03 03:26:00	2013-03-03 03:26:56	56	2013-03-02 23:59:00	2013-03-03 23:59:00	HR	=	130	upper	130	0	0	0	207.002	3.45004
4349211	HR 131 > 130	2013-03-03 03:27:02	2013-03-03 03:27:14	12	2013-03-02 23:59:00	2013-03-03 23:59:00	HR	>	130	upper	130	0	0	0	208.036	3.46726
4349211	HR 132 > 130	2013-03-03 03:27:44	2013-03-03 03:30:32	168	2013-03-02 23:59:00	2013-03-03 23:59:00	HR	>	130	upper	130	0	0	0	208.736	3.47893
4349211	HR 131 > 130	2013-03-03 03:30:44	2013-03-03 03:31:06	22	2013-03-02 23:59:00	2013-03-03 23:59:00	HR	>	130	upper	130	0	0	0	211.736	3.52893
4349211	HR 130 = 130	2013-03-03 03:31:28	2013-03-03 03:31:30	2	2013-03-02 23:59:00	2013-03-03 23:59:00	HR	=	130	upper	130	0	0	0	212.469	3.54115
4349211	HR 131 > 130	2013-03-03 03:32:16	2013-03-03 03:32:30	14	2013-03-02 23:59:00	2013-03-03 23:59:00	HR	>	130	upper	130	0	0	0	213.269	3.55448
4349211	HR 132 > 130	2013-03-03 03:32:44	2013-03-03 03:33:44	60	2013-03-02 23:59:00	2013-03-03 23:59:00	HR	>	130	upper	130	0	0	0	213.735	3.56226
4349211	HR 134 > 130	2013-03-03 03:33:50	2013-03-03 03:37:10	200	2013-03-02 23:59:00	2013-03-03 23:59:00	HR	>	130	upper	130	0	0	0	214.835	3.58059
4349211	HR 135 > 130	2013-03-03 03:37:26	2013-03-03 03:38:48	82	2013-03-02 23:59:00	2013-03-03 23:59:00	HR	>	130	upper	130	0	0	0	218.435	3.64059
4349211	HR 130 = 130	2013-03-03 03:39:02	2013-03-03 03:39:08	6	2013-03-02 23:59:00	2013-03-03 23:59:00	HR	=	130	upper	130	0	0	0	220.035	3.66725
4349211	HR 130 = 130	2013-03-03 03:39:14	2013-03-03 03:39:22	8	2013-03-02 23:59:00	2013-03-03 23:59:00	HR	=	130	upper	130	0	0	0	220.235	3.67059
4349211	HR 130 = 130	2013-03-03 04:21:56	2013-03-03 04:22:00	4	2013-03-02 23:59:00	2013-03-03 23:59:00	HR	=	130	upper	130	0	0	0	262.933	4.38222
4349211	HR 130 = 130	2013-03-03 04:22:10	2013-03-03 04:22:44	34	2013-03-02 23:59:00	2013-03-03 23:59:00	HR	=	130	upper	130	0	0	0	263.167	4.38611
4349211	HR 133 > 130	2013-03-03 04:23:18	2013-03-03 04:27:43	265	2013-03-02 23:59:00	2013-03-03 23:59:00	HR	>	130	upper	130	0	0	0	264.3	4.405
4349211	HR 134 > 130	2013-03-03 04:27:49	2013-03-03 04:29:17	88	2013-03-02 23:59:00	2013-03-03 23:59:00	HR	>	130	upper	130	0	0	0	268.833	4.48055
4349211	HR 133 > 130	2013-03-03 04:29:23	2013-03-03 04:30:57	94	2013-03-02 23:59:00	2013-03-03 23:59:00	HR	>	130	upper	130	0	0	0	270.4	4.50666
4349211	HR 134 > 130	2013-03-03 04:31:03	2013-03-03 04:32:03	60	2013-03-02 23:59:00	2013-03-03 23:59:00	HR	>	130	upper	130	0	0	0	272.066	4.53444
4349211	HR 132 > 130	2013-03-03 04:32:09	2013-03-03 04:36:01	232	2013-03-02 23:59:00	2013-03-03 23:59:00	HR	>	130	upper	130	0	0	0	273.166	4.55277
4349211	HR 139 > 130	2013-03-03 04:36:13	2013-03-03 04:42:53	400	2013-03-02 23:59:00	2013-03-03 23:59:00	HR	>	130	upper	130	0	0	0	277.233	4.62055
4349211	HR 134 > 130	2013-03-03 04:43:13	2013-03-03 04:50:19	426	2013-03-02 23:59:00	2013-03-03 23:59:00	HR	>	130	upper	130	0	0	0	284.233	4.73721
4349211	HR 130 = 130	2013-03-03 04:50:31	2013-03-03 04:50:47	16	2013-03-02 23:59:00	2013-03-03 23:59:00	HR	=	130	upper	130	0	0	0	291.532	4.85887
4349211	HR 132 > 130	2013-03-03 08:31:07	2013-03-03 08:31:19	12	2013-03-02 23:59:00	2013-03-03 23:59:00	HR	>	130	upper	130	0	0	0	512.123	8.53539
4349211	HR 131 > 130	2013-03-03 14:27:00	2013-03-03 14:27:20	20	2013-03-02 23:59:00	2013-03-03 23:59:00	HR	>	130	upper	130	0	0	0	868.001	14.4667
4349211	HR 136 > 130	2013-03-03 14:27:26	2013-03-03 14:29:30	124	2013-03-02 23:59:00	2013-03-03 23:59:00	HR	>	130	upper	130	0	0	0	868.434	14.4739
4349211	HR 130 = 130	2013-03-03 19:22:41	2013-03-03 19:23:41	60	2013-03-02 23:59:00	2013-03-03 23:59:00	HR	=	130	upper	130	0	0	0	1163.69	19.3948
4349211	HR 130 = 130	2013-03-03 19:25:09	2013-03-03 19:25:11	2	2013-03-02 23:59:00	2013-03-03 23:59:00	HR	=	130	upper	130	0	0	0	1166.16	19.4359
4349211	HR 130 = 130	2013-03-03 19:25:29	2013-03-03 19:25:31	2	2013-03-02 23:59:00	2013-03-03 23:59:00	HR	=	130	upper	130	0	0	0	1166.49	19.4415
4349211	HR 130 = 130	2013-03-03 19:25:37	2013-03-03 19:25:49	12	2013-03-02 23:59:00	2013-03-03 23:59:00	HR	=	130	upper	130	0	0	0	1166.62	19.4437
4349211	HR 131 > 130	2013-03-03 19:26:05	2013-03-03 19:26:13	8	2013-03-02 23:59:00	2013-03-03 23:59:00	HR	>	130	upper	130	0	0	0	1167.09	19.4515
4349211	HR 130 = 130	2013-03-03 19:26:55	2013-03-03 19:26:59	4	2013-03-02 23:59:00	2013-03-03 23:59:00	HR	=	130	upper	130	0	0	0	1167.92	19.4654
4349211	HR 131 > 130	2013-03-03 19:28:35	2013-03-03 19:28:45	10	2013-03-02 23:59:00	2013-03-03 23:59:00	HR	>	130	upper	130	0	0	0	1169.59	19.4931
4349211	HR 130 = 130	2013-03-03 19:29:01	2013-03-03 19:29:05	4	2013-03-02 23:59:00	2013-03-03 23:59:00	HR	=	130	upper	130	0	0	0	1170.02	19.5004
4349211	HR 135 > 130	2013-03-03 19:30:09	2013-03-03 19:31:25	76	2013-03-02 23:59:00	2013-03-03 23:59:00	HR	>	130	upper	130	0	0	0	1171.15	19.5192
4349211	HR 133 > 130	2013-03-03 19:31:41	2013-03-03 19:32:07	26	2013-03-02 23:59:00	2013-03-03 23:59:00	HR	>	130	upper	130	0	0	0	1172.69	19.5448
4349211	HR 133 > 130	2013-03-03 19:32:13	2013-03-03 19:32:39	26	2013-03-02 23:59:00	2013-03-03 23:59:00	HR	>	130	upper	130	0	0	0	1173.22	19.5537
4349211	HR 132 > 130	2013-03-03 19:32:45	2013-03-03 19:32:57	12	2013-03-02 23:59:00	2013-03-03 23:59:00	HR	>	130	upper	130	0	0	0	1173.75	19.5626
4349211	HR 130 = 130	2013-03-03 19:33:09	2013-03-03 19:33:13	4	2013-03-02 23:59:00	2013-03-03 23:59:00	HR	=	130	upper	130	0	0	0	1174.15	19.5692
4349211	HR 131 > 130	2013-03-04 01:37:17	2013-03-04 01:39:07	110	2013-03-03 23:59:00	2013-03-04 23:59:00	HR	>	130	upper	130	0	0	0	98.2898	1.63816
4349211	HR 132 > 130	2013-03-04 06:22:42	2013-03-04 06:23:36	54	2013-03-03 23:59:00	2013-03-04 23:59:00	HR	>	130	upper	130	0	0	0	383.711	6.39518
4349211	HR 135 > 130	2013-03-04 06:24:04	2013-03-04 06:27:26	202	2013-03-03 23:59:00	2013-03-04 23:59:00	HR	>	130	upper	130	0	0	0	385.077	6.41796
4349211	HR 130 = 130	2013-03-04 06:30:22	2013-03-04 06:30:44	22	2013-03-03 23:59:00	2013-03-04 23:59:00	HR	=	130	upper	130	0	0	0	391.377	6.52295
4349211	HR 130 = 130	2013-03-04 06:33:02	2013-03-04 06:33:38	36	2013-03-03 23:59:00	2013-03-04 23:59:00	HR	=	130	upper	130	0	0	0	394.044	6.56739
4349211	HR 130 = 130	2013-03-04 07:38:06	2013-03-04 07:38:22	16	2013-03-03 23:59:00	2013-03-04 23:59:00	HR	=	130	upper	130	0	0	0	459.108	7.6518
4349211	HR 130 = 130	2013-03-04 08:29:48	2013-03-04 08:29:50	2	2013-03-03 23:59:00	2013-03-04 23:59:00	HR	=	130	upper	130	0	0	0	510.806	8.51343
4349211	HR 130 = 130	2013-03-04 08:30:48	2013-03-04 08:31:22	34	2013-03-03 23:59:00	2013-03-04 23:59:00	HR	=	130	upper	130	0	0	0	511.808	8.53013
4349211	HR 148 > 130	2013-03-04 08:31:54	2013-03-04 08:31:56	2	2013-03-03 23:59:00	2013-03-04 23:59:00	HR	>	130	upper	130	0	0	0	512.905	8.54842
4349211	HR 132 > 130	2013-03-04 08:32:10	2013-03-04 08:33:10	60	2013-03-03 23:59:00	2013-03-04 23:59:00	HR	>	130	upper	130	0	0	0	513.172	8.55287
4349211	HR 130 = 130	2013-03-04 08:33:42	2013-03-04 08:33:44	2	2013-03-03 23:59:00	2013-03-04 23:59:00	HR	=	130	upper	130	0	0	0	514.705	8.57842
4349211	HR 133 > 130	2013-03-04 10:09:24	2013-03-04 10:09:34	10	2013-03-03 23:59:00	2013-03-04 23:59:00	HR	>	130	upper	130	0	0	0	610.402	10.1734
4349211	HR 131 > 130	2013-03-04 10:09:44	2013-03-04 10:10:30	46	2013-03-03 23:59:00	2013-03-04 23:59:00	HR	>	130	upper	130	0	0	0	610.735	10.1789
4349211	HR 132 > 130	2013-03-04 10:10:40	2013-03-04 10:13:24	164	2013-03-03 23:59:00	2013-03-04 23:59:00	HR	>	130	upper	130	0	0	0	611.668	10.1945
4349211	HR 133 > 130	2013-03-04 10:13:40	2013-03-04 10:15:58	138	2013-03-03 23:59:00	2013-03-04 23:59:00	HR	>	130	upper	130	0	0	0	614.668	10.2445
4349211	HR 134 > 130	2013-03-04 12:33:05	2013-03-04 12:33:15	10	2013-03-03 23:59:00	2013-03-04 23:59:00	HR	>	130	upper	130	0	0	0	754.096	12.5683
4349211	HR 132 > 130	2013-03-04 12:35:09	2013-03-04 12:36:25	76	2013-03-03 23:59:00	2013-03-04 23:59:00	HR	>	130	upper	130	0	0	0	756.162	12.6027
4349211	HR 134 > 130	2013-03-04 12:36:45	2013-03-04 12:40:53	248	2013-03-03 23:59:00	2013-03-04 23:59:00	HR	>	130	upper	130	0	0	0	757.762	12.6294
4349211	HR 139 > 130	2013-03-04 12:41:15	2013-03-04 12:48:21	426	2013-03-03 23:59:00	2013-03-04 23:59:00	HR	>	130	upper	130	0	0	0	762.262	12.7044
4349211	HR 130 = 130	2013-03-04 14:38:01	2013-03-04 14:38:45	44	2013-03-03 23:59:00	2013-03-04 23:59:00	HR	=	130	upper	130	0	0	0	879.024	14.6504
4349211	HR 136 > 135	2013-03-04 14:49:07	2013-03-04 14:50:45	98	2013-03-03 23:59:00	2013-03-04 23:59:00	HR	>	135	upper	130	1	1	5	890.123	14.8354		3770.12
4349211	HR 136 > 135	2013-03-04 14:50:53	2013-03-04 14:51:03	10	2013-03-03 23:59:00	2013-03-04 23:59:00	HR	>	135	upper	130	1	0	5	891.89	14.8648
4349211	HR 135 = 135	2013-03-04 14:51:23	2013-03-04 14:51:27	4	2013-03-03 23:59:00	2013-03-04 23:59:00	HR	=	135	upper	130	1	0	5	892.39	14.8732
4349211	HR 137 > 135	2013-03-04 15:09:09	2013-03-04 15:10:54	105	2013-03-03 23:59:00	2013-03-04 23:59:00	HR	>	135	upper	130	1	0	5	910.166	15.1694
4349211	HR 147 > 145	2013-03-04 15:28:00	2013-03-04 15:29:30	90	2013-03-03 23:59:00	2013-03-04 23:59:00	HR	>	145	upper	130	1	1	15	929.012	15.4835
4349211	HR 150 > 145	2013-03-04 15:29:36	2013-03-04 15:30:12	36	2013-03-03 23:59:00	2013-03-04 23:59:00	HR	>	145	upper	130	1	0	15	930.612	15.5102
4349211	HR 148 > 145	2013-03-04 15:30:18	2013-03-04 15:31:04	46	2013-03-03 23:59:00	2013-03-04 23:59:00	HR	>	145	upper	130	1	0	15	931.312	15.5219
4349211	HR 148 > 145	2013-03-04 15:31:20	2013-03-04 15:32:00	40	2013-03-03 23:59:00	2013-03-04 23:59:00	HR	>	145	upper	130	1	0	15	932.346	15.5391
4349211	HR 161 > 145	2013-03-04 15:32:16	2013-03-04 15:34:30	134	2013-03-03 23:59:00	2013-03-04 23:59:00	HR	>	145	upper	130	1	0	15	933.279	15.5547
4349211	HR 148 > 145	2013-03-04 15:34:50	2013-03-04 15:35:08	18	2013-03-03 23:59:00	2013-03-04 23:59:00	HR	>	145	upper	130	1	0	15	935.846	15.5974
4349211	HR 155 > 145	2013-03-04 15:35:16	2013-03-04 15:36:36	80	2013-03-03 23:59:00	2013-03-04 23:59:00	HR	>	145	upper	130	1	0	15	936.279	15.6047
4349211	HR 145 = 145	2013-03-04 15:36:42	2013-03-04 15:36:52	10	2013-03-03 23:59:00	2013-03-04 23:59:00	HR	=	145	upper	130	1	0	15	937.713	15.6285
4349211	HR 146 > 145	2013-03-04 15:36:58	2013-03-04 15:37:00	2	2013-03-03 23:59:00	2013-03-04 23:59:00	HR	>	145	upper	130	1	0	15	937.98	15.633
4349211	HR 147 > 145	2013-03-04 15:37:20	2013-03-04 15:38:28	68	2013-03-03 23:59:00	2013-03-04 23:59:00	HR	>	145	upper	130	1	0	15	938.346	15.6391
4349211	HR 145 = 145	2013-03-04 18:53:12	2013-03-04 18:53:14	2	2013-03-03 23:59:00	2013-03-04 23:59:00	HR	=	145	upper	130	1	0	15	1134.21	18.9034
4349211	HR 148 > 145	2013-03-04 18:54:10	2013-03-04 18:54:12	2	2013-03-03 23:59:00	2013-03-04 23:59:00	HR	>	145	upper	130	1	0	15	1135.17	18.9195
4349211	HR 145 = 145	2013-03-04 18:54:46	2013-03-04 18:55:08	22	2013-03-03 23:59:00	2013-03-04 23:59:00	HR	=	145	upper	130	1	0	15	1135.77	18.9295
4349211	HR 145 = 145	2013-03-04 18:55:16	2013-03-04 18:55:18	2	2013-03-03 23:59:00	2013-03-04 23:59:00	HR	=	145	upper	130	1	0	15	1136.27	18.9379
4349211	HR 150 > 145	2013-03-04 18:58:18	2013-03-04 18:59:04	46	2013-03-03 23:59:00	2013-03-04 23:59:00	HR	>	145	upper	130	1	0	15	1139.3	18.9884
4349211	HR 148 > 145	2013-03-04 18:59:30	2013-03-04 19:00:24	54	2013-03-03 23:59:00	2013-03-04 23:59:00	HR	>	145	upper	130	1	0	15	1140.5	19.0084
4349211	HR 148 > 145	2013-03-04 19:00:50	2013-03-04 19:03:36	166	2013-03-03 23:59:00	2013-03-04 23:59:00	HR	>	145	upper	130	1	0	15	1141.84	19.0306
4349211	HR 146 > 145	2013-03-04 19:03:42	2013-03-04 19:04:00	18	2013-03-03 23:59:00	2013-03-04 23:59:00	HR	>	145	upper	130	1	0	15	1144.7	19.0784
4349211	HR 146 > 145	2013-03-04 19:04:28	2013-03-04 19:05:24	56	2013-03-03 23:59:00	2013-03-04 23:59:00	HR	>	145	upper	130	1	0	15	1145.47	19.0912
4349211	HR 145 = 145	2013-03-05 09:48:09	2013-03-05 09:48:15	6	2013-03-04 23:59:00	2013-03-05 23:59:00	HR	=	145	upper	130	1	0	15	589.151	9.81918
4349211	HR 154 > 145	2013-03-05 09:48:39	2013-03-05 09:48:41	2	2013-03-04 23:59:00	2013-03-05 23:59:00	HR	>	145	upper	130	1	0	15	589.651	9.82752
4349211	HR 145 = 145	2013-03-05 09:50:53	2013-03-05 09:51:05	12	2013-03-04 23:59:00	2013-03-05 23:59:00	HR	=	145	upper	130	1	0	15	591.884	9.86474
4349211	HR 151 > 145	2013-03-05 09:57:09	2013-03-05 09:57:11	2	2013-03-04 23:59:00	2013-03-05 23:59:00	HR	>	145	upper	130	1	0	15	598.151	9.96918
4349211	HR 146 > 145	2013-03-05 13:01:50	2013-03-05 13:02:06	16	2013-03-04 23:59:00	2013-03-05 23:59:00	HR	>	145	upper	130	1	0	15	782.843	13.0474
4349211	HR 145 = 145	2013-03-05 14:58:54	2013-03-05 14:59:00	6	2013-03-04 23:59:00	2013-03-05 23:59:00	HR	=	145	upper	130	1	0	15	899.905	14.9984
4349211	HR 147 > 145	2013-03-05 14:59:10	2013-03-05 14:59:26	16	2013-03-04 23:59:00	2013-03-05 23:59:00	HR	>	145	upper	130	1	0	15	900.172	15.0029
4349211	HR 146 > 145	2013-03-05 14:59:32	2013-03-05 14:59:36	4	2013-03-04 23:59:00	2013-03-05 23:59:00	HR	>	145	upper	130	1	0	15	900.538	15.009
4349211	HR 148 > 145	2013-03-05 14:59:42	2013-03-05 15:00:14	32	2013-03-04 23:59:00	2013-03-05 23:59:00	HR	>	145	upper	130	1	0	15	900.705	15.0118
4349211	HR 146 > 145	2013-03-05 15:00:18	2013-03-05 15:00:30	12	2013-03-04 23:59:00	2013-03-05 23:59:00	HR	>	145	upper	130	1	0	15	901.305	15.0218
4349211	HR 145 = 145	2013-03-05 15:00:38	2013-03-05 15:00:40	2	2013-03-04 23:59:00	2013-03-05 23:59:00	HR	=	145	upper	130	1	0	15	901.638	15.0273
4349211	HR 145 = 145	2013-03-05 15:01:00	2013-03-05 15:01:04	4	2013-03-04 23:59:00	2013-03-05 23:59:00	HR	=	145	upper	130	1	0	15	902.005	15.0334
4349211	HR 145 = 145	2013-03-05 18:17:55	2013-03-05 18:17:57	2	2013-03-04 23:59:00	2013-03-05 23:59:00	HR	=	145	upper	130	1	0	15	1098.93	18.3155
4349211	HR 146 > 145	2013-03-05 18:18:05	2013-03-05 18:18:07	2	2013-03-04 23:59:00	2013-03-05 23:59:00	HR	>	145	upper	130	1	0	15	1099.1	18.3183
4349211	HR 145 = 145	2013-03-06 02:36:46	2013-03-06 02:36:50	4	2013-03-05 23:59:00	2013-03-06 23:59:00	HR	=	145	upper	130	1	0	15	157.768	2.62947
4349211	HR 145 = 145	2013-03-06 02:37:08	2013-03-06 02:37:10	2	2013-03-05 23:59:00	2013-03-06 23:59:00	HR	=	145	upper	130	1	0	15	158.135	2.63558
4349211	HR 154 > 145	2013-03-06 02:37:30	2013-03-06 02:37:32	2	2013-03-05 23:59:00	2013-03-06 23:59:00	HR	>	145	upper	130	1	0	15	158.502	2.64169
4349211	HR 145 = 145	2013-03-06 05:15:57	2013-03-06 05:15:59	2	2013-03-05 23:59:00	2013-03-06 23:59:00	HR	=	145	upper	130	1	0	15	316.961	5.28268
4349211	HR 145 = 145	2013-03-06 05:16:09	2013-03-06 05:17:21	72	2013-03-05 23:59:00	2013-03-06 23:59:00	HR	=	145	upper	130	1	0	15	317.161	5.28601
4349211	HR 145 = 145	2013-03-06 05:22:33	2013-03-06 05:23:17	44	2013-03-05 23:59:00	2013-03-06 23:59:00	HR	=	145	upper	130	1	0	15	323.561	5.39268
4349211	HR 150 > 145	2013-03-06 05:23:35	2013-03-06 05:27:39	244	2013-03-05 23:59:00	2013-03-06 23:59:00	HR	>	145	upper	130	1	0	15	324.595	5.40992
4349211	HR 146 > 145	2013-03-06 05:27:49	2013-03-06 05:30:09	140	2013-03-05 23:59:00	2013-03-06 23:59:00	HR	>	145	upper	130	1	0	15	328.829	5.48048
4349211	HR 150 > 145	2013-03-06 05:30:29	2013-03-06 05:32:05	96	2013-03-05 23:59:00	2013-03-06 23:59:00	HR	>	145	upper	130	1	0	15	331.495	5.52491
4349211	HR 145 = 145	2013-03-06 05:32:21	2013-03-06 05:32:25	4	2013-03-05 23:59:00	2013-03-06 23:59:00	HR	=	145	upper	130	1	0	15	333.362	5.55604
4349211	HR 146 > 145	2013-03-06 05:35:59	2013-03-06 05:36:03	4	2013-03-05 23:59:00	2013-03-06 23:59:00	HR	>	145	upper	130	1	0	15	336.995	5.61659
4349211	HR 150 > 145	2013-03-06 05:44:13	2013-03-06 05:45:07	54	2013-03-05 23:59:00	2013-03-06 23:59:00	HR	>	145	upper	130	1	0	15	345.229	5.75382
4349211	HR 157 > 145	2013-03-06 05:45:25	2013-03-06 05:50:19	294	2013-03-05 23:59:00	2013-03-06 23:59:00	HR	>	145	upper	130	1	0	15	346.429	5.77382
4349211	HR 149 > 145	2013-03-06 05:51:01	2013-03-06 05:51:21	20	2013-03-05 23:59:00	2013-03-06 23:59:00	HR	>	145	upper	130	1	0	15	352.029	5.86715
4349211	HR 149 > 145	2013-03-06 05:51:29	2013-03-06 05:53:39	130	2013-03-05 23:59:00	2013-03-06 23:59:00	HR	>	145	upper	130	1	0	15	352.496	5.87494
4349211	HR 146 > 145	2013-03-06 05:53:45	2013-03-06 05:53:53	8	2013-03-05 23:59:00	2013-03-06 23:59:00	HR	>	145	upper	130	1	0	15	354.763	5.91271
4349211	HR 146 > 145	2013-03-06 05:53:59	2013-03-06 05:54:07	8	2013-03-05 23:59:00	2013-03-06 23:59:00	HR	>	145	upper	130	1	0	15	354.996	5.9166
4349211	HR 145 = 145	2013-03-06 05:54:53	2013-03-06 05:55:05	12	2013-03-05 23:59:00	2013-03-06 23:59:00	HR	=	145	upper	130	1	0	15	355.896	5.9316
4349211	HR 148 > 145	2013-03-06 06:00:49	2013-03-06 06:00:55	6	2013-03-05 23:59:00	2013-03-06 23:59:00	HR	>	145	upper	130	1	0	15	361.83	6.0305
4349211	HR 150 > 145	2013-03-06 06:01:03	2013-03-06 06:02:39	96	2013-03-05 23:59:00	2013-03-06 23:59:00	HR	>	145	upper	130	1	0	15	362.063	6.03439
4349211	HR 147 > 145	2013-03-06 06:07:45	2013-03-06 06:08:27	42	2013-03-05 23:59:00	2013-03-06 23:59:00	HR	>	145	upper	130	1	0	15	368.765	6.14608
4349211	HR 147 > 145	2013-03-06 06:11:03	2013-03-06 06:11:53	50	2013-03-05 23:59:00	2013-03-06 23:59:00	HR	>	145	upper	130	1	0	15	372.064	6.20107
4349211	HR 145 = 145	2013-03-06 06:12:03	2013-03-06 06:12:05	2	2013-03-05 23:59:00	2013-03-06 23:59:00	HR	=	145	upper	130	1	0	15	373.064	6.21773
4349211	HR 145 = 145	2013-03-06 06:12:19	2013-03-06 06:12:23	4	2013-03-05 23:59:00	2013-03-06 23:59:00	HR	=	145	upper	130	1	0	15	373.331	6.22218
4349211	HR 145 = 145	2013-03-06 06:49:31	2013-03-06 06:49:41	10	2013-03-05 23:59:00	2013-03-06 23:59:00	HR	=	145	upper	130	1	0	15	410.533	6.84221
4349211	HR 146 > 145	2013-03-06 06:55:34	2013-03-06 06:55:35	1	2013-03-05 23:59:00	2013-03-06 23:59:00	HR	>	145	upper	130	1	0	15	416.567	6.94279
4349211	HR 146 > 145	2013-03-06 06:55:51	2013-03-06 06:55:55	4	2013-03-05 23:59:00	2013-03-06 23:59:00	HR	>	145	upper	130	1	0	15	416.867	6.94778
4349211	HR 148 > 145	2013-03-06 06:56:05	2013-03-06 06:56:54	49	2013-03-05 23:59:00	2013-03-06 23:59:00	HR	>	145	upper	130	1	0	15	417.1	6.95166
4349211	HR 149 > 145	2013-03-06 06:56:59	2013-03-06 06:57:01	2	2013-03-05 23:59:00	2013-03-06 23:59:00	HR	>	145	upper	130	1	0	15	418	6.96666
4349211	HR 151 > 145	2013-03-06 06:57:07	2013-03-06 06:57:47	40	2013-03-05 23:59:00	2013-03-06 23:59:00	HR	>	145	upper	130	1	0	15	418.133	6.96889
4349211	HR 150 > 145	2013-03-06 06:57:54	2013-03-06 06:58:41	47	2013-03-05 23:59:00	2013-03-06 23:59:00	HR	>	145	upper	130	1	0	15	418.9	6.98167
4349211	HR 149 > 145	2013-03-06 06:58:47	2013-03-06 07:02:34	227	2013-03-05 23:59:00	2013-03-06 23:59:00	HR	>	145	upper	130	1	0	15	419.8	6.99667
4349211	HR 153 > 145	2013-03-06 07:02:46	1900-01-01	-1	2013-03-05 23:59:00	2013-03-06 23:59:00	HR	>	145	upper	130	1	0	15	423.767	7.06278
4349211	HR 153 > 145	2013-03-06 07:16:26	2013-03-06 07:19:50	204	2013-03-05 23:59:00	2013-03-06 23:59:00	HR	>	145	upper	130	1	0	15	437.434	7.29057
4349211	HR 145 = 145	2013-03-06 10:54:30	2013-03-06 10:54:32	2	2013-03-05 23:59:00	2013-03-06 23:59:00	HR	=	145	upper	130	1	0	15	655.514	10.9252
4349211	HR 130 = 130	2013-03-06 22:25:55	2013-03-06 22:25:59	4	2013-03-05 23:59:00	2013-03-06 23:59:00	HR	=	130	upper	130	0	1	0	1346.93	22.4488
4349211	HR 133 > 130	2013-03-06 22:26:09	2013-03-06 22:26:13	4	2013-03-05 23:59:00	2013-03-06 23:59:00	HR	>	130	upper	130	0	0	0	1347.16	22.4527
4349211	HR 147 > 130	2013-03-06 22:26:21	2013-03-06 22:26:25	4	2013-03-05 23:59:00	2013-03-06 23:59:00	HR	>	130	upper	130	0	0	0	1347.36	22.456
4349211	HR 130 = 130	2013-03-06 22:27:07	2013-03-06 22:27:33	26	2013-03-05 23:59:00	2013-03-06 23:59:00	HR	=	130	upper	130	0	0	0	1348.13	22.4688
4349211	HR 130 = 130	2013-03-06 22:27:43	2013-03-06 22:27:49	6	2013-03-05 23:59:00	2013-03-06 23:59:00	HR	=	130	upper	130	0	0	0	1348.73	22.4788
4349211	HR 133 > 130	2013-03-07 04:24:22	2013-03-07 04:25:30	68	2013-03-06 23:59:00	2013-03-07 23:59:00	HR	>	130	upper	130	0	0	0	265.38	4.42299
4349211	HR 139 > 130	2013-03-07 04:25:36	2013-03-07 04:30:00	264	2013-03-06 23:59:00	2013-03-07 23:59:00	HR	>	130	upper	130	0	0	0	266.613	4.44355
4349211	HR 136 > 130	2013-03-07 04:30:10	2013-03-07 04:30:18	8	2013-03-06 23:59:00	2013-03-07 23:59:00	HR	>	130	upper	130	0	0	0	271.179	4.51966
4349211	HR 134 > 130	2013-03-07 04:30:24	2013-03-07 04:30:52	28	2013-03-06 23:59:00	2013-03-07 23:59:00	HR	>	130	upper	130	0	0	0	271.413	4.52354
4349211	HR 132 > 130	2013-03-07 04:31:00	2013-03-07 04:31:10	10	2013-03-06 23:59:00	2013-03-07 23:59:00	HR	>	130	upper	130	0	0	0	272.013	4.53355
4349211	HR 131 > 130	2013-03-07 04:31:20	2013-03-07 04:31:40	20	2013-03-06 23:59:00	2013-03-07 23:59:00	HR	>	130	upper	130	0	0	0	272.346	4.5391
4349211	HR 130 = 130	2013-03-07 07:31:17	2013-03-07 07:31:31	14	2013-03-06 23:59:00	2013-03-07 23:59:00	HR	=	130	upper	130	0	0	0	452.298	7.5383
4349211	HR 134 > 130	2013-03-07 07:32:13	2013-03-07 07:32:41	28	2013-03-06 23:59:00	2013-03-07 23:59:00	HR	>	130	upper	130	0	0	0	453.231	7.55385
4349211	HR 138 > 130	2013-03-07 07:32:47	2013-03-07 07:33:21	34	2013-03-06 23:59:00	2013-03-07 23:59:00	HR	>	130	upper	130	0	0	0	453.799	7.56331
4349211	HR 136 > 130	2013-03-07 07:33:27	2013-03-07 07:35:43	136	2013-03-06 23:59:00	2013-03-07 23:59:00	HR	>	130	upper	130	0	0	0	454.465	7.57441
4349211	HR 135 > 130	2013-03-07 07:35:59	2013-03-07 07:42:17	378	2013-03-06 23:59:00	2013-03-07 23:59:00	HR	>	130	upper	130	0	0	0	456.998	7.61664
4349211	HR 132 > 130	2013-03-07 07:42:41	2013-03-07 07:42:59	18	2013-03-06 23:59:00	2013-03-07 23:59:00	HR	>	130	upper	130	0	0	0	463.699	7.72831
4349211	HR 134 > 130	2013-03-07 07:43:07	2013-03-07 07:43:37	30	2013-03-06 23:59:00	2013-03-07 23:59:00	HR	>	130	upper	130	0	0	0	464.132	7.73553
4349211	HR 130 = 130	2013-03-07 07:43:43	2013-03-07 07:44:41	58	2013-03-06 23:59:00	2013-03-07 23:59:00	HR	=	130	upper	130	0	0	0	464.732	7.74553
4349211	HR 134 > 130	2013-03-07 07:45:05	2013-03-07 07:46:15	70	2013-03-06 23:59:00	2013-03-07 23:59:00	HR	>	130	upper	130	0	0	0	466.099	7.76831
4349211	HR 134 > 130	2013-03-07 07:46:21	2013-03-07 07:49:03	162	2013-03-06 23:59:00	2013-03-07 23:59:00	HR	>	130	upper	130	0	0	0	467.365	7.78942
4349211	HR 134 > 130	2013-03-07 07:49:21	2013-03-07 07:52:11	170	2013-03-06 23:59:00	2013-03-07 23:59:00	HR	>	130	upper	130	0	0	0	470.366	7.83943
4349211	HR 134 > 130	2013-03-07 07:52:25	2013-03-07 07:56:37	252	2013-03-06 23:59:00	2013-03-07 23:59:00	HR	>	130	upper	130	0	0	0	473.432	7.89054
4349211	HR 133 > 130	2013-03-07 11:08:14	2013-03-07 11:08:44	30	2013-03-06 23:59:00	2013-03-07 23:59:00	HR	>	130	upper	130	0	0	0	669.244	11.1541
4349211	HR 135 > 130	2013-03-07 11:08:52	2013-03-07 11:18:20	568	2013-03-06 23:59:00	2013-03-07 23:59:00	HR	>	130	upper	130	0	0	0	669.878	11.1646
4349211	HR 135 > 130	2013-03-07 12:07:42	2013-03-07 12:07:44	2	2013-03-06 23:59:00	2013-03-07 23:59:00	HR	>	130	upper	130	0	0	0	728.715	12.1453
4349211	HR 132 > 130	2013-03-07 18:23:05	2013-03-07 18:23:09	4	2013-03-06 23:59:00	2013-03-07 23:59:00	HR	>	130	upper	130	0	0	0	1104.09	18.4016
4349211	HR 134 > 130	2013-03-07 20:56:35	2013-03-07 20:57:25	50	2013-03-06 23:59:00	2013-03-07 23:59:00	HR	>	130	upper	130	0	0	0	1257.59	20.9598
4349211	HR 131 > 130	2013-03-08 04:03:25	2013-03-08 04:04:03	38	2013-03-07 23:59:00	2013-03-08 23:59:00	HR	>	130	upper	130	0	0	0	244.43	4.07383
4349211	HR 130 = 130	2013-03-08 16:36:25	2013-03-08 16:36:27	2	2013-03-07 23:59:00	2013-03-08 23:59:00	HR	=	130	upper	130	0	0	0	997.426	16.6238
4349211	HR 130 = 130	2013-03-08 16:41:21	2013-03-08 16:41:25	4	2013-03-07 23:59:00	2013-03-08 23:59:00	HR	=	130	upper	130	0	0	0	1002.36	16.706
4349211	HR 130 = 130	2013-03-08 19:20:20	2013-03-08 19:20:50	30	2013-03-07 23:59:00	2013-03-08 23:59:00	HR	=	130	upper	130	0	0	0	1161.35	19.3558
4349211	HR 130 = 130	2013-03-08 19:22:38	2013-03-08 19:22:40	2	2013-03-07 23:59:00	2013-03-08 23:59:00	HR	=	130	upper	130	0	0	0	1163.65	19.3941
4349211	HR 130 = 130	2013-03-08 20:16:34	2013-03-08 20:16:44	10	2013-03-07 23:59:00	2013-03-08 23:59:00	HR	=	130	upper	130	0	0	0	1217.57	20.2929
4349211	HR 131 > 130	2013-03-09 01:35:55	2013-03-09 01:35:59	4	2013-03-08 23:59:00	2013-03-09 23:59:00	HR	>	130	upper	130	0	0	0	96.9264	1.61544
4349211	HR 130 = 130	2013-03-09 01:36:31	2013-03-09 01:36:39	8	2013-03-08 23:59:00	2013-03-09 23:59:00	HR	=	130	upper	130	0	0	0	97.5264	1.62544
4349211	HR 130 = 130	2013-03-09 01:36:45	2013-03-09 01:36:47	2	2013-03-08 23:59:00	2013-03-09 23:59:00	HR	=	130	upper	130	0	0	0	97.7597	1.62933
4349211	HR 130 = 130	2013-03-09 01:36:55	2013-03-09 01:36:57	2	2013-03-08 23:59:00	2013-03-09 23:59:00	HR	=	130	upper	130	0	0	0	97.9268	1.63211
4349211	HR 131 > 130	2013-03-09 01:38:03	2013-03-09 01:38:33	30	2013-03-08 23:59:00	2013-03-09 23:59:00	HR	>	130	upper	130	0	0	0	99.0598	1.651
4349211	HR 131 > 130	2013-03-09 01:38:39	2013-03-09 01:38:57	18	2013-03-08 23:59:00	2013-03-09 23:59:00	HR	>	130	upper	130	0	0	0	99.6597	1.66099
4349211	HR 130 = 130	2013-03-09 01:39:03	2013-03-09 01:39:07	4	2013-03-08 23:59:00	2013-03-09 23:59:00	HR	=	130	upper	130	0	0	0	100.06	1.66766
4349211	HR 131 > 130	2013-03-09 01:39:37	2013-03-09 01:39:53	16	2013-03-08 23:59:00	2013-03-09 23:59:00	HR	>	130	upper	130	0	0	0	100.626	1.6771
4349211	HR 131 > 130	2013-03-09 01:39:59	2013-03-09 01:40:53	54	2013-03-08 23:59:00	2013-03-09 23:59:00	HR	>	130	upper	130	0	0	0	100.993	1.68321
4349211	HR 134 > 130	2013-03-09 01:41:05	2013-03-09 01:41:39	34	2013-03-08 23:59:00	2013-03-09 23:59:00	HR	>	130	upper	130	0	0	0	102.093	1.70155
4349211	HR 130 = 130	2013-03-09 01:42:29	2013-03-09 01:42:35	6	2013-03-08 23:59:00	2013-03-09 23:59:00	HR	=	130	upper	130	0	0	0	103.493	1.72488
4349211	HR 132 > 130	2013-03-09 01:45:27	2013-03-09 01:45:31	4	2013-03-08 23:59:00	2013-03-09 23:59:00	HR	>	130	upper	130	0	0	0	106.46	1.77433
4349211	HR 133 > 130	2013-03-09 01:45:49	2013-03-09 01:45:59	10	2013-03-08 23:59:00	2013-03-09 23:59:00	HR	>	130	upper	130	0	0	0	106.826	1.78044
4349211	HR 133 > 130	2013-03-09 01:46:05	2013-03-09 01:47:39	94	2013-03-08 23:59:00	2013-03-09 23:59:00	HR	>	130	upper	130	0	0	0	107.093	1.78488
4349211	HR 132 > 130	2013-03-09 01:48:05	2013-03-09 01:48:07	2	2013-03-08 23:59:00	2013-03-09 23:59:00	HR	>	130	upper	130	0	0	0	109.093	1.81821
4349211	HR 130 = 130	2013-03-09 01:48:13	2013-03-09 01:48:29	16	2013-03-08 23:59:00	2013-03-09 23:59:00	HR	=	130	upper	130	0	0	0	109.226	1.82044
4349211	HR 130 = 130	2013-03-09 01:48:39	2013-03-09 01:48:41	2	2013-03-08 23:59:00	2013-03-09 23:59:00	HR	=	130	upper	130	0	0	0	109.659	1.82766
4349211	HR 130 = 130	2013-03-09 01:48:53	2013-03-09 01:49:01	8	2013-03-08 23:59:00	2013-03-09 23:59:00	HR	=	130	upper	130	0	0	0	109.893	1.83155
4349211	HR 131 > 130	2013-03-09 02:44:31	2013-03-09 02:44:35	4	2013-03-08 23:59:00	2013-03-09 23:59:00	HR	>	130	upper	130	0	0	0	165.524	2.75873
4349211	HR 131 > 130	2013-03-09 02:46:19	2013-03-09 02:46:23	4	2013-03-08 23:59:00	2013-03-09 23:59:00	HR	>	130	upper	130	0	0	0	167.324	2.78873
4349211	HR 130 = 130	2013-03-09 02:46:37	2013-03-09 02:46:39	2	2013-03-08 23:59:00	2013-03-09 23:59:00	HR	=	130	upper	130	0	0	0	167.623	2.79372
4349211	HR 130 = 130	2013-03-09 02:49:25	2013-03-09 02:49:27	2	2013-03-08 23:59:00	2013-03-09 23:59:00	HR	=	130	upper	130	0	0	0	170.423	2.84039
4349211	HR 130 = 130	2013-03-09 02:49:49	2013-03-09 02:49:51	2	2013-03-08 23:59:00	2013-03-09 23:59:00	HR	=	130	upper	130	0	0	0	170.824	2.84706
4349211	HR 130 = 130	2013-03-09 02:49:57	2013-03-09 02:50:01	4	2013-03-08 23:59:00	2013-03-09 23:59:00	HR	=	130	upper	130	0	0	0	170.957	2.84928
4349211	HR 130 = 130	2013-03-09 02:50:07	2013-03-09 02:50:09	2	2013-03-08 23:59:00	2013-03-09 23:59:00	HR	=	130	upper	130	0	0	0	171.123	2.85206
4349211	HR 132 > 130	2013-03-09 02:50:15	2013-03-09 02:50:37	22	2013-03-08 23:59:00	2013-03-09 23:59:00	HR	>	130	upper	130	0	0	0	171.257	2.85428
4349211	HR 130 = 130	2013-03-09 02:50:45	2013-03-09 02:50:59	14	2013-03-08 23:59:00	2013-03-09 23:59:00	HR	=	130	upper	130	0	0	0	171.757	2.86261
4349211	HR 130 = 130	2013-03-09 02:51:07	2013-03-09 02:51:09	2	2013-03-08 23:59:00	2013-03-09 23:59:00	HR	=	130	upper	130	0	0	0	172.124	2.86873
4349211	HR 131 > 130	2013-03-09 02:51:17	2013-03-09 02:51:31	14	2013-03-08 23:59:00	2013-03-09 23:59:00	HR	>	130	upper	130	0	0	0	172.29	2.8715
4349211	HR 131 > 130	2013-03-09 02:52:09	2013-03-09 02:52:21	12	2013-03-08 23:59:00	2013-03-09 23:59:00	HR	>	130	upper	130	0	0	0	173.157	2.88594
4349211	HR 131 > 130	2013-03-09 02:52:31	2013-03-09 02:52:39	8	2013-03-08 23:59:00	2013-03-09 23:59:00	HR	>	130	upper	130	0	0	0	173.523	2.89206
4349211	HR 130 = 130	2013-03-09 02:52:45	2013-03-09 02:52:47	2	2013-03-08 23:59:00	2013-03-09 23:59:00	HR	=	130	upper	130	0	0	0	173.757	2.89594
4349211	HR 130 = 130	2013-03-09 02:53:05	2013-03-09 02:53:09	4	2013-03-08 23:59:00	2013-03-09 23:59:00	HR	=	130	upper	130	0	0	0	174.09	2.9015
4349211	HR 130 = 130	2013-03-09 02:53:55	2013-03-09 02:53:59	4	2013-03-08 23:59:00	2013-03-09 23:59:00	HR	=	130	upper	130	0	0	0	174.923	2.91539
4349211	HR 130 = 130	2013-03-09 02:54:05	2013-03-09 02:54:49	44	2013-03-08 23:59:00	2013-03-09 23:59:00	HR	=	130	upper	130	0	0	0	175.09	2.91817
4349211	HR 131 > 130	2013-03-09 02:54:55	2013-03-09 02:59:05	250	2013-03-08 23:59:00	2013-03-09 23:59:00	HR	>	130	upper	130	0	0	0	175.923	2.93206
4349211	HR 131 > 130	2013-03-09 02:59:29	2013-03-09 03:00:31	62	2013-03-08 23:59:00	2013-03-09 23:59:00	HR	>	130	upper	130	0	0	0	180.49	3.00816
4349211	HR 130 = 130	2013-03-09 03:00:51	2013-03-09 03:01:01	10	2013-03-08 23:59:00	2013-03-09 23:59:00	HR	=	130	upper	130	0	0	0	181.856	3.03094
4349211	HR 130 = 130	2013-03-09 03:01:09	2013-03-09 03:01:11	2	2013-03-08 23:59:00	2013-03-09 23:59:00	HR	=	130	upper	130	0	0	0	182.156	3.03594
4349211	HR 130 = 130	2013-03-09 03:47:17	2013-03-09 03:47:27	10	2013-03-08 23:59:00	2013-03-09 23:59:00	HR	=	130	upper	130	0	0	0	228.288	3.8048
4349211	HR 130 = 130	2013-03-09 03:47:35	2013-03-09 03:47:37	2	2013-03-08 23:59:00	2013-03-09 23:59:00	HR	=	130	upper	130	0	0	0	228.588	3.8098
4349211	HR 130 = 130	2013-03-09 03:53:45	2013-03-09 03:53:57	12	2013-03-08 23:59:00	2013-03-09 23:59:00	HR	=	130	upper	130	0	0	0	234.754	3.91257
4349211	HR 130 = 130	2013-03-09 03:54:25	2013-03-09 03:54:27	2	2013-03-08 23:59:00	2013-03-09 23:59:00	HR	=	130	upper	130	0	0	0	235.421	3.92368
4349211	HR 130 = 130	2013-03-09 03:54:33	2013-03-09 03:54:35	2	2013-03-08 23:59:00	2013-03-09 23:59:00	HR	=	130	upper	130	0	0	0	235.554	3.9259
4349211	HR 130 = 130	2013-03-09 03:54:49	2013-03-09 03:54:55	6	2013-03-08 23:59:00	2013-03-09 23:59:00	HR	=	130	upper	130	0	0	0	235.821	3.93035
4349211	HR 130 = 130	2013-03-09 03:55:01	2013-03-09 03:55:05	4	2013-03-08 23:59:00	2013-03-09 23:59:00	HR	=	130	upper	130	0	0	0	236.021	3.93368
4349211	HR 130 = 130	2013-03-09 03:55:11	2013-03-09 03:55:21	10	2013-03-08 23:59:00	2013-03-09 23:59:00	HR	=	130	upper	130	0	0	0	236.188	3.93646
4349211	HR 130 = 130	2013-03-09 03:55:27	2013-03-09 03:55:29	2	2013-03-08 23:59:00	2013-03-09 23:59:00	HR	=	130	upper	130	0	0	0	236.454	3.9409
4349211	HR 130 = 130	2013-03-09 03:56:21	2013-03-09 03:56:37	16	2013-03-08 23:59:00	2013-03-09 23:59:00	HR	=	130	upper	130	0	0	0	237.354	3.9559
4349211	HR 130 = 130	2013-03-09 03:56:45	2013-03-09 03:57:09	24	2013-03-08 23:59:00	2013-03-09 23:59:00	HR	=	130	upper	130	0	0	0	237.754	3.96257
4349211	HR 130 = 130	2013-03-09 03:57:19	2013-03-09 03:57:41	22	2013-03-08 23:59:00	2013-03-09 23:59:00	HR	=	130	upper	130	0	0	0	238.321	3.97201
4349211	HR 130 = 130	2013-03-09 03:58:31	2013-03-09 03:58:37	6	2013-03-08 23:59:00	2013-03-09 23:59:00	HR	=	130	upper	130	0	0	0	239.521	3.99201
4349211	HR 130 = 130	2013-03-09 03:58:45	2013-03-09 03:58:51	6	2013-03-08 23:59:00	2013-03-09 23:59:00	HR	=	130	upper	130	0	0	0	239.754	3.9959
4349211	HR 130 = 130	2013-03-09 05:20:10	2013-03-09 05:20:12	2	2013-03-08 23:59:00	2013-03-09 23:59:00	HR	=	130	upper	130	0	0	0	321.176	5.35294
4349211	HR 131 > 130	2013-03-09 05:40:42	2013-03-09 05:40:54	12	2013-03-08 23:59:00	2013-03-09 23:59:00	HR	>	130	upper	130	0	0	0	341.709	5.69515
4349211	HR 130 = 130	2013-03-09 05:43:54	2013-03-09 05:44:00	6	2013-03-08 23:59:00	2013-03-09 23:59:00	HR	=	130	upper	130	0	0	0	344.909	5.74848
4349211	HR 130 = 130	2013-03-09 05:44:30	2013-03-09 05:44:44	14	2013-03-08 23:59:00	2013-03-09 23:59:00	HR	=	130	upper	130	0	0	0	345.508	5.75847
4349211	HR 130 = 130	2013-03-09 05:45:02	2013-03-09 05:45:12	10	2013-03-08 23:59:00	2013-03-09 23:59:00	HR	=	130	upper	130	0	0	0	346.042	5.76737
4349211	HR 130 = 130	2013-03-09 05:45:22	2013-03-09 05:45:28	6	2013-03-08 23:59:00	2013-03-09 23:59:00	HR	=	130	upper	130	0	0	0	346.375	5.77292
4349211	HR 135 > 130	2013-03-09 06:53:36	2013-03-09 06:54:08	32	2013-03-08 23:59:00	2013-03-09 23:59:00	HR	>	130	upper	130	0	0	0	414.606	6.9101
4349211	HR 134 > 130	2013-03-09 06:54:16	2013-03-09 06:55:42	86	2013-03-08 23:59:00	2013-03-09 23:59:00	HR	>	130	upper	130	0	0	0	415.272	6.92121
4349211	HR 131 > 130	2013-03-09 06:55:48	2013-03-09 06:56:02	14	2013-03-08 23:59:00	2013-03-09 23:59:00	HR	>	130	upper	130	0	0	0	416.806	6.94676
4349211	HR 130 = 130	2013-03-09 06:56:14	2013-03-09 06:56:36	22	2013-03-08 23:59:00	2013-03-09 23:59:00	HR	=	130	upper	130	0	0	0	417.239	6.95398
4349211	HR 130 = 130	2013-03-09 06:57:02	2013-03-09 06:57:06	4	2013-03-08 23:59:00	2013-03-09 23:59:00	HR	=	130	upper	130	0	0	0	418.039	6.96731
4349211	HR 131 > 130	2013-03-09 06:57:28	2013-03-09 06:57:32	4	2013-03-08 23:59:00	2013-03-09 23:59:00	HR	>	130	upper	130	0	0	0	418.472	6.97454
4349211	HR 131 > 130	2013-03-09 06:57:48	2013-03-09 06:58:38	50	2013-03-08 23:59:00	2013-03-09 23:59:00	HR	>	130	upper	130	0	0	0	418.806	6.98009
4349211	HR 130 = 130	2013-03-09 06:59:10	2013-03-09 06:59:18	8	2013-03-08 23:59:00	2013-03-09 23:59:00	HR	=	130	upper	130	0	0	0	420.172	7.00287
4349211	HR 146 > 130	2013-03-09 08:15:12	2013-03-09 08:15:14	2	2013-03-08 23:59:00	2013-03-09 23:59:00	HR	>	130	upper	130	0	0	0	496.202	8.27004
4349211	HR 146 > 130	2013-03-09 08:16:00	2013-03-09 08:16:04	4	2013-03-08 23:59:00	2013-03-09 23:59:00	HR	>	130	upper	130	0	0	0	497.002	8.28337
4349211	HR 130 = 130	2013-03-09 08:16:12	2013-03-09 08:16:36	24	2013-03-08 23:59:00	2013-03-09 23:59:00	HR	=	130	upper	130	0	0	0	497.202	8.28671
4349211	HR 132 > 130	2013-03-09 08:16:50	2013-03-09 08:17:02	12	2013-03-08 23:59:00	2013-03-09 23:59:00	HR	>	130	upper	130	0	0	0	497.836	8.29726
4349211	HR 131 > 130	2013-03-09 08:17:08	2013-03-09 08:17:10	2	2013-03-08 23:59:00	2013-03-09 23:59:00	HR	>	130	upper	130	0	0	0	498.136	8.30226
4349211	HR 135 > 130	2013-03-09 08:17:26	2013-03-09 08:17:50	24	2013-03-08 23:59:00	2013-03-09 23:59:00	HR	>	130	upper	130	0	0	0	498.436	8.30726
4349211	HR 135 > 130	2013-03-09 08:17:56	2013-03-09 08:19:44	108	2013-03-08 23:59:00	2013-03-09 23:59:00	HR	>	130	upper	130	0	0	0	498.936	8.31559
4349211	HR 133 > 130	2013-03-09 08:19:56	2013-03-09 08:21:18	82	2013-03-08 23:59:00	2013-03-09 23:59:00	HR	>	130	upper	130	0	0	0	500.936	8.34893
4349211	HR 133 > 130	2013-03-09 08:21:26	2013-03-09 08:21:46	20	2013-03-08 23:59:00	2013-03-09 23:59:00	HR	>	130	upper	130	0	0	0	502.436	8.37393
4349211	HR 132 > 130	2013-03-09 08:21:56	2013-03-09 08:22:48	52	2013-03-08 23:59:00	2013-03-09 23:59:00	HR	>	130	upper	130	0	0	0	502.936	8.38226
4349211	HR 135 > 130	2013-03-09 08:23:12	2013-03-09 08:23:22	10	2013-03-08 23:59:00	2013-03-09 23:59:00	HR	>	130	upper	130	0	0	0	504.202	8.40337
4349211	HR 140 = 140	2013-03-09 11:26:27	2013-03-09 11:26:29	2	2013-03-08 23:59:00	2013-03-09 23:59:00	HR	=	140	upper	130	1	1	10	687.461	11.4577
4349211	HR 141 > 140	2013-03-09 13:15:53	2013-03-09 13:16:01	8	2013-03-08 23:59:00	2013-03-09 23:59:00	HR	>	140	upper	130	1	0	10	796.89	13.2815
4349211	HR 146 > 145	2013-03-09 16:18:23	2013-03-09 16:18:47	24	2013-03-08 23:59:00	2013-03-09 23:59:00	HR	>	145	upper	130	1	1	15	979.388	16.3231
4349211	HR 146 > 145	2013-03-09 16:18:59	2013-03-09 16:19:13	14	2013-03-08 23:59:00	2013-03-09 23:59:00	HR	>	145	upper	130	1	0	15	979.988	16.3331
4349211	HR 146 > 145	2013-03-09 16:20:31	2013-03-09 16:21:01	30	2013-03-08 23:59:00	2013-03-09 23:59:00	HR	>	145	upper	130	1	0	15	981.521	16.3587
4349211	HR 146 > 145	2013-03-09 16:21:17	2013-03-09 16:22:07	50	2013-03-08 23:59:00	2013-03-09 23:59:00	HR	>	145	upper	130	1	0	15	982.288	16.3715
4349211	HR 146 > 145	2013-03-09 16:22:13	2013-03-09 16:22:39	26	2013-03-08 23:59:00	2013-03-09 23:59:00	HR	>	145	upper	130	1	0	15	983.221	16.387
4349211	HR 146 > 145	2013-03-09 20:56:40	2013-03-09 20:57:02	22	2013-03-08 23:59:00	2013-03-09 23:59:00	HR	>	145	upper	130	1	0	15	1257.67	20.9612
4349211	HR 146 > 145	2013-03-09 20:57:14	2013-03-09 20:57:32	18	2013-03-08 23:59:00	2013-03-09 23:59:00	HR	>	145	upper	130	1	0	15	1258.24	20.9706
4349211	HR 145 = 145	2013-03-09 20:57:48	2013-03-09 20:57:56	8	2013-03-08 23:59:00	2013-03-09 23:59:00	HR	=	145	upper	130	1	0	15	1258.8	20.9801
4349211	HR 145 = 145	2013-03-09 20:58:24	2013-03-09 20:58:26	2	2013-03-08 23:59:00	2013-03-09 23:59:00	HR	=	145	upper	130	1	0	15	1259.4	20.9901
4349211	HR 130 = 130	2013-03-10 20:39:45	2013-03-10 20:39:47	2	2013-03-09 23:59:00	2013-03-10 23:59:00	HR	=	130	upper	130	0	1	0	1240.76	20.6794
4349211	HR 130 = 130	2013-03-10 20:40:19	2013-03-10 20:40:21	2	2013-03-09 23:59:00	2013-03-10 23:59:00	HR	=	130	upper	130	0	0	0	1241.33	20.6888
4349211	HR 130 = 130	2013-03-10 20:42:17	2013-03-10 20:42:31	14	2013-03-09 23:59:00	2013-03-10 23:59:00	HR	=	130	upper	130	0	0	0	1243.3	20.7216
4349211	HR 133 > 130	2013-03-10 22:27:10	2013-03-10 22:27:52	42	2013-03-09 23:59:00	2013-03-10 23:59:00	HR	>	130	upper	130	0	0	0	1348.17	22.4695
4349211	HR 130 = 130	2013-03-11 18:57:28	2013-03-11 18:57:30	2	2013-03-10 23:59:00	2013-03-11 23:59:00	HR	=	130	upper	130	0	0	0	1138.48	18.9746
4349211	HR 132 > 130	2013-03-12 01:14:56	2013-03-12 01:15:00	4	2013-03-11 23:59:00	2013-03-12 23:59:00	HR	>	130	upper	130	0	0	0	75.9396	1.26566
4349211	HR 180 > 130	2013-03-12 01:17:38	2013-03-12 01:17:44	6	2013-03-11 23:59:00	2013-03-12 23:59:00	HR	>	130	upper	130	0	0	0	78.6398	1.31066
4349211	HR 47 < 50	2013-03-12 01:18:00	2013-03-12 01:18:22	22	2013-03-11 23:59:00	2013-03-12 23:59:00	HR	<	50	lower	50	0	0	0	79.0065	1.31678
4349211	HR 43 < 50	2013-03-12 01:22:32	2013-03-12 01:22:40	8	2013-03-11 23:59:00	2013-03-12 23:59:00	HR	<	50	lower	50	0	0	0	83.54	1.39233
4349211	HR 46 < 50	2013-03-12 01:23:06	2013-03-12 01:23:22	16	2013-03-11 23:59:00	2013-03-12 23:59:00	HR	<	50	lower	50	0	0	0	84.1066	1.40178
4349211	HR 38 < 50	2013-03-12 01:25:12	2013-03-12 01:25:44	32	2013-03-11 23:59:00	2013-03-12 23:59:00	HR	<	50	lower	50	0	0	0	86.2067	1.43678
4349211	HR 40 < 50	2013-03-12 01:28:16	2013-03-12 01:28:18	2	2013-03-11 23:59:00	2013-03-12 23:59:00	HR	<	50	lower	50	0	0	0	89.2736	1.48789
4349211	HR 40 < 50	2013-03-12 01:29:26	2013-03-12 01:29:36	10	2013-03-11 23:59:00	2013-03-12 23:59:00	HR	<	50	lower	50	0	0	0	90.4403	1.50734
4349211	HR 39 < 50	2013-03-12 01:29:50	2013-03-12 01:30:02	12	2013-03-11 23:59:00	2013-03-12 23:59:00	HR	<	50	lower	50	0	0	0	90.8403	1.51401
4349211	HR 48 < 50	2013-03-12 01:30:14	2013-03-12 01:30:38	24	2013-03-11 23:59:00	2013-03-12 23:59:00	HR	<	50	lower	50	0	0	0	91.2403	1.52067
4349211	HR 45 < 50	2013-03-12 01:31:18	2013-03-12 01:31:22	4	2013-03-11 23:59:00	2013-03-12 23:59:00	HR	<	50	lower	50	0	0	0	92.3071	1.53845
4349211	HR 48 < 50	2013-03-12 01:31:40	2013-03-12 01:31:42	2	2013-03-11 23:59:00	2013-03-12 23:59:00	HR	<	50	lower	50	0	0	0	92.6737	1.54456
4349211	HR 15 < 50	2013-03-12 01:31:54	2013-03-12 01:31:56	2	2013-03-11 23:59:00	2013-03-12 23:59:00	HR	<	50	lower	50	0	0	0	92.9071	1.54845
4349211	HR 38 < 50	2013-03-12 01:32:10	2013-03-12 01:32:20	10	2013-03-11 23:59:00	2013-03-12 23:59:00	HR	<	50	lower	50	0	0	0	93.1738	1.5529
4349211	HR 0 < 50	2013-03-12 01:32:28	2013-03-12 01:32:30	2	2013-03-11 23:59:00	2013-03-12 23:59:00	HR	<	50	lower	50	0	0	0	93.4738	1.5579
4349211	HR 0 < 50	2013-03-12 01:32:46	2013-03-12 01:33:14	28	2013-03-11 23:59:00	2013-03-12 23:59:00	HR	<	50	lower	50	0	0	0	93.7738	1.5629
4349211	HR 0 < 50	2013-03-12 01:33:24	2013-03-12 01:35:56	152	2013-03-11 23:59:00	2013-03-12 23:59:00	HR	<	50	lower	50	0	0	0	94.4072	1.57345
4349211	HR 135 > 130	2013-03-12 01:36:02	2013-03-12 01:37:04	62	2013-03-11 23:59:00	2013-03-12 23:59:00	HR	>	130	upper	130	0	0	0	97.0409	1.61735
4349211	HR 130 = 130	2013-03-12 01:38:02	2013-03-12 01:38:04	2	2013-03-11 23:59:00	2013-03-12 23:59:00	HR	=	130	upper	130	0	0	0	99.0408	1.65068
4349211	HR 130 = 130	2013-03-12 01:38:18	2013-03-12 01:38:20	2	2013-03-11 23:59:00	2013-03-12 23:59:00	HR	=	130	upper	130	0	0	0	99.3075	1.65512
4349211	HR 130 = 130	2013-03-12 01:38:28	2013-03-12 01:38:30	2	2013-03-11 23:59:00	2013-03-12 23:59:00	HR	=	130	upper	130	0	0	0	99.4741	1.6579
4349211	HR 130 = 130	2013-03-12 01:41:04	2013-03-12 01:41:08	4	2013-03-11 23:59:00	2013-03-12 23:59:00	HR	=	130	upper	130	0	0	0	102.075	1.70124
4349211	HR 133 > 130	2013-03-12 01:44:00	2013-03-12 01:47:42	222	2013-03-11 23:59:00	2013-03-12 23:59:00	HR	>	130	upper	130	0	0	0	105.008	1.75013
4349211	HR 130 = 130	2013-03-12 01:47:54	2013-03-12 01:48:16	22	2013-03-11 23:59:00	2013-03-12 23:59:00	HR	=	130	upper	130	0	0	0	108.908	1.81513
4349211	HR 132 > 130	2013-03-12 01:52:12	2013-03-12 01:52:18	6	2013-03-11 23:59:00	2013-03-12 23:59:00	HR	>	130	upper	130	0	0	0	113.208	1.8868
4349211	HR 132 > 130	2013-03-12 01:53:08	2013-03-12 01:53:32	24	2013-03-11 23:59:00	2013-03-12 23:59:00	HR	>	130	upper	130	0	0	0	114.142	1.90236
4349211	HR 134 > 130	2013-03-12 01:53:44	2013-03-12 01:55:50	126	2013-03-11 23:59:00	2013-03-12 23:59:00	HR	>	130	upper	130	0	0	0	114.743	1.91238
4349211	HR 135 > 130	2013-03-12 02:00:48	2013-03-12 02:05:42	294	2013-03-11 23:59:00	2013-03-12 23:59:00	HR	>	130	upper	130	0	0	0	121.809	2.03015
4349211	HR 130 = 130	2013-03-12 02:05:56	2013-03-12 02:05:58	2	2013-03-11 23:59:00	2013-03-12 23:59:00	HR	=	130	upper	130	0	0	0	126.942	2.11571
4349211	HR 131 > 130	2013-03-12 02:09:54	2013-03-12 02:10:00	6	2013-03-11 23:59:00	2013-03-12 23:59:00	HR	>	130	upper	130	0	0	0	130.909	2.18182
4349211	HR 130 = 130	2013-03-12 02:10:34	2013-03-12 02:10:40	6	2013-03-11 23:59:00	2013-03-12 23:59:00	HR	=	130	upper	130	0	0	0	131.576	2.19293
4349211	HR 130 = 130	2013-03-12 02:24:20	2013-03-12 02:24:22	2	2013-03-11 23:59:00	2013-03-12 23:59:00	HR	=	130	upper	130	0	0	0	145.343	2.42239
4349211	HR 130 = 130	2013-03-12 02:24:34	2013-03-12 02:24:38	4	2013-03-11 23:59:00	2013-03-12 23:59:00	HR	=	130	upper	130	0	0	0	145.577	2.42628
4349211	HR 130 = 130	2013-03-12 02:24:44	2013-03-12 02:24:48	4	2013-03-11 23:59:00	2013-03-12 23:59:00	HR	=	130	upper	130	0	0	0	145.743	2.42906
4349211	HR 131 > 130	2013-03-12 08:34:31	2013-03-12 08:35:17	46	2013-03-11 23:59:00	2013-03-12 23:59:00	HR	>	130	upper	130	0	0	0	515.525	8.59208
4349211	HR 132 > 130	2013-03-12 08:35:37	2013-03-12 08:36:25	48	2013-03-11 23:59:00	2013-03-12 23:59:00	HR	>	130	upper	130	0	0	0	516.625	8.61041
4349211	HR 130 = 130	2013-03-12 08:39:57	2013-03-12 08:40:05	8	2013-03-11 23:59:00	2013-03-12 23:59:00	HR	=	130	upper	130	0	0	0	520.958	8.68263
4349211	HR 131 > 130	2013-03-12 08:41:01	2013-03-12 08:41:43	42	2013-03-11 23:59:00	2013-03-12 23:59:00	HR	>	130	upper	130	0	0	0	522.025	8.70041
4349211	HR 133 > 130	2013-03-12 16:47:04	2013-03-12 16:47:26	22	2013-03-11 23:59:00	2013-03-12 23:59:00	HR	>	130	upper	130	0	0	0	1008.07	16.8012
4349211	HR 131 > 130	2013-03-12 16:47:32	2013-03-12 16:47:34	2	2013-03-11 23:59:00	2013-03-12 23:59:00	HR	>	130	upper	130	0	0	0	1008.54	16.8089
4349211	HR 133 > 130	2013-03-12 16:48:04	2013-03-12 16:48:06	2	2013-03-11 23:59:00	2013-03-12 23:59:00	HR	>	130	upper	130	0	0	0	1009.07	16.8178
4349211	HR 130 = 130	2013-03-12 16:48:16	2013-03-12 16:48:28	12	2013-03-11 23:59:00	2013-03-12 23:59:00	HR	=	130	upper	130	0	0	0	1009.27	16.8212
4349211	HR 130 = 130	2013-03-12 19:42:06	2013-03-12 19:42:10	4	2013-03-11 23:59:00	2013-03-12 23:59:00	HR	=	130	upper	130	0	0	0	1183.11	19.7185
4349211	HR 130 = 130	2013-03-12 22:58:35	2013-03-12 22:58:55	20	2013-03-11 23:59:00	2013-03-12 23:59:00	HR	=	130	upper	130	0	0	0	1379.59	22.9932
4349211	HR 50 = 50	2013-03-13 22:34:45	2013-03-13 22:34:47	2	2013-03-12 23:59:00	2013-03-13 23:59:00	HR	=	50	lower	50	0	0	0	1355.75	22.5959
4349211	HR 47 < 50	2013-03-13 22:36:17	2013-03-13 22:36:23	6	2013-03-12 23:59:00	2013-03-13 23:59:00	HR	<	50	lower	50	0	0	0	1357.29	22.6214
4349211	HR 146 > 130	2013-03-14 08:27:19	2013-03-14 08:27:21	2	2013-03-13 23:59:00	2013-03-14 23:59:00	HR	>	130	upper	130	0	0	0	508.332	8.47219
4349211	HR 140 > 130	2013-03-14 14:43:04	2013-03-14 14:43:20	16	2013-03-13 23:59:00	2013-03-14 23:59:00	HR	>	130	upper	130	0	0	0	884.075	14.7346
4349211	HR 155 > 130	2013-03-14 14:45:18	2013-03-14 14:45:22	4	2013-03-13 23:59:00	2013-03-14 23:59:00	HR	>	130	upper	130	0	0	0	886.308	14.7718
4349211	HR 130 = 130	2013-03-14 14:47:58	2013-03-14 14:48:00	2	2013-03-13 23:59:00	2013-03-14 23:59:00	HR	=	130	upper	130	0	0	0	888.977	14.8163
4349211	HR 0 < 50	2013-03-15 06:47:20	2013-03-15 06:47:30	10	2013-03-14 23:59:00	2013-03-15 23:59:00	HR	<	50	lower	50	0	0	0	408.344	6.80573
4349211	HR 150 > 130	2013-03-15 06:47:40	2013-03-15 06:47:42	2	2013-03-14 23:59:00	2013-03-15 23:59:00	HR	>	130	upper	130	0	0	0	408.677	6.81129
4349211	HR 155 > 130	2013-03-15 14:41:39	2013-03-15 14:41:49	10	2013-03-14 23:59:00	2013-03-15 23:59:00	HR	>	130	upper	130	0	0	0	882.665	14.7111
4349211	HR 131 > 130	2013-03-16 09:04:56	2013-03-16 09:07:38	162	2013-03-15 23:59:00	2013-03-16 23:59:00	HR	>	130	upper	130	0	0	0	545.948	9.09913
4349211	HR 146 > 130	2013-03-16 09:07:46	2013-03-16 09:09:10	84	2013-03-15 23:59:00	2013-03-16 23:59:00	HR	>	130	upper	130	0	0	0	548.781	9.14635
4349211	HR 140 > 130	2013-03-16 09:09:20	2013-03-16 09:09:48	28	2013-03-15 23:59:00	2013-03-16 23:59:00	HR	>	130	upper	130	0	0	0	550.348	9.17246
4349211	HR 141 > 130	2013-03-16 09:09:58	2013-03-16 09:11:50	112	2013-03-15 23:59:00	2013-03-16 23:59:00	HR	>	130	upper	130	0	0	0	550.981	9.18302
4349211	HR 138 > 130	2013-03-16 09:11:58	2013-03-16 09:12:44	46	2013-03-15 23:59:00	2013-03-16 23:59:00	HR	>	130	upper	130	0	0	0	552.981	9.21636
4349211	HR 139 > 130	2013-03-16 09:12:52	2013-03-16 09:14:08	76	2013-03-15 23:59:00	2013-03-16 23:59:00	HR	>	130	upper	130	0	0	0	553.881	9.23136
4349211	HR 133 > 130	2013-03-16 09:14:16	2013-03-16 09:14:34	18	2013-03-15 23:59:00	2013-03-16 23:59:00	HR	>	130	upper	130	0	0	0	555.281	9.25469
4349211	HR 133 > 130	2013-03-16 09:14:42	2013-03-16 09:15:04	22	2013-03-15 23:59:00	2013-03-16 23:59:00	HR	>	130	upper	130	0	0	0	555.715	9.26191
4349211	HR 130 = 130	2013-03-16 09:15:14	2013-03-16 09:16:02	48	2013-03-15 23:59:00	2013-03-16 23:59:00	HR	=	130	upper	130	0	0	0	556.248	9.2708
4349211	HR 150 > 130	2013-03-17 16:26:37	2013-03-17 16:26:45	8	2013-03-16 23:59:00	2013-03-17 23:59:00	HR	>	130	upper	130	0	0	0	987.626	16.4604
4349211	HR 136 > 130	2013-03-19 08:49:53	2013-03-19 08:49:59	6	2013-03-18 23:59:00	2013-03-19 23:59:00	HR	>	130	upper	130	0	0	0	530.893	8.84822
4349211	HR 135 > 130	2013-03-19 20:11:24	2013-03-19 20:11:26	2	2013-03-18 23:59:00	2013-03-19 23:59:00	HR	>	130	upper	130	0	0	0	1212.41	20.2068
4349211	HR 131 > 130	2013-03-19 20:16:29	2013-03-19 20:16:31	2	2013-03-18 23:59:00	2013-03-19 23:59:00	HR	>	130	upper	130	0	0	0	1217.49	20.2915
4349211	HR 149 > 130	2013-03-19 21:14:18	2013-03-19 21:14:20	2	2013-03-18 23:59:00	2013-03-19 23:59:00	HR	>	130	upper	130	0	0	0	1275.31	21.2552
4349211	HR 152 > 130	2013-03-19 22:17:40	2013-03-19 22:17:42	2	2013-03-18 23:59:00	2013-03-19 23:59:00	HR	>	130	upper	130	0	0	0	1338.68	22.3113
4349211	HR 130 = 130	2013-03-19 22:18:12	2013-03-19 22:18:14	2	2013-03-18 23:59:00	2013-03-19 23:59:00	HR	=	130	upper	130	0	0	0	1339.21	22.3202
4349211	HR 137 > 130	2013-03-19 22:19:48	2013-03-19 22:19:50	2	2013-03-18 23:59:00	2013-03-19 23:59:00	HR	>	130	upper	130	0	0	0	1340.81	22.3468
4349211	HR 130 = 130	2013-03-19 22:20:12	2013-03-19 22:20:20	8	2013-03-18 23:59:00	2013-03-19 23:59:00	HR	=	130	upper	130	0	0	0	1341.21	22.3535
4349211	HR 145 > 130	2013-03-19 23:06:00	2013-03-19 23:06:04	4	2013-03-18 23:59:00	2013-03-19 23:59:00	HR	>	130	upper	130	0	0	0	1387.01	23.1168
4349211	HR 131 > 130	2013-03-19 23:25:08	2013-03-19 23:25:10	2	2013-03-18 23:59:00	2013-03-19 23:59:00	HR	>	130	upper	130	0	0	0	1406.14	23.4357
4349211	HR 137 > 130	2013-03-19 23:27:20	2013-03-19 23:27:24	4	2013-03-18 23:59:00	2013-03-19 23:59:00	HR	>	130	upper	130	0	0	0	1408.34	23.4723
4349211	HR 131 > 130	2013-03-19 23:30:12	2013-03-19 23:30:16	4	2013-03-18 23:59:00	2013-03-19 23:59:00	HR	>	130	upper	130	0	0	0	1411.21	23.5201
4349211	HR 132 > 130	2013-03-19 23:32:50	2013-03-19 23:32:52	2	2013-03-18 23:59:00	2013-03-19 23:59:00	HR	>	130	upper	130	0	0	0	1413.84	23.564
4349211	HR 137 > 130	2013-03-19 23:34:06	2013-03-19 23:34:16	10	2013-03-18 23:59:00	2013-03-19 23:59:00	HR	>	130	upper	130	0	0	0	1415.11	23.5851
4349211	HR 140 > 130	2013-03-20 00:06:00	2013-03-20 00:06:02	2	2013-03-19 23:59:00	2013-03-20 23:59:00	HR	>	130	upper	130	0	0	0	7.00505	0.116751
4349211	HR 150 > 130	2013-03-20 00:11:54	2013-03-20 00:11:58	4	2013-03-19 23:59:00	2013-03-20 23:59:00	HR	>	130	upper	130	0	0	0	12.9048	0.215081
4349211	HR 134 > 130	2013-03-20 00:19:02	2013-03-20 00:19:04	2	2013-03-19 23:59:00	2013-03-20 23:59:00	HR	>	130	upper	130	0	0	0	20.0378	0.333964
4349211	HR 142 > 130	2013-03-20 00:22:50	2013-03-20 00:22:52	2	2013-03-19 23:59:00	2013-03-20 23:59:00	HR	>	130	upper	130	0	0	0	23.8377	0.397294
4349211	HR 158 > 130	2013-03-20 00:43:20	2013-03-20 00:43:26	6	2013-03-19 23:59:00	2013-03-20 23:59:00	HR	>	130	upper	130	0	0	0	44.337	0.738949
4349211	HR 134 > 130	2013-03-20 02:00:26	2013-03-20 02:00:30	4	2013-03-19 23:59:00	2013-03-20 23:59:00	HR	>	130	upper	130	0	0	0	121.434	2.0239
4349211	HR 130 = 130	2013-03-20 02:30:15	2013-03-20 02:30:17	2	2013-03-19 23:59:00	2013-03-20 23:59:00	HR	=	130	upper	130	0	0	0	151.266	2.5211
4349211	HR 137 > 130	2013-03-20 02:43:19	2013-03-20 02:43:21	2	2013-03-19 23:59:00	2013-03-20 23:59:00	HR	>	130	upper	130	0	0	0	164.332	2.73887
4349211	HR 135 > 130	2013-03-20 02:47:53	2013-03-20 02:47:55	2	2013-03-19 23:59:00	2013-03-20 23:59:00	HR	>	130	upper	130	0	0	0	168.898	2.81497
4349211	HR 133 > 130	2013-03-20 02:50:07	2013-03-20 02:50:09	2	2013-03-19 23:59:00	2013-03-20 23:59:00	HR	>	130	upper	130	0	0	0	171.132	2.8522
4349211	HR 133 > 130	2013-03-20 03:09:07	2013-03-20 03:09:09	2	2013-03-19 23:59:00	2013-03-20 23:59:00	HR	>	130	upper	130	0	0	0	190.131	3.16885
4349211	HR 136 > 130	2013-03-20 03:11:21	2013-03-20 03:11:25	4	2013-03-19 23:59:00	2013-03-20 23:59:00	HR	>	130	upper	130	0	0	0	192.364	3.20607
4349211	HR 137 > 130	2013-03-20 03:37:45	2013-03-20 03:37:49	4	2013-03-19 23:59:00	2013-03-20 23:59:00	HR	>	130	upper	130	0	0	0	218.763	3.64605
4349211	HR 140 > 130	2013-03-20 04:27:51	2013-03-20 04:27:53	2	2013-03-19 23:59:00	2013-03-20 23:59:00	HR	>	130	upper	130	0	0	0	268.861	4.48102
4349211	HR 131 > 130	2013-03-20 04:54:59	2013-03-20 04:55:13	14	2013-03-19 23:59:00	2013-03-20 23:59:00	HR	>	130	upper	130	0	0	0	295.993	4.93322
4349211	HR 134 > 130	2013-03-20 05:36:16	2013-03-20 05:36:18	2	2013-03-19 23:59:00	2013-03-20 23:59:00	HR	>	130	upper	130	0	0	0	337.282	5.62137
4349211	HR 138 > 130	2013-03-20 06:59:20	2013-03-20 06:59:22	2	2013-03-19 23:59:00	2013-03-20 23:59:00	HR	>	130	upper	130	0	0	0	420.347	7.00579
4349211	HR 140 > 130	2013-03-20 07:24:50	2013-03-20 07:24:52	2	2013-03-19 23:59:00	2013-03-20 23:59:00	HR	>	130	upper	130	0	0	0	445.846	7.43077
4349211	HR 133 > 130	2013-03-20 07:28:56	2013-03-20 07:28:58	2	2013-03-19 23:59:00	2013-03-20 23:59:00	HR	>	130	upper	130	0	0	0	449.946	7.4991
4349211	HR 144 > 140	2013-03-20 09:03:24	2013-03-20 09:03:26	2	2013-03-19 23:59:00	2013-03-20 23:59:00	HR	>	140	upper	130	1	1	10	544.409	9.07348
4349211	HR 164 > 140	2013-03-20 09:03:56	2013-03-20 09:03:58	2	2013-03-19 23:59:00	2013-03-20 23:59:00	HR	>	140	upper	130	1	0	10	544.942	9.08237
4349211	HR 48 < 50	2013-03-21 13:21:54	2013-03-21 13:21:58	4	2013-03-20 23:59:00	2013-03-21 23:59:00	HR	<	50	lower	50	0	0	0	802.914	13.3819
4349211	HR 49 < 50	2013-03-21 15:58:36	2013-03-21 15:58:38	2	2013-03-20 23:59:00	2013-03-21 23:59:00	HR	<	50	lower	50	0	0	0	959.608	15.9935
4349211	HR 44 < 50	2013-03-21 20:00:31	2013-03-21 20:00:59	28	2013-03-20 23:59:00	2013-03-21 23:59:00	HR	<	50	lower	50	0	0	0	1201.53	20.0256
4349211	HR 50 = 50	2013-03-22 11:50:18	2013-03-22 11:50:22	4	2013-03-21 23:59:00	2013-03-22 23:59:00	HR	=	50	lower	50	0	0	0	711.308	11.8551
4349211	HR 143 > 140	2013-03-23 15:50:50	2013-03-23 15:50:52	2	2013-03-22 23:59:00	2013-03-23 23:59:00	HR	>	140	upper	130	1	0	10	951.84	15.864
4349211	HR 143 > 140	2013-03-23 15:51:04	2013-03-23 15:51:12	8	2013-03-22 23:59:00	2013-03-23 23:59:00	HR	>	140	upper	130	1	0	10	952.073	15.8679
4349211	HR 50 = 50	2013-03-24 14:29:10	2013-03-24 14:29:12	2	2013-03-23 23:59:00	2013-03-24 23:59:00	HR	=	50	lower	50	0	0	0	870.167	14.5028
4349211	HR 48 < 50	2013-03-24 19:30:06	2013-03-24 19:30:10	4	2013-03-23 23:59:00	2013-03-24 23:59:00	HR	<	50	lower	50	0	0	0	1171.11	19.5185
4349211	HR 135 > 130	2013-03-25 21:58:04	2013-03-25 21:58:10	6	2013-03-24 23:59:00	2013-03-25 23:59:00	HR	>	130	upper	130	0	1	0	1319.08	21.9847
4349211	HR 136 > 130	2013-03-25 21:58:51	2013-03-25 21:58:53	2	2013-03-24 23:59:00	2013-03-25 23:59:00	HR	>	130	upper	130	0	0	0	1319.85	21.9975
4349211	HR 152 > 130	2013-03-25 23:30:03	2013-03-25 23:30:05	2	2013-03-24 23:59:00	2013-03-25 23:59:00	HR	>	130	upper	130	0	0	0	1411.05	23.5175
4349211	HR 47 < 50	2013-03-26 00:19:07	2013-03-26 00:19:09	2	2013-03-25 23:59:00	2013-03-26 23:59:00	HR	<	50	lower	50	0	0	0	20.1171	0.335285
4349211	HR 138 > 130	2013-03-27 20:15:14	2013-03-27 20:15:16	2	2013-03-26 23:59:00	2013-03-27 23:59:00	HR	>	130	upper	130	0	0	0	1216.23	20.2706
4349211	HR 135 > 130	2013-03-28 02:17:49	2013-03-28 02:17:51	2	2013-03-27 23:59:00	2013-03-28 23:59:00	HR	>	130	upper	130	0	0	0	138.819	2.31364
4349211	HR 144 > 130	2013-03-28 06:42:23	2013-03-28 06:42:25	2	2013-03-27 23:59:00	2013-03-28 23:59:00	HR	>	130	upper	130	0	0	0	403.4	6.72333
4349211	HR 140 > 130	2013-03-28 06:51:05	2013-03-28 06:51:07	2	2013-03-27 23:59:00	2013-03-28 23:59:00	HR	>	130	upper	130	0	0	0	412.1	6.86833
4349211	HR 144 > 130	2013-03-28 08:46:09	2013-03-28 08:46:11	2	2013-03-27 23:59:00	2013-03-28 23:59:00	HR	>	130	upper	130	0	0	0	527.162	8.78603
4349211	HR 134 > 130	2013-03-28 10:25:11	2013-03-28 10:25:13	2	2013-03-27 23:59:00	2013-03-28 23:59:00	HR	>	130	upper	130	0	0	0	626.191	10.4365
4349211	HR 137 > 130	2013-03-28 10:44:59	2013-03-28 10:45:05	6	2013-03-27 23:59:00	2013-03-28 23:59:00	HR	>	130	upper	130	0	0	0	645.99	10.7665
4349211	HR 150 > 130	2013-03-28 11:01:57	2013-03-28 11:01:59	2	2013-03-27 23:59:00	2013-03-28 23:59:00	HR	>	130	upper	130	0	0	0	662.956	11.0493
4349211	HR 150 > 130	2013-03-28 11:07:21	2013-03-28 11:07:23	2	2013-03-27 23:59:00	2013-03-28 23:59:00	HR	>	130	upper	130	0	0	0	668.356	11.1393
4349211	HR 147 > 130	2013-03-28 11:09:45	2013-03-28 11:09:47	2	2013-03-27 23:59:00	2013-03-28 23:59:00	HR	>	130	upper	130	0	0	0	670.756	11.1793
4349211	HR 146 > 130	2013-03-28 11:10:45	2013-03-28 11:10:51	6	2013-03-27 23:59:00	2013-03-28 23:59:00	HR	>	130	upper	130	0	0	0	671.756	11.1959
4349211	HR 0 < 50	2013-03-29 09:56:46	2013-03-29 09:56:52	6	2013-03-28 23:59:00	2013-03-29 23:59:00	HR	<	50	lower	50	0	0	0	597.775	9.96291
4349211	HR 43 < 50	2013-03-29 09:57:40	2013-03-29 09:57:52	12	2013-03-28 23:59:00	2013-03-29 23:59:00	HR	<	50	lower	50	0	0	0	598.674	9.97791
4349211	HR 41 < 50	2013-03-29 09:58:28	2013-03-29 09:58:30	2	2013-03-28 23:59:00	2013-03-29 23:59:00	HR	<	50	lower	50	0	0	0	599.475	9.99124
4349211	HR 44 < 50	2013-03-29 15:46:49	2013-03-29 15:46:57	8	2013-03-28 23:59:00	2013-03-29 23:59:00	HR	<	50	lower	50	0	0	0	947.827	15.7971
4349211	HR 46 < 50	2013-03-29 16:32:49	2013-03-29 16:32:57	8	2013-03-28 23:59:00	2013-03-29 23:59:00	HR	<	50	lower	50	0	0	0	993.825	16.5637
4349211	HR 144 > 130	2013-03-29 17:33:14	2013-03-29 17:33:20	6	2013-03-28 23:59:00	2013-03-29 23:59:00	HR	>	130	upper	130	0	0	0	1054.25	17.5708
4349211	HR 50 = 50	2013-03-29 17:36:12	2013-03-29 17:36:14	2	2013-03-28 23:59:00	2013-03-29 23:59:00	HR	=	50	lower	50	0	0	0	1057.22	17.6203
4349211	HR 47 < 50	2013-03-29 19:29:03	2013-03-29 19:29:19	16	2013-03-28 23:59:00	2013-03-29 23:59:00	HR	<	50	lower	50	0	0	0	1170.06	19.5009
4349211	HR 157 > 130	2013-03-29 21:10:17	2013-03-29 21:10:19	2	2013-03-28 23:59:00	2013-03-29 23:59:00	HR	>	130	upper	130	0	0	0	1271.29	21.1882
4349211	HR 143 > 130	2013-03-29 21:12:49	2013-03-29 21:12:51	2	2013-03-28 23:59:00	2013-03-29 23:59:00	HR	>	130	upper	130	0	0	0	1273.83	21.2305
4349211	HR 155 > 130	2013-03-29 21:30:53	2013-03-29 21:31:01	8	2013-03-28 23:59:00	2013-03-29 23:59:00	HR	>	130	upper	130	0	0	0	1291.9	21.5316
4349211	HR 131 > 130	2013-03-29 23:42:32	2013-03-29 23:42:34	2	2013-03-28 23:59:00	2013-03-29 23:59:00	HR	>	130	upper	130	0	0	0	1423.54	23.7256
4349211	HR 160 > 130	2013-03-29 23:43:38	2013-03-29 23:43:40	2	2013-03-28 23:59:00	2013-03-29 23:59:00	HR	>	130	upper	130	0	0	0	1424.64	23.7439
4349211	HR 137 > 130	2013-03-30 05:56:58	2013-03-30 05:57:00	2	2013-03-29 23:59:00	2013-03-30 23:59:00	HR	>	130	upper	130	0	0	0	357.975	5.96624
4349211	HR 166 > 130	2013-03-30 05:57:06	2013-03-30 05:57:08	2	2013-03-29 23:59:00	2013-03-30 23:59:00	HR	>	130	upper	130	0	0	0	358.108	5.96846
4349211	HR 140 > 130	2013-03-31 05:26:43	2013-03-31 05:26:45	2	2013-03-30 23:59:00	2013-03-31 23:59:00	HR	>	130	upper	130	0	0	0	327.727	5.46211
4349211	HR 144 > 130	2013-03-31 09:59:22	2013-03-31 09:59:24	2	2013-03-30 23:59:00	2013-03-31 23:59:00	HR	>	130	upper	130	0	0	0	600.38	10.0063
4349211	HR 147 > 130	2013-03-31 10:02:28	2013-03-31 10:02:30	2	2013-03-30 23:59:00	2013-03-31 23:59:00	HR	>	130	upper	130	0	0	0	603.48	10.058
4349211	HR 148 > 130	2013-03-31 16:03:57	2013-03-31 16:03:59	2	2013-03-30 23:59:00	2013-03-31 23:59:00	HR	>	130	upper	130	0	0	0	964.957	16.0826
4349211	HR 134 > 130	2013-03-31 16:07:03	2013-03-31 16:07:05	2	2013-03-30 23:59:00	2013-03-31 23:59:00	HR	>	130	upper	130	0	0	0	968.057	16.1343
4349211	HR 138 > 130	2013-03-31 16:11:03	2013-03-31 16:11:11	8	2013-03-30 23:59:00	2013-03-31 23:59:00	HR	>	130	upper	130	0	0	0	972.057	16.201
4349211	HR 134 > 130	2013-03-31 16:13:05	2013-03-31 16:13:09	4	2013-03-30 23:59:00	2013-03-31 23:59:00	HR	>	130	upper	130	0	0	0	974.09	16.2348
4349211	HR 139 > 130	2013-03-31 16:25:41	2013-03-31 16:25:43	2	2013-03-30 23:59:00	2013-03-31 23:59:00	HR	>	130	upper	130	0	0	0	986.69	16.4448
4349211	HR 132 > 130	2013-03-31 16:27:21	2013-03-31 16:27:23	2	2013-03-30 23:59:00	2013-03-31 23:59:00	HR	>	130	upper	130	0	0	0	988.357	16.4726
4349211	HR 133 > 130	2013-03-31 16:27:55	2013-03-31 16:27:57	2	2013-03-30 23:59:00	2013-03-31 23:59:00	HR	>	130	upper	130	0	0	0	988.923	16.4821
4349211	HR 131 > 130	2013-03-31 16:32:15	2013-03-31 16:32:17	2	2013-03-30 23:59:00	2013-03-31 23:59:00	HR	>	130	upper	130	0	0	0	993.257	16.5543
4349211	HR 130 = 130	2013-03-31 17:03:51	2013-03-31 17:03:55	4	2013-03-30 23:59:00	2013-03-31 23:59:00	HR	=	130	upper	130	0	0	0	1024.86	17.0809
4349211	HR 145 > 130	2013-03-31 17:25:05	2013-03-31 17:25:09	4	2013-03-30 23:59:00	2013-03-31 23:59:00	HR	>	130	upper	130	0	0	0	1046.09	17.4348
4349211	HR 141 > 130	2013-03-31 18:25:47	2013-03-31 18:25:51	4	2013-03-30 23:59:00	2013-03-31 23:59:00	HR	>	130	upper	130	0	0	0	1106.79	18.4464
4349211	HR 200 > 130	2013-03-31 18:28:19	2013-03-31 18:28:35	16	2013-03-30 23:59:00	2013-03-31 23:59:00	HR	>	130	upper	130	0	0	0	1109.32	18.4886
4349211	HR 131 > 130	2013-03-31 19:43:08	2013-03-31 19:43:10	2	2013-03-30 23:59:00	2013-03-31 23:59:00	HR	>	130	upper	130	0	0	0	1184.15	19.7358
4349211	HR 135 > 130	2013-03-31 19:51:16	2013-03-31 19:51:18	2	2013-03-30 23:59:00	2013-03-31 23:59:00	HR	>	130	upper	130	0	0	0	1192.28	19.8714
4991907	HR 133 > 130	2013-03-11 00:19:55	2013-03-11 00:19:59	4	2013-03-10 23:59:00	2013-03-11 23:59:00	HR	>	130	upper	130	0	0	0	20.925	0.348749
4991907	HR 132 > 130	2013-03-11 00:20:09	2013-03-11 00:20:11	2	2013-03-10 23:59:00	2013-03-11 23:59:00	HR	>	130	upper	130	0	0	0	21.1583	0.352638
4991907	HR 149 > 130	2013-03-14 16:32:55	2013-03-14 16:32:59	4	2013-03-13 23:59:00	2013-03-14 23:59:00	HR	>	130	upper	130	0	0	0	993.922	16.5654
4991907	HR 149 > 130	2013-03-14 16:48:01	2013-03-14 16:48:03	2	2013-03-13 23:59:00	2013-03-14 23:59:00	HR	>	130	upper	130	0	0	0	1009.02	16.817
4991907	HR 135 > 130	2013-03-14 16:50:13	2013-03-14 16:50:29	16	2013-03-13 23:59:00	2013-03-14 23:59:00	HR	>	130	upper	130	0	0	0	1011.22	16.8537
4991907	HR 138 > 130	2013-03-14 16:50:37	2013-03-14 16:52:01	84	2013-03-13 23:59:00	2013-03-14 23:59:00	HR	>	130	upper	130	0	0	0	1011.62	16.8604
4991907	HR 134 > 130	2013-03-14 16:52:07	2013-03-14 16:55:03	176	2013-03-13 23:59:00	2013-03-14 23:59:00	HR	>	130	upper	130	0	0	0	1013.12	16.8854
4991907	HR 150 > 130	2013-03-14 16:55:11	2013-03-14 16:55:31	20	2013-03-13 23:59:00	2013-03-14 23:59:00	HR	>	130	upper	130	0	0	0	1016.19	16.9365
4991907	HR 167 > 130	2013-03-14 16:55:41	2013-03-14 16:56:03	22	2013-03-13 23:59:00	2013-03-14 23:59:00	HR	>	130	upper	130	0	0	0	1016.69	16.9448
4991907	HR 144 > 130	2013-03-14 16:56:11	2013-03-14 16:57:03	52	2013-03-13 23:59:00	2013-03-14 23:59:00	HR	>	130	upper	130	0	0	0	1017.19	16.9531
4991907	HR 131 > 130	2013-03-14 16:57:09	2013-03-14 16:57:15	6	2013-03-13 23:59:00	2013-03-14 23:59:00	HR	>	130	upper	130	0	0	0	1018.15	16.9692
4991907	HR 150 > 130	2013-03-14 16:57:21	2013-03-14 16:57:25	4	2013-03-13 23:59:00	2013-03-14 23:59:00	HR	>	130	upper	130	0	0	0	1018.35	16.9726
4991907	HR 148 > 130	2013-03-14 16:57:35	2013-03-14 16:58:01	26	2013-03-13 23:59:00	2013-03-14 23:59:00	HR	>	130	upper	130	0	0	0	1018.59	16.9765
4991907	HR 148 > 130	2013-03-14 16:58:11	2013-03-14 16:58:17	6	2013-03-13 23:59:00	2013-03-14 23:59:00	HR	>	130	upper	130	0	0	0	1019.19	16.9865
4991907	HR 159 > 130	2013-03-14 16:58:23	2013-03-14 16:58:27	4	2013-03-13 23:59:00	2013-03-14 23:59:00	HR	>	130	upper	130	0	0	0	1019.39	16.9898
4991907	HR 143 > 130	2013-03-14 16:58:35	2013-03-14 16:58:47	12	2013-03-13 23:59:00	2013-03-14 23:59:00	HR	>	130	upper	130	0	0	0	1019.59	16.9931
4991907	HR 153 > 130	2013-03-14 16:58:53	2013-03-14 16:59:27	34	2013-03-13 23:59:00	2013-03-14 23:59:00	HR	>	130	upper	130	0	0	0	1019.89	16.9981
4991907	HR 146 > 130	2013-03-14 16:59:51	2013-03-14 17:00:31	40	2013-03-13 23:59:00	2013-03-14 23:59:00	HR	>	130	upper	130	0	0	0	1020.85	17.0142
4991907	HR 147 > 130	2013-03-14 17:00:41	2013-03-14 17:00:45	4	2013-03-13 23:59:00	2013-03-14 23:59:00	HR	>	130	upper	130	0	0	0	1021.69	17.0281
4991907	HR 149 > 130	2013-03-14 17:01:09	2013-03-14 17:01:17	8	2013-03-13 23:59:00	2013-03-14 23:59:00	HR	>	130	upper	130	0	0	0	1022.15	17.0359
4991907	HR 143 > 130	2013-03-14 17:01:23	2013-03-14 17:01:35	12	2013-03-13 23:59:00	2013-03-14 23:59:00	HR	>	130	upper	130	0	0	0	1022.39	17.0398
4991907	HR 147 > 130	2013-03-14 17:01:41	2013-03-14 17:02:17	36	2013-03-13 23:59:00	2013-03-14 23:59:00	HR	>	130	upper	130	0	0	0	1022.69	17.0448
4991907	HR 140 > 130	2013-03-14 17:02:27	2013-03-14 17:03:05	38	2013-03-13 23:59:00	2013-03-14 23:59:00	HR	>	130	upper	130	0	0	0	1023.45	17.0576
4991907	HR 149 > 130	2013-03-14 17:03:27	2013-03-14 17:03:31	4	2013-03-13 23:59:00	2013-03-14 23:59:00	HR	>	130	upper	130	0	0	0	1024.45	17.0742
4991907	HR 153 > 130	2013-03-14 17:03:55	2013-03-14 17:04:01	6	2013-03-13 23:59:00	2013-03-14 23:59:00	HR	>	130	upper	130	0	0	0	1024.92	17.082
4991907	HR 153 > 130	2013-03-14 17:04:07	2013-03-14 17:05:03	56	2013-03-13 23:59:00	2013-03-14 23:59:00	HR	>	130	upper	130	0	0	0	1025.12	17.0853
4991907	HR 152 > 130	2013-03-14 17:05:11	2013-03-14 17:05:23	12	2013-03-13 23:59:00	2013-03-14 23:59:00	HR	>	130	upper	130	0	0	0	1026.19	17.1031
4991907	HR 144 > 130	2013-03-14 17:05:33	2013-03-14 17:05:47	14	2013-03-13 23:59:00	2013-03-14 23:59:00	HR	>	130	upper	130	0	0	0	1026.55	17.1092
4991907	HR 145 > 130	2013-03-14 17:05:55	2013-03-14 17:06:09	14	2013-03-13 23:59:00	2013-03-14 23:59:00	HR	>	130	upper	130	0	0	0	1026.92	17.1153
4991907	HR 146 > 130	2013-03-14 17:06:21	2013-03-14 17:06:37	16	2013-03-13 23:59:00	2013-03-14 23:59:00	HR	>	130	upper	130	0	0	0	1027.35	17.1226
4991907	HR 134 > 130	2013-03-14 17:06:45	2013-03-14 17:07:01	16	2013-03-13 23:59:00	2013-03-14 23:59:00	HR	>	130	upper	130	0	0	0	1027.75	17.1292
4991907	HR 147 > 130	2013-03-14 17:07:07	2013-03-14 17:07:37	30	2013-03-13 23:59:00	2013-03-14 23:59:00	HR	>	130	upper	130	0	0	0	1028.12	17.1353
4991907	HR 156 > 130	2013-03-14 17:07:53	2013-03-14 17:07:57	4	2013-03-13 23:59:00	2013-03-14 23:59:00	HR	>	130	upper	130	0	0	0	1028.89	17.1481
4991907	HR 151 > 130	2013-03-14 17:08:03	2013-03-14 17:08:11	8	2013-03-13 23:59:00	2013-03-14 23:59:00	HR	>	130	upper	130	0	0	0	1029.05	17.1509
4991907	HR 142 > 130	2013-03-14 17:08:17	2013-03-14 17:08:19	2	2013-03-13 23:59:00	2013-03-14 23:59:00	HR	>	130	upper	130	0	0	0	1029.29	17.1548
4991907	HR 130 = 130	2013-03-14 17:08:25	2013-03-14 17:08:31	6	2013-03-13 23:59:00	2013-03-14 23:59:00	HR	=	130	upper	130	0	0	0	1029.42	17.157
4991907	HR 130 = 130	2013-03-14 17:08:37	2013-03-14 17:08:53	16	2013-03-13 23:59:00	2013-03-14 23:59:00	HR	=	130	upper	130	0	0	0	1029.62	17.1603
4991907	HR 134 > 130	2013-03-14 17:09:01	2013-03-14 17:09:09	8	2013-03-13 23:59:00	2013-03-14 23:59:00	HR	>	130	upper	130	0	0	0	1030.02	17.167
4991907	HR 130 = 130	2013-03-14 17:09:21	2013-03-14 17:09:41	20	2013-03-13 23:59:00	2013-03-14 23:59:00	HR	=	130	upper	130	0	0	0	1030.35	17.1726
4991907	HR 151 > 130	2013-03-14 17:09:47	2013-03-14 17:09:51	4	2013-03-13 23:59:00	2013-03-14 23:59:00	HR	>	130	upper	130	0	0	0	1030.79	17.1798
4991907	HR 134 > 130	2013-03-14 17:10:01	2013-03-14 17:10:17	16	2013-03-13 23:59:00	2013-03-14 23:59:00	HR	>	130	upper	130	0	0	0	1031.02	17.1837
4991907	HR 144 > 130	2013-03-14 17:10:25	2013-03-14 17:10:51	26	2013-03-13 23:59:00	2013-03-14 23:59:00	HR	>	130	upper	130	0	0	0	1031.42	17.1904
4991907	HR 141 > 130	2013-03-14 17:10:59	2013-03-14 17:11:05	6	2013-03-13 23:59:00	2013-03-14 23:59:00	HR	>	130	upper	130	0	0	0	1031.99	17.1998
4991907	HR 133 > 130	2013-03-14 17:11:15	2013-03-14 17:11:17	2	2013-03-13 23:59:00	2013-03-14 23:59:00	HR	>	130	upper	130	0	0	0	1032.25	17.2042
4991907	HR 138 > 130	2013-03-14 17:11:25	2013-03-14 17:11:27	2	2013-03-13 23:59:00	2013-03-14 23:59:00	HR	>	130	upper	130	0	0	0	1032.42	17.207
4991907	HR 140 > 130	2013-03-14 17:11:33	2013-03-14 17:11:37	4	2013-03-13 23:59:00	2013-03-14 23:59:00	HR	>	130	upper	130	0	0	0	1032.55	17.2092
4991907	HR 138 > 130	2013-03-14 17:11:47	2013-03-14 17:12:01	14	2013-03-13 23:59:00	2013-03-14 23:59:00	HR	>	130	upper	130	0	0	0	1032.79	17.2131
4991907	HR 146 > 130	2013-03-14 17:12:09	2013-03-14 17:12:17	8	2013-03-13 23:59:00	2013-03-14 23:59:00	HR	>	130	upper	130	0	0	0	1033.15	17.2192
4991907	HR 141 > 130	2013-03-14 17:12:35	2013-03-14 17:13:01	26	2013-03-13 23:59:00	2013-03-14 23:59:00	HR	>	130	upper	130	0	0	0	1033.59	17.2265
4991907	HR 151 > 130	2013-03-14 17:13:09	2013-03-14 17:13:15	6	2013-03-13 23:59:00	2013-03-14 23:59:00	HR	>	130	upper	130	0	0	0	1034.15	17.2359
4991907	HR 148 > 130	2013-03-14 17:13:27	2013-03-14 17:13:29	2	2013-03-13 23:59:00	2013-03-14 23:59:00	HR	>	130	upper	130	0	0	0	1034.45	17.2409
4991907	HR 135 > 130	2013-03-14 17:13:45	2013-03-14 17:13:49	4	2013-03-13 23:59:00	2013-03-14 23:59:00	HR	>	130	upper	130	0	0	0	1034.75	17.2459
4991907	HR 144 > 130	2013-03-14 17:14:03	2013-03-14 17:14:09	6	2013-03-13 23:59:00	2013-03-14 23:59:00	HR	>	130	upper	130	0	0	0	1035.05	17.2509
4991907	HR 153 > 130	2013-03-14 17:14:17	2013-03-14 17:14:25	8	2013-03-13 23:59:00	2013-03-14 23:59:00	HR	>	130	upper	130	0	0	0	1035.29	17.2548
4991907	HR 133 > 130	2013-03-14 17:14:33	2013-03-14 17:14:45	12	2013-03-13 23:59:00	2013-03-14 23:59:00	HR	>	130	upper	130	0	0	0	1035.55	17.2592
4991907	HR 150 > 130	2013-03-14 17:14:53	2013-03-14 17:14:57	4	2013-03-13 23:59:00	2013-03-14 23:59:00	HR	>	130	upper	130	0	0	0	1035.89	17.2648
4991907	HR 156 > 130	2013-03-14 17:15:07	2013-03-14 17:15:19	12	2013-03-13 23:59:00	2013-03-14 23:59:00	HR	>	130	upper	130	0	0	0	1036.12	17.2687
4991907	HR 139 > 130	2013-03-14 17:15:33	2013-03-14 17:16:05	32	2013-03-13 23:59:00	2013-03-14 23:59:00	HR	>	130	upper	130	0	0	0	1036.55	17.2759
4991907	HR 133 > 130	2013-03-14 17:16:27	2013-03-14 17:16:41	14	2013-03-13 23:59:00	2013-03-14 23:59:00	HR	>	130	upper	130	0	0	0	1037.45	17.2909
4991907	HR 132 > 130	2013-03-14 17:16:59	2013-03-14 17:17:03	4	2013-03-13 23:59:00	2013-03-14 23:59:00	HR	>	130	upper	130	0	0	0	1037.99	17.2998
4991907	HR 164 > 130	2013-03-14 17:17:11	2013-03-14 17:17:19	8	2013-03-13 23:59:00	2013-03-14 23:59:00	HR	>	130	upper	130	0	0	0	1038.19	17.3031
4991907	HR 147 > 130	2013-03-14 17:17:25	2013-03-14 17:17:43	18	2013-03-13 23:59:00	2013-03-14 23:59:00	HR	>	130	upper	130	0	0	0	1038.42	17.307
4991907	HR 160 > 130	2013-03-14 17:17:57	2013-03-14 17:18:21	24	2013-03-13 23:59:00	2013-03-14 23:59:00	HR	>	130	upper	130	0	0	0	1038.95	17.3159
4991907	HR 142 > 130	2013-03-14 17:18:41	2013-03-14 17:18:59	18	2013-03-13 23:59:00	2013-03-14 23:59:00	HR	>	130	upper	130	0	0	0	1039.69	17.3281
4991907	HR 144 > 130	2013-03-14 17:19:11	2013-03-14 17:19:29	18	2013-03-13 23:59:00	2013-03-14 23:59:00	HR	>	130	upper	130	0	0	0	1040.19	17.3365
4991907	HR 141 > 130	2013-03-14 17:19:35	2013-03-14 17:19:45	10	2013-03-13 23:59:00	2013-03-14 23:59:00	HR	>	130	upper	130	0	0	0	1040.59	17.3431
4991907	HR 146 > 130	2013-03-14 17:19:51	2013-03-14 17:19:59	8	2013-03-13 23:59:00	2013-03-14 23:59:00	HR	>	130	upper	130	0	0	0	1040.85	17.3476
4991907	HR 138 > 130	2013-03-14 17:20:07	2013-03-14 17:20:17	10	2013-03-13 23:59:00	2013-03-14 23:59:00	HR	>	130	upper	130	0	0	0	1041.12	17.352
4991907	HR 130 = 130	2013-03-14 17:20:33	2013-03-14 17:20:37	4	2013-03-13 23:59:00	2013-03-14 23:59:00	HR	=	130	upper	130	0	0	0	1041.55	17.3592
4991907	HR 147 > 130	2013-03-14 17:20:45	2013-03-14 17:20:55	10	2013-03-13 23:59:00	2013-03-14 23:59:00	HR	>	130	upper	130	0	0	0	1041.75	17.3626
4991907	HR 142 > 130	2013-03-14 17:21:05	2013-03-14 17:21:07	2	2013-03-13 23:59:00	2013-03-14 23:59:00	HR	>	130	upper	130	0	0	0	1042.09	17.3681
4991907	HR 133 > 130	2013-03-14 17:21:17	2013-03-14 17:21:21	4	2013-03-13 23:59:00	2013-03-14 23:59:00	HR	>	130	upper	130	0	0	0	1042.29	17.3715
4991907	HR 140 > 130	2013-03-14 17:21:29	2013-03-14 17:21:33	4	2013-03-13 23:59:00	2013-03-14 23:59:00	HR	>	130	upper	130	0	0	0	1042.49	17.3748
4991907	HR 133 > 130	2013-03-14 17:21:57	2013-03-14 17:22:29	32	2013-03-13 23:59:00	2013-03-14 23:59:00	HR	>	130	upper	130	0	0	0	1042.95	17.3826
4991907	HR 145 > 130	2013-03-14 17:22:39	2013-03-14 17:23:11	32	2013-03-13 23:59:00	2013-03-14 23:59:00	HR	>	130	upper	130	0	0	0	1043.65	17.3942
4991907	HR 149 > 130	2013-03-14 17:23:21	2013-03-14 17:23:25	4	2013-03-13 23:59:00	2013-03-14 23:59:00	HR	>	130	upper	130	0	0	0	1044.35	17.4059
4991907	HR 143 > 130	2013-03-14 17:23:43	2013-03-14 17:24:01	18	2013-03-13 23:59:00	2013-03-14 23:59:00	HR	>	130	upper	130	0	0	0	1044.72	17.412
4991907	HR 132 > 130	2013-03-14 17:24:15	2013-03-14 17:24:21	6	2013-03-13 23:59:00	2013-03-14 23:59:00	HR	>	130	upper	130	0	0	0	1045.25	17.4209
4991907	HR 142 > 130	2013-03-14 17:25:01	2013-03-14 17:25:25	24	2013-03-13 23:59:00	2013-03-14 23:59:00	HR	>	130	upper	130	0	0	0	1046.02	17.4337
4991907	HR 145 > 130	2013-03-14 17:25:31	2013-03-14 17:25:43	12	2013-03-13 23:59:00	2013-03-14 23:59:00	HR	>	130	upper	130	0	0	0	1046.52	17.442
4991907	HR 139 > 130	2013-03-14 17:25:55	2013-03-14 17:26:07	12	2013-03-13 23:59:00	2013-03-14 23:59:00	HR	>	130	upper	130	0	0	0	1046.92	17.4487
4991907	HR 145 > 130	2013-03-14 17:26:13	2013-03-14 17:26:27	14	2013-03-13 23:59:00	2013-03-14 23:59:00	HR	>	130	upper	130	0	0	0	1047.22	17.4537
4991907	HR 140 > 130	2013-03-14 17:26:39	2013-03-14 17:26:43	4	2013-03-13 23:59:00	2013-03-14 23:59:00	HR	>	130	upper	130	0	0	0	1047.65	17.4609
4991907	HR 148 > 130	2013-03-14 17:26:57	2013-03-14 17:27:01	4	2013-03-13 23:59:00	2013-03-14 23:59:00	HR	>	130	upper	130	0	0	0	1047.95	17.4659
4991907	HR 144 > 130	2013-03-14 17:27:09	2013-03-14 17:27:19	10	2013-03-13 23:59:00	2013-03-14 23:59:00	HR	>	130	upper	130	0	0	0	1048.15	17.4692
4991907	HR 144 > 130	2013-03-14 17:27:41	2013-03-14 17:27:43	2	2013-03-13 23:59:00	2013-03-14 23:59:00	HR	>	130	upper	130	0	0	0	1048.69	17.4781
4991907	HR 130 = 130	2013-03-14 17:27:55	2013-03-14 17:28:05	10	2013-03-13 23:59:00	2013-03-14 23:59:00	HR	=	130	upper	130	0	0	0	1048.92	17.482
4991907	HR 141 > 130	2013-03-14 17:28:11	2013-03-14 17:28:15	4	2013-03-13 23:59:00	2013-03-14 23:59:00	HR	>	130	upper	130	0	0	0	1049.19	17.4864
4991907	HR 150 > 130	2013-03-14 17:28:23	2013-03-14 17:29:09	46	2013-03-13 23:59:00	2013-03-14 23:59:00	HR	>	130	upper	130	0	0	0	1049.39	17.4898
4991907	HR 147 > 130	2013-03-14 17:29:27	2013-03-14 17:29:51	24	2013-03-13 23:59:00	2013-03-14 23:59:00	HR	>	130	upper	130	0	0	0	1050.45	17.5076
4991907	HR 151 > 130	2013-03-14 17:30:07	2013-03-14 17:30:27	20	2013-03-13 23:59:00	2013-03-14 23:59:00	HR	>	130	upper	130	0	0	0	1051.12	17.5187
4991907	HR 137 > 130	2013-03-14 17:30:37	2013-03-14 17:30:45	8	2013-03-13 23:59:00	2013-03-14 23:59:00	HR	>	130	upper	130	0	0	0	1051.62	17.527
4991907	HR 145 > 130	2013-03-14 17:31:05	2013-03-14 17:31:07	2	2013-03-13 23:59:00	2013-03-14 23:59:00	HR	>	130	upper	130	0	0	0	1052.09	17.5348
4991907	HR 145 > 130	2013-03-14 17:31:25	2013-03-14 17:31:27	2	2013-03-13 23:59:00	2013-03-14 23:59:00	HR	>	130	upper	130	0	0	0	1052.42	17.5403
4991907	HR 145 > 130	2013-03-14 17:31:33	2013-03-14 17:32:03	30	2013-03-13 23:59:00	2013-03-14 23:59:00	HR	>	130	upper	130	0	0	0	1052.55	17.5426
4991907	HR 137 > 130	2013-03-14 17:32:19	2013-03-14 17:32:27	8	2013-03-13 23:59:00	2013-03-14 23:59:00	HR	>	130	upper	130	0	0	0	1053.32	17.5553
4991907	HR 142 > 130	2013-03-14 17:32:53	2013-03-14 17:33:07	14	2013-03-13 23:59:00	2013-03-14 23:59:00	HR	>	130	upper	130	0	0	0	1053.89	17.5648
4991907	HR 142 > 130	2013-03-14 17:33:13	2013-03-14 17:33:15	2	2013-03-13 23:59:00	2013-03-14 23:59:00	HR	>	130	upper	130	0	0	0	1054.22	17.5703
4991907	HR 144 > 130	2013-03-14 17:33:21	2013-03-14 17:33:29	8	2013-03-13 23:59:00	2013-03-14 23:59:00	HR	>	130	upper	130	0	0	0	1054.35	17.5726
4991907	HR 139 > 130	2013-03-14 17:33:37	2013-03-14 17:33:43	6	2013-03-13 23:59:00	2013-03-14 23:59:00	HR	>	130	upper	130	0	0	0	1054.62	17.577
4991907	HR 146 > 130	2013-03-14 17:33:51	2013-03-14 17:34:13	22	2013-03-13 23:59:00	2013-03-14 23:59:00	HR	>	130	upper	130	0	0	0	1054.85	17.5809
4991907	HR 151 > 130	2013-03-14 17:34:23	2013-03-14 17:34:39	16	2013-03-13 23:59:00	2013-03-14 23:59:00	HR	>	130	upper	130	0	0	0	1055.39	17.5898
4991907	HR 153 > 130	2013-03-14 17:34:45	2013-03-14 17:34:49	4	2013-03-13 23:59:00	2013-03-14 23:59:00	HR	>	130	upper	130	0	0	0	1055.75	17.5959
4991907	HR 131 > 130	2013-03-14 17:35:07	2013-03-14 17:35:31	24	2013-03-13 23:59:00	2013-03-14 23:59:00	HR	>	130	upper	130	0	0	0	1056.12	17.602
4991907	HR 140 > 130	2013-03-14 17:35:45	2013-03-14 17:35:51	6	2013-03-13 23:59:00	2013-03-14 23:59:00	HR	>	130	upper	130	0	0	0	1056.75	17.6126
4991907	HR 132 > 130	2013-03-14 17:35:57	2013-03-14 17:36:03	6	2013-03-13 23:59:00	2013-03-14 23:59:00	HR	>	130	upper	130	0	0	0	1056.95	17.6159
4991907	HR 130 = 130	2013-03-14 17:36:11	2013-03-14 17:36:33	22	2013-03-13 23:59:00	2013-03-14 23:59:00	HR	=	130	upper	130	0	0	0	1057.19	17.6198
4991907	HR 140 > 130	2013-03-14 17:36:41	2013-03-14 17:37:01	20	2013-03-13 23:59:00	2013-03-14 23:59:00	HR	>	130	upper	130	0	0	0	1057.69	17.6281
4991907	HR 138 > 130	2013-03-14 17:37:07	2013-03-14 17:37:17	10	2013-03-13 23:59:00	2013-03-14 23:59:00	HR	>	130	upper	130	0	0	0	1058.12	17.6353
4991907	HR 153 > 130	2013-03-14 17:37:31	2013-03-14 17:37:59	28	2013-03-13 23:59:00	2013-03-14 23:59:00	HR	>	130	upper	130	0	0	0	1058.52	17.642
4991907	HR 136 > 130	2013-03-14 17:38:07	2013-03-14 17:38:21	14	2013-03-13 23:59:00	2013-03-14 23:59:00	HR	>	130	upper	130	0	0	0	1059.12	17.652
4991907	HR 142 > 130	2013-03-14 17:38:35	2013-03-14 17:38:39	4	2013-03-13 23:59:00	2013-03-14 23:59:00	HR	>	130	upper	130	0	0	0	1059.59	17.6598
4991907	HR 142 > 130	2013-03-14 17:38:47	2013-03-14 17:39:23	36	2013-03-13 23:59:00	2013-03-14 23:59:00	HR	>	130	upper	130	0	0	0	1059.79	17.6631
4991907	HR 141 > 130	2013-03-14 17:39:35	2013-03-14 17:39:49	14	2013-03-13 23:59:00	2013-03-14 23:59:00	HR	>	130	upper	130	0	0	0	1060.59	17.6764
4991907	HR 130 = 130	2013-03-14 17:39:57	2013-03-14 17:40:17	20	2013-03-13 23:59:00	2013-03-14 23:59:00	HR	=	130	upper	130	0	0	0	1060.95	17.6825
4991907	HR 147 > 130	2013-03-14 17:40:23	2013-03-14 17:40:53	30	2013-03-13 23:59:00	2013-03-14 23:59:00	HR	>	130	upper	130	0	0	0	1061.39	17.6898
4991907	HR 148 > 130	2013-03-14 17:41:03	2013-03-14 17:41:11	8	2013-03-13 23:59:00	2013-03-14 23:59:00	HR	>	130	upper	130	0	0	0	1062.05	17.7009
4991907	HR 151 > 130	2013-03-14 17:41:31	2013-03-14 17:41:35	4	2013-03-13 23:59:00	2013-03-14 23:59:00	HR	>	130	upper	130	0	0	0	1062.52	17.7087
4991907	HR 131 > 130	2013-03-14 17:41:43	2013-03-14 17:41:45	2	2013-03-13 23:59:00	2013-03-14 23:59:00	HR	>	130	upper	130	0	0	0	1062.72	17.712
4991907	HR 155 > 130	2013-03-14 17:42:07	2013-03-14 17:42:11	4	2013-03-13 23:59:00	2013-03-14 23:59:00	HR	>	130	upper	130	0	0	0	1063.12	17.7187
4991907	HR 142 > 130	2013-03-14 17:42:17	2013-03-14 17:42:37	20	2013-03-13 23:59:00	2013-03-14 23:59:00	HR	>	130	upper	130	0	0	0	1063.29	17.7214
4991907	HR 145 > 130	2013-03-14 17:43:33	2013-03-14 17:43:57	24	2013-03-13 23:59:00	2013-03-14 23:59:00	HR	>	130	upper	130	0	0	0	1064.55	17.7425
4991907	HR 136 > 130	2013-03-14 17:44:05	2013-03-14 17:44:15	10	2013-03-13 23:59:00	2013-03-14 23:59:00	HR	>	130	upper	130	0	0	0	1065.09	17.7514
4991907	HR 144 > 130	2013-03-14 17:44:27	2013-03-14 17:44:29	2	2013-03-13 23:59:00	2013-03-14 23:59:00	HR	>	130	upper	130	0	0	0	1065.46	17.7576
4991907	HR 144 > 130	2013-03-14 17:44:43	2013-03-14 17:44:45	2	2013-03-13 23:59:00	2013-03-14 23:59:00	HR	>	130	upper	130	0	0	0	1065.72	17.762
4991907	HR 133 > 130	2013-03-14 17:44:55	2013-03-14 17:44:59	4	2013-03-13 23:59:00	2013-03-14 23:59:00	HR	>	130	upper	130	0	0	0	1065.92	17.7653
4991907	HR 138 > 130	2013-03-14 17:45:07	2013-03-14 17:45:17	10	2013-03-13 23:59:00	2013-03-14 23:59:00	HR	>	130	upper	130	0	0	0	1066.12	17.7687
4991907	HR 150 > 130	2013-03-14 17:45:29	2013-03-14 17:45:31	2	2013-03-13 23:59:00	2013-03-14 23:59:00	HR	>	130	upper	130	0	0	0	1066.49	17.7748
4991907	HR 134 > 130	2013-03-14 17:45:41	2013-03-14 17:45:47	6	2013-03-13 23:59:00	2013-03-14 23:59:00	HR	>	130	upper	130	0	0	0	1066.69	17.7781
4991907	HR 136 > 130	2013-03-14 17:46:01	2013-03-14 17:46:03	2	2013-03-13 23:59:00	2013-03-14 23:59:00	HR	>	130	upper	130	0	0	0	1067.02	17.7837
4991907	HR 150 > 130	2013-03-14 17:46:21	2013-03-14 17:46:29	8	2013-03-13 23:59:00	2013-03-14 23:59:00	HR	>	130	upper	130	0	0	0	1067.35	17.7892
4991907	HR 136 > 130	2013-03-14 17:47:41	2013-03-14 17:47:43	2	2013-03-13 23:59:00	2013-03-14 23:59:00	HR	>	130	upper	130	0	0	0	1068.69	17.8114
4991907	HR 141 > 130	2013-03-15 02:53:32	2013-03-15 02:53:34	2	2013-03-14 23:59:00	2013-03-15 23:59:00	HR	>	130	upper	130	0	0	0	174.549	2.90914
4991907	HR 46 < 50	2013-03-15 14:28:07	2013-03-15 14:28:11	4	2013-03-14 23:59:00	2013-03-15 23:59:00	HR	<	50	lower	50	0	0	0	869.118	14.4853
4991907	HR 145 > 120	2013-03-16 08:51:43	2013-03-16 08:51:49	6	2013-03-15 23:59:00	2013-03-16 23:59:00	HR	>	120	upper	130	1	1	-10	532.732	8.87887
4991907	HR 161 > 120	2013-03-16 08:54:41	2013-03-16 08:54:43	2	2013-03-15 23:59:00	2013-03-16 23:59:00	HR	>	120	upper	130	1	0	-10	535.699	8.92831
4991907	HR 159 > 120	2013-03-16 09:02:09	2013-03-16 09:02:13	4	2013-03-15 23:59:00	2013-03-16 23:59:00	HR	>	120	upper	130	1	0	-10	543.166	9.05276
4991907	HR 167 > 120	2013-03-16 09:02:27	2013-03-16 09:02:35	8	2013-03-15 23:59:00	2013-03-16 23:59:00	HR	>	120	upper	130	1	0	-10	543.466	9.05777
4991907	HR 166 > 120	2013-03-16 09:03:41	2013-03-16 09:03:43	2	2013-03-15 23:59:00	2013-03-16 23:59:00	HR	>	120	upper	130	1	0	-10	544.699	9.07832
4991907	HR 140 > 120	2013-03-16 09:07:33	2013-03-16 09:07:41	8	2013-03-15 23:59:00	2013-03-16 23:59:00	HR	>	120	upper	130	1	0	-10	548.566	9.14277
4991907	HR 151 > 120	2013-03-16 09:08:11	2013-03-16 09:08:27	16	2013-03-15 23:59:00	2013-03-16 23:59:00	HR	>	120	upper	130	1	0	-10	549.2	9.15333
4991907	HR 136 > 120	2013-03-16 09:08:37	2013-03-16 09:08:45	8	2013-03-15 23:59:00	2013-03-16 23:59:00	HR	>	120	upper	130	1	0	-10	549.633	9.16055
4991907	HR 155 > 120	2013-03-16 09:08:59	2013-03-16 09:09:05	6	2013-03-15 23:59:00	2013-03-16 23:59:00	HR	>	120	upper	130	1	0	-10	550	9.16666
4991907	HR 168 > 120	2013-03-16 09:09:47	2013-03-16 09:09:53	6	2013-03-15 23:59:00	2013-03-16 23:59:00	HR	>	120	upper	130	1	0	-10	550.8	9.18
4991907	HR 139 > 120	2013-03-16 09:10:23	2013-03-16 09:10:37	14	2013-03-15 23:59:00	2013-03-16 23:59:00	HR	>	120	upper	130	1	0	-10	551.4	9.19
4991907	HR 145 > 120	2013-03-16 09:15:42	2013-03-16 09:16:06	24	2013-03-15 23:59:00	2013-03-16 23:59:00	HR	>	120	upper	130	1	0	-10	556.7	9.27834
4991907	HR 148 > 120	2013-03-16 09:16:32	2013-03-16 09:17:24	52	2013-03-15 23:59:00	2013-03-16 23:59:00	HR	>	120	upper	130	1	0	-10	557.534	9.29223
4991907	HR 136 > 120	2013-03-16 09:18:02	2013-03-16 09:18:34	32	2013-03-15 23:59:00	2013-03-16 23:59:00	HR	>	120	upper	130	1	0	-10	559.034	9.31723
4991907	HR 134 > 120	2013-03-16 09:18:50	2013-03-16 09:19:42	52	2013-03-15 23:59:00	2013-03-16 23:59:00	HR	>	120	upper	130	1	0	-10	559.834	9.33056
4991907	HR 147 > 120	2013-03-16 09:19:52	2013-03-16 09:20:12	20	2013-03-15 23:59:00	2013-03-16 23:59:00	HR	>	120	upper	130	1	0	-10	560.867	9.34778
4991907	HR 136 > 120	2013-03-16 09:20:18	2013-03-16 09:20:34	16	2013-03-15 23:59:00	2013-03-16 23:59:00	HR	>	120	upper	130	1	0	-10	561.3	9.35501
4991907	HR 131 > 120	2013-03-16 09:20:42	2013-03-16 09:21:44	62	2013-03-15 23:59:00	2013-03-16 23:59:00	HR	>	120	upper	130	1	0	-10	561.7	9.36167
4991907	HR 158 > 120	2013-03-16 09:21:50	2013-03-16 09:22:08	18	2013-03-15 23:59:00	2013-03-16 23:59:00	HR	>	120	upper	130	1	0	-10	562.834	9.38056
4991907	HR 139 > 120	2013-03-16 09:22:16	2013-03-16 09:27:04	288	2013-03-15 23:59:00	2013-03-16 23:59:00	HR	>	120	upper	130	1	0	-10	563.267	9.38779
4991907	HR 163 > 160	2013-03-16 09:28:48	2013-03-16 09:28:50	2	2013-03-15 23:59:00	2013-03-16 23:59:00	HR	>	160	upper	130	1	1	30	569.801	9.49668
4991907	HR 163 > 160	2013-03-16 09:30:34	2013-03-16 09:30:36	2	2013-03-15 23:59:00	2013-03-16 23:59:00	HR	>	160	upper	130	1	0	30	571.568	9.52613
4991907	HR 165 > 160	2013-03-16 09:34:10	2013-03-16 09:34:12	2	2013-03-15 23:59:00	2013-03-16 23:59:00	HR	>	160	upper	130	1	0	30	575.168	9.58613
4991907	HR 167 > 160	2013-03-16 09:40:26	2013-03-16 09:40:28	2	2013-03-15 23:59:00	2013-03-16 23:59:00	HR	>	160	upper	130	1	0	30	581.435	9.69058
4991907	HR 44 < 50	2013-03-16 12:03:58	2013-03-16 12:04:10	12	2013-03-15 23:59:00	2013-03-16 23:59:00	HR	<	50	lower	50	0	0	0	724.972	12.0829
4991907	HR 49 < 50	2013-03-16 15:25:41	2013-03-16 15:25:43	2	2013-03-15 23:59:00	2013-03-16 23:59:00	HR	<	50	lower	50	0	0	0	926.697	15.445
4991907	HR 50 = 50	2013-03-16 23:27:58	2013-03-16 23:28:04	6	2013-03-15 23:59:00	2013-03-16 23:59:00	HR	=	50	lower	50	0	0	0	1408.97	23.4828
4991907	HR 50 = 50	2013-03-16 23:30:04	2013-03-16 23:30:10	6	2013-03-15 23:59:00	2013-03-16 23:59:00	HR	=	50	lower	50	0	0	0	1411.07	23.5178
4991907	HR 49 < 50	2013-03-16 23:42:38	2013-03-16 23:42:42	4	2013-03-15 23:59:00	2013-03-16 23:59:00	HR	<	50	lower	50	0	0	0	1423.64	23.7273
4991907	HR 42 < 50	2013-03-17 03:37:53	2013-03-17 03:37:59	6	2013-03-16 23:59:00	2013-03-17 23:59:00	HR	<	50	lower	50	0	0	0	218.893	3.64822
4991907	HR 50 = 50	2013-03-17 13:09:08	2013-03-17 13:09:12	4	2013-03-16 23:59:00	2013-03-17 23:59:00	HR	=	50	lower	50	0	0	0	790.144	13.1691
4991907	HR 50 = 50	2013-03-17 13:52:53	2013-03-17 13:52:59	6	2013-03-16 23:59:00	2013-03-17 23:59:00	HR	=	50	lower	50	0	0	0	833.885	13.8981
4991907	HR 45 < 50	2013-03-17 16:11:02	2013-03-17 16:11:06	4	2013-03-16 23:59:00	2013-03-17 23:59:00	HR	<	50	lower	50	0	0	0	972.046	16.2008
4991907	HR 44 < 50	2013-03-17 16:24:36	2013-03-17 16:24:38	2	2013-03-16 23:59:00	2013-03-17 23:59:00	HR	<	50	lower	50	0	0	0	985.612	16.4269
4991907	HR 50 = 50	2013-03-18 00:30:19	2013-03-18 00:30:21	2	2013-03-17 23:59:00	2013-03-18 23:59:00	HR	=	50	lower	50	0	0	0	31.3175	0.521958
4991907	HR 160 = 160	2013-03-18 00:32:33	2013-03-18 00:32:35	2	2013-03-17 23:59:00	2013-03-18 23:59:00	HR	=	160	upper	130	1	0	30	33.5507	0.559179
4991907	HR 49 < 50	2013-03-18 06:41:20	2013-03-18 06:41:22	2	2013-03-17 23:59:00	2013-03-18 23:59:00	HR	<	50	lower	50	0	0	0	402.336	6.7056
4991907	HR 161 > 160	2013-03-19 00:46:30	2013-03-19 00:46:42	12	2013-03-18 23:59:00	2013-03-19 23:59:00	HR	>	160	upper	130	1	0	30	47.508	0.7918
4991907	HR 160 = 160	2013-03-19 00:49:10	2013-03-19 00:49:18	8	2013-03-18 23:59:00	2013-03-19 23:59:00	HR	=	160	upper	130	1	0	30	50.175	0.836249
4991907	HR 164 > 160	2013-03-19 00:52:26	2013-03-19 00:52:38	12	2013-03-18 23:59:00	2013-03-19 23:59:00	HR	>	160	upper	130	1	0	30	53.4411	0.890685
4991907	HR 50 = 50	2013-03-20 01:41:07	2013-03-20 01:41:11	4	2013-03-19 23:59:00	2013-03-20 06:40:00	HR	=	50	lower	50	0	0	0	102.123	1.70205
4991907	HR 50 = 50	2013-03-20 01:41:29	2013-03-20 01:41:43	14	2013-03-19 23:59:00	2013-03-20 06:40:00	HR	=	50	lower	50	0	0	0	102.489	1.70814
4991907	HR 50 = 50	2013-03-20 01:42:03	2013-03-20 01:42:09	6	2013-03-19 23:59:00	2013-03-20 06:40:00	HR	=	50	lower	50	0	0	0	103.055	1.71759
4991907	HR 50 = 50	2013-03-20 01:42:17	2013-03-20 01:42:23	6	2013-03-19 23:59:00	2013-03-20 06:40:00	HR	=	50	lower	50	0	0	0	103.289	1.72148
4991907	HR 50 = 50	2013-03-20 01:43:41	2013-03-20 01:43:55	14	2013-03-19 23:59:00	2013-03-20 06:40:00	HR	=	50	lower	50	0	0	0	104.689	1.74481
4991907	HR 50 = 50	2013-03-20 01:44:03	2013-03-20 01:44:07	4	2013-03-19 23:59:00	2013-03-20 06:40:00	HR	=	50	lower	50	0	0	0	105.055	1.75092
4991907	HR 50 = 50	2013-03-20 01:44:41	2013-03-20 01:44:47	6	2013-03-19 23:59:00	2013-03-20 06:40:00	HR	=	50	lower	50	0	0	0	105.689	1.76148
4991907	HR 50 = 50	2013-03-20 01:45:03	2013-03-20 01:45:17	14	2013-03-19 23:59:00	2013-03-20 06:40:00	HR	=	50	lower	50	0	0	0	106.055	1.76759
4991907	HR 50 = 50	2013-03-20 01:45:41	2013-03-20 01:45:45	4	2013-03-19 23:59:00	2013-03-20 06:40:00	HR	=	50	lower	50	0	0	0	106.688	1.77814
4991907	HR 50 = 50	2013-03-20 01:46:31	2013-03-20 01:46:35	4	2013-03-19 23:59:00	2013-03-20 06:40:00	HR	=	50	lower	50	0	0	0	107.522	1.79203
4991907	HR 50 = 50	2013-03-20 01:46:55	2013-03-20 01:47:03	8	2013-03-19 23:59:00	2013-03-20 06:40:00	HR	=	50	lower	50	0	0	0	107.922	1.7987
4991907	HR 50 = 50	2013-03-20 01:48:05	2013-03-20 01:48:25	20	2013-03-19 23:59:00	2013-03-20 06:40:00	HR	=	50	lower	50	0	0	0	109.088	1.81814
4991907	HR 50 = 50	2013-03-20 01:48:43	2013-03-20 01:49:23	40	2013-03-19 23:59:00	2013-03-20 06:40:00	HR	=	50	lower	50	0	0	0	109.722	1.82869
4991907	HR 50 = 50	2013-03-20 01:49:31	2013-03-20 01:49:55	24	2013-03-19 23:59:00	2013-03-20 06:40:00	HR	=	50	lower	50	0	0	0	110.522	1.84203
4991907	HR 45 = 45	2013-03-20 02:29:11	2013-03-20 02:29:13	2	2013-03-19 23:59:00	2013-03-20 06:40:00	HR	=	45	lower	50	1	1	-5	150.187	2.50311
4991907	HR 45 = 45	2013-03-20 02:33:39	2013-03-20 02:33:45	6	2013-03-19 23:59:00	2013-03-20 06:40:00	HR	=	45	lower	50	1	0	-5	154.653	2.57755
4991907	HR 45 = 45	2013-03-20 02:34:23	2013-03-20 02:34:27	4	2013-03-19 23:59:00	2013-03-20 06:40:00	HR	=	45	lower	50	1	0	-5	155.386	2.58977
4991907	HR 45 = 45	2013-03-20 02:35:41	2013-03-20 02:35:59	18	2013-03-19 23:59:00	2013-03-20 06:40:00	HR	=	45	lower	50	1	0	-5	156.686	2.61144
4991907	HR 45 = 45	2013-03-20 02:36:17	2013-03-20 02:36:19	2	2013-03-19 23:59:00	2013-03-20 06:40:00	HR	=	45	lower	50	1	0	-5	157.286	2.62144
4991907	HR 45 = 45	2013-03-20 02:36:59	2013-03-20 02:37:03	4	2013-03-19 23:59:00	2013-03-20 06:40:00	HR	=	45	lower	50	1	0	-5	157.986	2.63311
4991907	HR 0 < 5	2013-03-20 03:48:07	2013-03-20 03:58:40	633	2013-03-19 23:59:00	2013-03-20 06:40:00	HR	<	5	lower	50	1	1	-45	229.117	3.81861
5080851	HR 130 = 130	2013-03-01 07:02:46	2013-03-01 07:02:52	6	2013-03-01 06:00:00	2013-03-01 23:59:00	HR	=	130	upper	130	0	0	0	62.7793	1.04632
5080851	HR 154 > 130	2013-03-01 07:22:16	2013-03-01 07:22:20	4	2013-03-01 06:00:00	2013-03-01 23:59:00	HR	>	130	upper	130	0	0	0	82.2785	1.37131
5080851	HR 26 < 50	2013-03-01 09:01:30	2013-03-01 09:02:20	50	2013-03-01 06:00:00	2013-03-01 23:59:00	HR	<	50	lower	50	0	0	0	181.508	3.02513
5080851	HR 131 > 130	2013-03-01 10:24:56	2013-03-01 10:24:58	2	2013-03-01 06:00:00	2013-03-01 23:59:00	HR	>	130	upper	130	0	0	0	264.938	4.41563
5080851	HR 140 > 130	2013-03-01 15:19:15	2013-03-01 15:19:17	2	2013-03-01 06:00:00	2013-03-01 23:59:00	HR	>	130	upper	130	0	0	0	559.253	9.32088
5080851	HR 130 = 130	2013-03-01 15:24:05	2013-03-01 15:24:07	2	2013-03-01 06:00:00	2013-03-01 23:59:00	HR	=	130	upper	130	0	0	0	564.086	9.40144
5080851	HR 131 > 130	2013-03-01 16:01:11	2013-03-01 16:01:13	2	2013-03-01 06:00:00	2013-03-01 23:59:00	HR	>	130	upper	130	0	0	0	601.189	10.0198
5080851	HR 130 = 130	2013-03-02 08:59:07	2013-03-02 08:59:09	2	2013-03-01 23:59:00	2013-03-02 23:59:00	HR	=	130	upper	130	0	0	0	540.124	9.00206
5080851	HR 141 > 130	2013-03-02 09:19:15	2013-03-02 09:19:17	2	2013-03-01 23:59:00	2013-03-02 23:59:00	HR	>	130	upper	130	0	0	0	560.257	9.33761
5080851	HR 132 > 130	2013-03-02 09:25:31	2013-03-02 09:25:33	2	2013-03-01 23:59:00	2013-03-02 23:59:00	HR	>	130	upper	130	0	0	0	566.523	9.44205
5080851	HR 133 > 130	2013-03-02 09:40:13	2013-03-02 09:40:15	2	2013-03-01 23:59:00	2013-03-02 23:59:00	HR	>	130	upper	130	0	0	0	581.222	9.68704
5080851	HR 134 > 130	2013-03-02 09:49:03	2013-03-02 09:49:05	2	2013-03-01 23:59:00	2013-03-02 23:59:00	HR	>	130	upper	130	0	0	0	590.055	9.83425
5080851	HR 177 > 130	2013-03-02 09:49:19	2013-03-02 10:02:21	782	2013-03-01 23:59:00	2013-03-02 23:59:00	HR	>	130	upper	130	0	0	0	590.322	9.8387
5080851	HR 140 > 130	2013-03-02 10:02:27	2013-03-02 10:04:05	98	2013-03-01 23:59:00	2013-03-02 23:59:00	HR	>	130	upper	130	0	0	0	603.455	10.0576
5080851	HR 151 > 130	2013-03-02 10:04:13	2013-03-02 10:04:43	30	2013-03-01 23:59:00	2013-03-02 23:59:00	HR	>	130	upper	130	0	0	0	605.221	10.087
5080851	HR 142 > 130	2013-03-02 10:04:49	2013-03-02 10:05:17	28	2013-03-01 23:59:00	2013-03-02 23:59:00	HR	>	130	upper	130	0	0	0	605.821	10.097
5080851	HR 135 > 130	2013-03-02 10:05:25	2013-03-02 10:05:29	4	2013-03-01 23:59:00	2013-03-02 23:59:00	HR	>	130	upper	130	0	0	0	606.421	10.107
5080851	HR 143 > 130	2013-03-02 10:05:35	2013-03-02 10:06:01	26	2013-03-01 23:59:00	2013-03-02 23:59:00	HR	>	130	upper	130	0	0	0	606.588	10.1098
5080851	HR 154 > 130	2013-03-02 10:06:07	2013-03-02 10:08:05	118	2013-03-01 23:59:00	2013-03-02 23:59:00	HR	>	130	upper	130	0	0	0	607.121	10.1187
5080851	HR 140 > 130	2013-03-02 10:08:13	2013-03-02 10:08:37	24	2013-03-01 23:59:00	2013-03-02 23:59:00	HR	>	130	upper	130	0	0	0	609.221	10.1537
5080851	HR 141 > 130	2013-03-02 10:08:43	2013-03-02 10:09:27	44	2013-03-01 23:59:00	2013-03-02 23:59:00	HR	>	130	upper	130	0	0	0	609.721	10.162
5080851	HR 144 > 130	2013-03-02 10:09:33	2013-03-02 10:09:35	2	2013-03-01 23:59:00	2013-03-02 23:59:00	HR	>	130	upper	130	0	0	0	610.555	10.1759
5080851	HR 140 > 130	2013-03-02 10:09:43	2013-03-02 10:09:57	14	2013-03-01 23:59:00	2013-03-02 23:59:00	HR	>	130	upper	130	0	0	0	610.721	10.1787
5080851	HR 141 > 130	2013-03-02 10:10:03	2013-03-02 10:10:47	44	2013-03-01 23:59:00	2013-03-02 23:59:00	HR	>	130	upper	130	0	0	0	611.054	10.1842
5080851	HR 133 > 130	2013-03-02 10:10:55	2013-03-02 10:11:31	36	2013-03-01 23:59:00	2013-03-02 23:59:00	HR	>	130	upper	130	0	0	0	611.921	10.1987
5080851	HR 138 > 130	2013-03-02 10:11:39	2013-03-02 10:12:19	40	2013-03-01 23:59:00	2013-03-02 23:59:00	HR	>	130	upper	130	0	0	0	612.654	10.2109
5080851	HR 148 > 130	2013-03-02 10:12:39	2013-03-02 10:13:09	30	2013-03-01 23:59:00	2013-03-02 23:59:00	HR	>	130	upper	130	0	0	0	613.654	10.2276
5080851	HR 139 > 130	2013-03-02 10:13:17	2013-03-02 10:13:29	12	2013-03-01 23:59:00	2013-03-02 23:59:00	HR	>	130	upper	130	0	0	0	614.288	10.2381
5080851	HR 151 > 130	2013-03-02 10:13:35	2013-03-02 10:14:23	48	2013-03-01 23:59:00	2013-03-02 23:59:00	HR	>	130	upper	130	0	0	0	614.588	10.2431
5080851	HR 143 > 130	2013-03-02 10:14:29	2013-03-02 10:14:39	10	2013-03-01 23:59:00	2013-03-02 23:59:00	HR	>	130	upper	130	0	0	0	615.488	10.2581
5080851	HR 137 > 130	2013-03-02 10:14:45	2013-03-02 10:15:01	16	2013-03-01 23:59:00	2013-03-02 23:59:00	HR	>	130	upper	130	0	0	0	615.754	10.2626
5080851	HR 136 > 130	2013-03-02 10:15:07	2013-03-02 10:15:23	16	2013-03-01 23:59:00	2013-03-02 23:59:00	HR	>	130	upper	130	0	0	0	616.121	10.2687
5080851	HR 137 > 130	2013-03-02 10:15:31	2013-03-02 10:15:35	4	2013-03-01 23:59:00	2013-03-02 23:59:00	HR	>	130	upper	130	0	0	0	616.521	10.2753
5080851	HR 134 > 130	2013-03-02 10:15:43	2013-03-02 10:15:55	12	2013-03-01 23:59:00	2013-03-02 23:59:00	HR	>	130	upper	130	0	0	0	616.721	10.2787
5080851	HR 132 > 130	2013-03-02 10:16:03	2013-03-02 10:16:13	10	2013-03-01 23:59:00	2013-03-02 23:59:00	HR	>	130	upper	130	0	0	0	617.054	10.2842
5080851	HR 142 > 130	2013-03-02 10:16:19	2013-03-02 10:16:53	34	2013-03-01 23:59:00	2013-03-02 23:59:00	HR	>	130	upper	130	0	0	0	617.321	10.2887
5080851	HR 136 > 130	2013-03-02 10:17:07	2013-03-02 10:17:19	12	2013-03-01 23:59:00	2013-03-02 23:59:00	HR	>	130	upper	130	0	0	0	618.121	10.302
5080851	HR 142 > 130	2013-03-02 10:17:27	2013-03-02 10:17:37	10	2013-03-01 23:59:00	2013-03-02 23:59:00	HR	>	130	upper	130	0	0	0	618.454	10.3076
5080851	HR 136 > 130	2013-03-02 10:17:43	2013-03-02 10:17:47	4	2013-03-01 23:59:00	2013-03-02 23:59:00	HR	>	130	upper	130	0	0	0	618.721	10.312
5080851	HR 133 > 130	2013-03-02 10:17:59	2013-03-02 10:18:15	16	2013-03-01 23:59:00	2013-03-02 23:59:00	HR	>	130	upper	130	0	0	0	618.987	10.3165
5080851	HR 133 > 130	2013-03-02 10:18:23	2013-03-02 10:19:01	38	2013-03-01 23:59:00	2013-03-02 23:59:00	HR	>	130	upper	130	0	0	0	619.387	10.3231
5080851	HR 144 > 130	2013-03-02 10:19:07	2013-03-02 10:19:15	8	2013-03-01 23:59:00	2013-03-02 23:59:00	HR	>	130	upper	130	0	0	0	620.121	10.3353
5080851	HR 137 > 130	2013-03-02 10:19:21	2013-03-02 10:19:29	8	2013-03-01 23:59:00	2013-03-02 23:59:00	HR	>	130	upper	130	0	0	0	620.354	10.3392
5080851	HR 139 > 130	2013-03-02 10:19:45	2013-03-02 10:19:57	12	2013-03-01 23:59:00	2013-03-02 23:59:00	HR	>	130	upper	130	0	0	0	620.754	10.3459
5080851	HR 135 > 130	2013-03-02 10:20:03	2013-03-02 10:20:19	16	2013-03-01 23:59:00	2013-03-02 23:59:00	HR	>	130	upper	130	0	0	0	621.054	10.3509
5080851	HR 141 > 130	2013-03-02 10:20:25	2013-03-02 10:20:57	32	2013-03-01 23:59:00	2013-03-02 23:59:00	HR	>	130	upper	130	0	0	0	621.421	10.357
5080851	HR 144 > 130	2013-03-02 10:21:03	2013-03-02 10:21:07	4	2013-03-01 23:59:00	2013-03-02 23:59:00	HR	>	130	upper	130	0	0	0	622.054	10.3676
5080851	HR 150 > 130	2013-03-02 10:21:13	2013-03-02 10:21:51	38	2013-03-01 23:59:00	2013-03-02 23:59:00	HR	>	130	upper	130	0	0	0	622.221	10.3703
5080851	HR 134 > 130	2013-03-02 10:22:01	2013-03-02 10:22:03	2	2013-03-01 23:59:00	2013-03-02 23:59:00	HR	>	130	upper	130	0	0	0	623.021	10.3837
5080851	HR 138 > 130	2013-03-02 10:22:13	2013-03-02 10:22:19	6	2013-03-01 23:59:00	2013-03-02 23:59:00	HR	>	130	upper	130	0	0	0	623.221	10.387
5080851	HR 151 > 130	2013-03-02 10:22:37	2013-03-02 10:22:55	18	2013-03-01 23:59:00	2013-03-02 23:59:00	HR	>	130	upper	130	0	0	0	623.621	10.3937
5080851	HR 153 > 130	2013-03-02 10:23:01	2013-03-02 10:23:49	48	2013-03-01 23:59:00	2013-03-02 23:59:00	HR	>	130	upper	130	0	0	0	624.021	10.4003
5080851	HR 144 > 130	2013-03-02 10:23:55	2013-03-02 10:24:55	60	2013-03-01 23:59:00	2013-03-02 23:59:00	HR	>	130	upper	130	0	0	0	624.921	10.4153
5080851	HR 150 > 130	2013-03-02 10:25:03	2013-03-02 10:25:07	4	2013-03-01 23:59:00	2013-03-02 23:59:00	HR	>	130	upper	130	0	0	0	626.054	10.4342
5080851	HR 137 > 130	2013-03-02 10:25:13	2013-03-02 10:25:21	8	2013-03-01 23:59:00	2013-03-02 23:59:00	HR	>	130	upper	130	0	0	0	626.22	10.437
5080851	HR 142 > 130	2013-03-02 10:25:27	2013-03-02 10:25:49	22	2013-03-01 23:59:00	2013-03-02 23:59:00	HR	>	130	upper	130	0	0	0	626.454	10.4409
5080851	HR 153 > 130	2013-03-02 10:26:03	2013-03-02 10:26:07	4	2013-03-01 23:59:00	2013-03-02 23:59:00	HR	>	130	upper	130	0	0	0	627.054	10.4509
5080851	HR 130 = 130	2013-03-02 10:26:15	2013-03-02 10:26:21	6	2013-03-01 23:59:00	2013-03-02 23:59:00	HR	=	130	upper	130	0	0	0	627.254	10.4542
5080851	HR 132 > 130	2013-03-02 10:26:35	2013-03-02 10:26:37	2	2013-03-01 23:59:00	2013-03-02 23:59:00	HR	>	130	upper	130	0	0	0	627.587	10.4598
5080851	HR 142 > 130	2013-03-02 10:26:53	2013-03-02 10:26:57	4	2013-03-01 23:59:00	2013-03-02 23:59:00	HR	>	130	upper	130	0	0	0	627.887	10.4648
5080851	HR 130 = 130	2013-03-02 10:27:57	2013-03-02 10:27:59	2	2013-03-01 23:59:00	2013-03-02 23:59:00	HR	=	130	upper	130	0	0	0	628.954	10.4826
5080851	HR 141 > 130	2013-03-02 10:28:09	2013-03-02 10:28:13	4	2013-03-01 23:59:00	2013-03-02 23:59:00	HR	>	130	upper	130	0	0	0	629.154	10.4859
5080851	HR 136 > 130	2013-03-02 10:28:25	2013-03-02 10:28:31	6	2013-03-01 23:59:00	2013-03-02 23:59:00	HR	>	130	upper	130	0	0	0	629.42	10.4903
5080851	HR 133 > 130	2013-03-02 10:28:51	2013-03-02 10:28:53	2	2013-03-01 23:59:00	2013-03-02 23:59:00	HR	>	130	upper	130	0	0	0	629.854	10.4976
5080851	HR 135 > 130	2013-03-02 10:29:35	2013-03-02 10:29:41	6	2013-03-01 23:59:00	2013-03-02 23:59:00	HR	>	130	upper	130	0	0	0	630.587	10.5098
5080851	HR 132 > 130	2013-03-02 10:34:19	2013-03-02 10:34:23	4	2013-03-01 23:59:00	2013-03-02 23:59:00	HR	>	130	upper	130	0	0	0	635.32	10.5887
5080851	HR 138 > 132	2013-03-02 10:44:41	2013-03-02 10:44:43	2	2013-03-01 23:59:00	2013-03-02 23:59:00	HR	>	132	upper	130	1	1	2	645.686	10.7614
5080851	HR 139 > 132	2013-03-02 10:48:35	2013-03-02 10:48:37	2	2013-03-01 23:59:00	2013-03-02 23:59:00	HR	>	132	upper	130	1	0	2	649.586	10.8264
5080851	HR 138 > 132	2013-03-02 10:55:07	2013-03-02 10:55:11	4	2013-03-01 23:59:00	2013-03-02 23:59:00	HR	>	132	upper	130	1	0	2	656.119	10.9353
5080851	HR 137 > 132	2013-03-02 10:59:25	2013-03-02 10:59:31	6	2013-03-01 23:59:00	2013-03-02 23:59:00	HR	>	132	upper	130	1	0	2	660.419	11.007
5080851	HR 145 > 132	2013-03-02 10:59:41	2013-03-02 10:59:45	4	2013-03-01 23:59:00	2013-03-02 23:59:00	HR	>	132	upper	130	1	0	2	660.686	11.0114
5080851	HR 143 > 132	2013-03-02 11:01:37	2013-03-02 11:01:39	2	2013-03-01 23:59:00	2013-03-02 23:59:00	HR	>	132	upper	130	1	0	2	662.619	11.0437
5080851	HR 136 > 132	2013-03-02 11:02:07	2013-03-02 11:02:11	4	2013-03-01 23:59:00	2013-03-02 23:59:00	HR	>	132	upper	130	1	0	2	663.119	11.052
5080851	HR 153 > 132	2013-03-02 11:02:19	2013-03-02 11:02:23	4	2013-03-01 23:59:00	2013-03-02 23:59:00	HR	>	132	upper	130	1	0	2	663.319	11.0553
5080851	HR 148 > 132	2013-03-02 11:02:37	2013-03-02 11:02:41	4	2013-03-01 23:59:00	2013-03-02 23:59:00	HR	>	132	upper	130	1	0	2	663.619	11.0603
5080851	HR 140 > 132	2013-03-02 11:02:47	2013-03-02 11:03:01	14	2013-03-01 23:59:00	2013-03-02 23:59:00	HR	>	132	upper	130	1	0	2	663.786	11.0631
5080851	HR 137 > 132	2013-03-02 11:03:55	2013-03-02 11:04:01	6	2013-03-01 23:59:00	2013-03-02 23:59:00	HR	>	132	upper	130	1	0	2	664.919	11.082
5080851	HR 150 > 132	2013-03-02 11:04:47	2013-03-02 11:04:53	6	2013-03-01 23:59:00	2013-03-02 23:59:00	HR	>	132	upper	130	1	0	2	665.786	11.0964
5080851	HR 136 > 132	2013-03-02 11:05:11	2013-03-02 11:05:17	6	2013-03-01 23:59:00	2013-03-02 23:59:00	HR	>	132	upper	130	1	0	2	666.186	11.1031
5080851	HR 141 > 132	2013-03-02 11:06:05	2013-03-02 11:06:07	2	2013-03-01 23:59:00	2013-03-02 23:59:00	HR	>	132	upper	130	1	0	2	667.086	11.1181
5080851	HR 134 > 132	2013-03-02 11:06:53	2013-03-02 11:06:57	4	2013-03-01 23:59:00	2013-03-02 23:59:00	HR	>	132	upper	130	1	0	2	667.885	11.1314
5080851	HR 152 > 132	2013-03-02 11:07:05	2013-03-02 11:07:13	8	2013-03-01 23:59:00	2013-03-02 23:59:00	HR	>	132	upper	130	1	0	2	668.085	11.1348
5080851	HR 132 = 132	2013-03-02 11:07:51	2013-03-02 11:07:55	4	2013-03-01 23:59:00	2013-03-02 23:59:00	HR	=	132	upper	130	1	0	2	668.852	11.1475
5080851	HR 133 > 132	2013-03-02 11:08:11	2013-03-02 11:08:13	2	2013-03-01 23:59:00	2013-03-02 23:59:00	HR	>	132	upper	130	1	0	2	669.185	11.1531
5080851	HR 147 > 132	2013-03-02 11:08:21	2013-03-02 11:08:23	2	2013-03-01 23:59:00	2013-03-02 23:59:00	HR	>	132	upper	130	1	0	2	669.352	11.1559
5080851	HR 137 > 132	2013-03-02 11:09:13	2013-03-02 11:09:15	2	2013-03-01 23:59:00	2013-03-02 23:59:00	HR	>	132	upper	130	1	0	2	670.219	11.1703
5080851	HR 134 > 132	2013-03-02 11:09:25	2013-03-02 11:09:31	6	2013-03-01 23:59:00	2013-03-02 23:59:00	HR	>	132	upper	130	1	0	2	670.419	11.1736
5080851	HR 140 > 132	2013-03-02 11:09:45	2013-03-02 11:09:51	6	2013-03-01 23:59:00	2013-03-02 23:59:00	HR	>	132	upper	130	1	0	2	670.752	11.1792
5080851	HR 145 > 132	2013-03-02 11:10:01	2013-03-02 11:10:05	4	2013-03-01 23:59:00	2013-03-02 23:59:00	HR	>	132	upper	130	1	0	2	671.019	11.1836
5080851	HR 132 = 132	2013-03-02 11:10:15	2013-03-02 11:10:17	2	2013-03-01 23:59:00	2013-03-02 23:59:00	HR	=	132	upper	130	1	0	2	671.252	11.1875
5080851	HR 147 > 132	2013-03-02 11:10:31	2013-03-02 11:10:43	12	2013-03-01 23:59:00	2013-03-02 23:59:00	HR	>	132	upper	130	1	0	2	671.519	11.192
5080851	HR 139 > 132	2013-03-02 11:10:53	2013-03-02 11:11:01	8	2013-03-01 23:59:00	2013-03-02 23:59:00	HR	>	132	upper	130	1	0	2	671.885	11.1981
5080851	HR 144 > 132	2013-03-02 11:11:57	2013-03-02 11:12:03	6	2013-03-01 23:59:00	2013-03-02 23:59:00	HR	>	132	upper	130	1	0	2	672.952	11.2159
5080851	HR 133 > 132	2013-03-02 11:12:09	2013-03-02 11:12:11	2	2013-03-01 23:59:00	2013-03-02 23:59:00	HR	>	132	upper	130	1	0	2	673.152	11.2192
5080851	HR 148 > 132	2013-03-02 11:12:23	2013-03-02 11:12:27	4	2013-03-01 23:59:00	2013-03-02 23:59:00	HR	>	132	upper	130	1	0	2	673.385	11.2231
5080851	HR 141 > 132	2013-03-02 11:12:51	2013-03-02 11:12:53	2	2013-03-01 23:59:00	2013-03-02 23:59:00	HR	>	132	upper	130	1	0	2	673.852	11.2309
5080851	HR 144 > 132	2013-03-02 11:13:07	2013-03-02 11:13:13	6	2013-03-01 23:59:00	2013-03-02 23:59:00	HR	>	132	upper	130	1	0	2	674.119	11.2353
5080851	HR 132 = 132	2013-03-02 11:13:25	2013-03-02 11:13:27	2	2013-03-01 23:59:00	2013-03-02 23:59:00	HR	=	132	upper	130	1	0	2	674.418	11.2403
5080851	HR 135 > 132	2013-03-02 11:13:53	2013-03-02 11:14:09	16	2013-03-01 23:59:00	2013-03-02 23:59:00	HR	>	132	upper	130	1	0	2	674.885	11.2481
5080851	HR 139 > 132	2013-03-02 11:14:17	2013-03-02 11:14:39	22	2013-03-01 23:59:00	2013-03-02 23:59:00	HR	>	132	upper	130	1	0	2	675.285	11.2548
5080851	HR 139 > 132	2013-03-02 11:15:27	2013-03-02 11:15:33	6	2013-03-01 23:59:00	2013-03-02 23:59:00	HR	>	132	upper	130	1	0	2	676.452	11.2742
5080851	HR 134 > 132	2013-03-02 11:15:41	2013-03-02 11:15:43	2	2013-03-01 23:59:00	2013-03-02 23:59:00	HR	>	132	upper	130	1	0	2	676.685	11.2781
5080851	HR 141 > 132	2013-03-02 11:15:51	2013-03-02 11:15:55	4	2013-03-01 23:59:00	2013-03-02 23:59:00	HR	>	132	upper	130	1	0	2	676.852	11.2809
5080851	HR 150 > 132	2013-03-02 11:16:05	2013-03-02 11:16:09	4	2013-03-01 23:59:00	2013-03-02 23:59:00	HR	>	132	upper	130	1	0	2	677.085	11.2848
5080851	HR 133 > 132	2013-03-02 11:16:33	2013-03-02 11:16:35	2	2013-03-01 23:59:00	2013-03-02 23:59:00	HR	>	132	upper	130	1	0	2	677.552	11.2925
5080851	HR 145 > 132	2013-03-02 11:16:53	2013-03-02 11:16:59	6	2013-03-01 23:59:00	2013-03-02 23:59:00	HR	>	132	upper	130	1	0	2	677.885	11.2981
5080851	HR 147 > 132	2013-03-02 11:17:13	2013-03-02 11:17:17	4	2013-03-01 23:59:00	2013-03-02 23:59:00	HR	>	132	upper	130	1	0	2	678.218	11.3036
5080851	HR 139 > 132	2013-03-02 11:17:25	2013-03-02 11:17:27	2	2013-03-01 23:59:00	2013-03-02 23:59:00	HR	>	132	upper	130	1	0	2	678.418	11.307
5080851	HR 133 > 132	2013-03-02 11:17:39	2013-03-02 11:17:49	10	2013-03-01 23:59:00	2013-03-02 23:59:00	HR	>	132	upper	130	1	0	2	678.652	11.3109
5080851	HR 154 > 132	2013-03-02 11:18:13	2013-03-02 11:18:19	6	2013-03-01 23:59:00	2013-03-02 23:59:00	HR	>	132	upper	130	1	0	2	679.218	11.3203
5080851	HR 133 > 132	2013-03-02 11:18:25	2013-03-02 11:18:27	2	2013-03-01 23:59:00	2013-03-02 23:59:00	HR	>	132	upper	130	1	0	2	679.418	11.3236
5080851	HR 138 > 132	2013-03-02 11:18:43	2013-03-02 11:18:49	6	2013-03-01 23:59:00	2013-03-02 23:59:00	HR	>	132	upper	130	1	0	2	679.718	11.3286
5080851	HR 151 > 132	2013-03-02 11:18:55	2013-03-02 11:19:01	6	2013-03-01 23:59:00	2013-03-02 23:59:00	HR	>	132	upper	130	1	0	2	679.918	11.332
5080851	HR 145 > 132	2013-03-02 11:19:17	2013-03-02 11:19:27	10	2013-03-01 23:59:00	2013-03-02 23:59:00	HR	>	132	upper	130	1	0	2	680.285	11.3381
5080851	HR 154 > 132	2013-03-02 11:19:49	2013-03-02 11:19:59	10	2013-03-01 23:59:00	2013-03-02 23:59:00	HR	>	132	upper	130	1	0	2	680.818	11.347
5080851	HR 141 > 132	2013-03-02 11:20:25	2013-03-02 11:20:29	4	2013-03-01 23:59:00	2013-03-02 23:59:00	HR	>	132	upper	130	1	0	2	681.418	11.357
5080851	HR 135 > 132	2013-03-02 11:20:35	2013-03-02 11:20:37	2	2013-03-01 23:59:00	2013-03-02 23:59:00	HR	>	132	upper	130	1	0	2	681.585	11.3597
5080851	HR 143 > 132	2013-03-02 11:20:43	2013-03-02 11:20:49	6	2013-03-01 23:59:00	2013-03-02 23:59:00	HR	>	132	upper	130	1	0	2	681.718	11.362
5080851	HR 137 > 132	2013-03-02 11:21:17	2013-03-02 11:21:21	4	2013-03-01 23:59:00	2013-03-02 23:59:00	HR	>	132	upper	130	1	0	2	682.285	11.3714
5080851	HR 133 > 132	2013-03-02 11:21:33	2013-03-02 11:21:39	6	2013-03-01 23:59:00	2013-03-02 23:59:00	HR	>	132	upper	130	1	0	2	682.552	11.3759
5080851	HR 140 > 132	2013-03-02 11:21:51	2013-03-02 11:22:07	16	2013-03-01 23:59:00	2013-03-02 23:59:00	HR	>	132	upper	130	1	0	2	682.852	11.3809
5080851	HR 143 > 132	2013-03-02 11:22:21	2013-03-02 11:22:23	2	2013-03-01 23:59:00	2013-03-02 23:59:00	HR	>	132	upper	130	1	0	2	683.351	11.3892
5080851	HR 134 > 132	2013-03-02 11:23:05	2013-03-02 11:23:15	10	2013-03-01 23:59:00	2013-03-02 23:59:00	HR	>	132	upper	130	1	0	2	684.085	11.4014
5080851	HR 135 > 132	2013-03-02 11:23:25	2013-03-02 11:23:33	8	2013-03-01 23:59:00	2013-03-02 23:59:00	HR	>	132	upper	130	1	0	2	684.418	11.407
5080851	HR 148 > 132	2013-03-02 11:23:47	2013-03-02 11:24:01	14	2013-03-01 23:59:00	2013-03-02 23:59:00	HR	>	132	upper	130	1	0	2	684.785	11.4131
5080851	HR 148 > 132	2013-03-02 11:24:09	2013-03-02 11:24:19	10	2013-03-01 23:59:00	2013-03-02 23:59:00	HR	>	132	upper	130	1	0	2	685.151	11.4192
5080851	HR 139 > 132	2013-03-02 11:24:29	2013-03-02 11:24:31	2	2013-03-01 23:59:00	2013-03-02 23:59:00	HR	>	132	upper	130	1	0	2	685.485	11.4247
5080851	HR 144 > 132	2013-03-02 11:24:43	2013-03-02 11:25:05	22	2013-03-01 23:59:00	2013-03-02 23:59:00	HR	>	132	upper	130	1	0	2	685.718	11.4286
5080851	HR 145 > 132	2013-03-02 11:25:23	2013-03-02 11:25:47	24	2013-03-01 23:59:00	2013-03-02 23:59:00	HR	>	132	upper	130	1	0	2	686.385	11.4397
5080851	HR 139 > 132	2013-03-02 11:25:59	2013-03-02 11:26:07	8	2013-03-01 23:59:00	2013-03-02 23:59:00	HR	>	132	upper	130	1	0	2	686.985	11.4497
5080851	HR 148 > 132	2013-03-02 11:26:13	2013-03-02 11:26:45	32	2013-03-01 23:59:00	2013-03-02 23:59:00	HR	>	132	upper	130	1	0	2	687.218	11.4536
5080851	HR 143 > 132	2013-03-02 11:27:01	2013-03-02 11:27:13	12	2013-03-01 23:59:00	2013-03-02 23:59:00	HR	>	132	upper	130	1	0	2	688.018	11.467
5080851	HR 150 > 132	2013-03-02 11:27:21	2013-03-02 11:27:31	10	2013-03-01 23:59:00	2013-03-02 23:59:00	HR	>	132	upper	130	1	0	2	688.351	11.4725
5080851	HR 145 > 132	2013-03-02 11:28:05	2013-03-02 11:28:13	8	2013-03-01 23:59:00	2013-03-02 23:59:00	HR	>	132	upper	130	1	0	2	689.085	11.4847
5080851	HR 137 > 132	2013-03-02 11:28:27	2013-03-02 11:28:29	2	2013-03-01 23:59:00	2013-03-02 23:59:00	HR	>	132	upper	130	1	0	2	689.451	11.4909
5080851	HR 152 > 132	2013-03-02 11:28:35	2013-03-02 11:28:43	8	2013-03-01 23:59:00	2013-03-02 23:59:00	HR	>	132	upper	130	1	0	2	689.585	11.4931
5080851	HR 132 = 132	2013-03-02 11:28:49	2013-03-02 11:28:59	10	2013-03-01 23:59:00	2013-03-02 23:59:00	HR	=	132	upper	130	1	0	2	689.818	11.497
5080851	HR 151 > 132	2013-03-02 11:29:05	2013-03-02 11:29:25	20	2013-03-01 23:59:00	2013-03-02 23:59:00	HR	>	132	upper	130	1	0	2	690.085	11.5014
5080851	HR 135 > 132	2013-03-02 11:29:37	2013-03-02 11:29:47	10	2013-03-01 23:59:00	2013-03-02 23:59:00	HR	>	132	upper	130	1	0	2	690.618	11.5103
5080851	HR 141 > 132	2013-03-02 11:30:19	2013-03-02 11:30:35	16	2013-03-01 23:59:00	2013-03-02 23:59:00	HR	>	132	upper	130	1	0	2	691.318	11.522
5080851	HR 155 > 132	2013-03-02 11:30:47	2013-03-02 11:31:05	18	2013-03-01 23:59:00	2013-03-02 23:59:00	HR	>	132	upper	130	1	0	2	691.784	11.5297
5080851	HR 140 > 132	2013-03-02 11:31:21	2013-03-02 11:31:25	4	2013-03-01 23:59:00	2013-03-02 23:59:00	HR	>	132	upper	130	1	0	2	692.351	11.5392
5080851	HR 135 > 132	2013-03-02 11:31:33	2013-03-02 11:31:53	20	2013-03-01 23:59:00	2013-03-02 23:59:00	HR	>	132	upper	130	1	0	2	692.551	11.5425
5080851	HR 139 > 132	2013-03-02 11:31:59	2013-03-02 11:32:17	18	2013-03-01 23:59:00	2013-03-02 23:59:00	HR	>	132	upper	130	1	0	2	692.984	11.5497
5080851	HR 148 > 132	2013-03-02 11:32:25	2013-03-02 11:32:35	10	2013-03-01 23:59:00	2013-03-02 23:59:00	HR	>	132	upper	130	1	0	2	693.418	11.557
5080851	HR 156 > 132	2013-03-02 11:32:43	2013-03-02 11:32:55	12	2013-03-01 23:59:00	2013-03-02 23:59:00	HR	>	132	upper	130	1	0	2	693.718	11.562
5080851	HR 142 > 132	2013-03-02 11:33:09	2013-03-02 11:33:37	28	2013-03-01 23:59:00	2013-03-02 23:59:00	HR	>	132	upper	130	1	0	2	694.151	11.5692
5080851	HR 136 > 132	2013-03-02 11:33:45	2013-03-02 11:33:47	2	2013-03-01 23:59:00	2013-03-02 23:59:00	HR	>	132	upper	130	1	0	2	694.751	11.5792
5080851	HR 133 > 132	2013-03-02 11:33:55	2013-03-02 11:33:57	2	2013-03-01 23:59:00	2013-03-02 23:59:00	HR	>	132	upper	130	1	0	2	694.918	11.582
5080851	HR 144 > 132	2013-03-02 11:34:09	2013-03-02 11:34:39	30	2013-03-01 23:59:00	2013-03-02 23:59:00	HR	>	132	upper	130	1	0	2	695.151	11.5858
5080851	HR 144 > 132	2013-03-02 11:34:45	2013-03-02 11:34:49	4	2013-03-01 23:59:00	2013-03-02 23:59:00	HR	>	132	upper	130	1	0	2	695.751	11.5959
5080851	HR 151 > 132	2013-03-02 11:34:57	2013-03-02 11:35:05	8	2013-03-01 23:59:00	2013-03-02 23:59:00	HR	>	132	upper	130	1	0	2	695.951	11.5992
5080851	HR 141 > 132	2013-03-02 11:35:11	2013-03-02 11:35:31	20	2013-03-01 23:59:00	2013-03-02 23:59:00	HR	>	132	upper	130	1	0	2	696.184	11.6031
5080851	HR 146 > 132	2013-03-02 11:35:37	2013-03-02 11:35:47	10	2013-03-01 23:59:00	2013-03-02 23:59:00	HR	>	132	upper	130	1	0	2	696.618	11.6103
5080851	HR 140 > 132	2013-03-02 11:36:05	2013-03-02 11:36:09	4	2013-03-01 23:59:00	2013-03-02 23:59:00	HR	>	132	upper	130	1	0	2	697.084	11.6181
5080851	HR 143 > 132	2013-03-02 11:36:21	2013-03-02 11:36:25	4	2013-03-01 23:59:00	2013-03-02 23:59:00	HR	>	132	upper	130	1	0	2	697.351	11.6225
5080851	HR 141 > 132	2013-03-02 11:36:33	2013-03-02 11:36:45	12	2013-03-01 23:59:00	2013-03-02 23:59:00	HR	>	132	upper	130	1	0	2	697.551	11.6258
5080851	HR 152 > 132	2013-03-02 11:37:07	2013-03-02 11:37:11	4	2013-03-01 23:59:00	2013-03-02 23:59:00	HR	>	132	upper	130	1	0	2	698.118	11.6353
5080851	HR 143 > 132	2013-03-02 11:37:17	2013-03-02 11:37:19	2	2013-03-01 23:59:00	2013-03-02 23:59:00	HR	>	132	upper	130	1	0	2	698.284	11.6381
5080851	HR 133 > 132	2013-03-02 11:37:35	2013-03-02 11:37:41	6	2013-03-01 23:59:00	2013-03-02 23:59:00	HR	>	132	upper	130	1	0	2	698.584	11.6431
5080851	HR 133 > 132	2013-03-02 11:37:47	2013-03-02 11:38:09	22	2013-03-01 23:59:00	2013-03-02 23:59:00	HR	>	132	upper	130	1	0	2	698.784	11.6464
5080851	HR 142 > 132	2013-03-02 11:38:17	2013-03-02 11:38:21	4	2013-03-01 23:59:00	2013-03-02 23:59:00	HR	>	132	upper	130	1	0	2	699.284	11.6547
5080851	HR 145 > 132	2013-03-02 11:38:27	2013-03-02 11:38:37	10	2013-03-01 23:59:00	2013-03-02 23:59:00	HR	>	132	upper	130	1	0	2	699.451	11.6575
5080851	HR 136 > 132	2013-03-02 11:38:53	2013-03-02 11:38:55	2	2013-03-01 23:59:00	2013-03-02 23:59:00	HR	>	132	upper	130	1	0	2	699.884	11.6647
5080851	HR 143 > 132	2013-03-02 11:39:03	2013-03-02 11:39:19	16	2013-03-01 23:59:00	2013-03-02 23:59:00	HR	>	132	upper	130	1	0	2	700.051	11.6675
5080851	HR 150 > 132	2013-03-02 11:39:31	2013-03-02 11:39:33	2	2013-03-01 23:59:00	2013-03-02 23:59:00	HR	>	132	upper	130	1	0	2	700.517	11.6753
5080851	HR 136 > 132	2013-03-02 11:39:41	2013-03-02 11:40:01	20	2013-03-01 23:59:00	2013-03-02 23:59:00	HR	>	132	upper	130	1	0	2	700.684	11.6781
5080851	HR 139 > 132	2013-03-02 11:40:15	2013-03-02 11:40:35	20	2013-03-01 23:59:00	2013-03-02 23:59:00	HR	>	132	upper	130	1	0	2	701.251	11.6875
5080851	HR 136 > 132	2013-03-02 11:40:51	2013-03-02 11:40:55	4	2013-03-01 23:59:00	2013-03-02 23:59:00	HR	>	132	upper	130	1	0	2	701.851	11.6975
5080851	HR 145 > 132	2013-03-02 11:41:09	2013-03-02 11:41:21	12	2013-03-01 23:59:00	2013-03-02 23:59:00	HR	>	132	upper	130	1	0	2	702.151	11.7025
5080851	HR 140 > 132	2013-03-02 11:41:29	2013-03-02 11:41:47	18	2013-03-01 23:59:00	2013-03-02 23:59:00	HR	>	132	upper	130	1	0	2	702.484	11.7081
5080851	HR 145 > 132	2013-03-02 11:41:55	2013-03-02 11:41:59	4	2013-03-01 23:59:00	2013-03-02 23:59:00	HR	>	132	upper	130	1	0	2	702.917	11.7153
5080851	HR 140 > 132	2013-03-02 11:42:05	2013-03-02 11:42:31	26	2013-03-01 23:59:00	2013-03-02 23:59:00	HR	>	132	upper	130	1	0	2	703.084	11.7181
5080851	HR 147 > 132	2013-03-02 11:42:37	2013-03-02 11:42:45	8	2013-03-01 23:59:00	2013-03-02 23:59:00	HR	>	132	upper	130	1	0	2	703.617	11.727
5080851	HR 144 > 132	2013-03-02 11:42:57	2013-03-02 11:43:05	8	2013-03-01 23:59:00	2013-03-02 23:59:00	HR	>	132	upper	130	1	0	2	703.951	11.7325
5080851	HR 139 > 132	2013-03-02 11:43:11	2013-03-02 11:43:13	2	2013-03-01 23:59:00	2013-03-02 23:59:00	HR	>	132	upper	130	1	0	2	704.184	11.7364
5080851	HR 139 > 132	2013-03-02 11:43:21	2013-03-02 11:43:23	2	2013-03-01 23:59:00	2013-03-02 23:59:00	HR	>	132	upper	130	1	0	2	704.351	11.7392
5080851	HR 139 > 132	2013-03-02 11:43:29	2013-03-02 11:43:31	2	2013-03-01 23:59:00	2013-03-02 23:59:00	HR	>	132	upper	130	1	0	2	704.484	11.7414
5080851	HR 132 = 132	2013-03-02 11:44:05	2013-03-02 11:44:07	2	2013-03-01 23:59:00	2013-03-02 23:59:00	HR	=	132	upper	130	1	0	2	705.084	11.7514
5080851	HR 138 > 132	2013-03-02 11:44:15	2013-03-02 11:44:19	4	2013-03-01 23:59:00	2013-03-02 23:59:00	HR	>	132	upper	130	1	0	2	705.251	11.7542
5080851	HR 134 > 132	2013-03-02 11:44:53	2013-03-02 11:45:07	14	2013-03-01 23:59:00	2013-03-02 23:59:00	HR	>	132	upper	130	1	0	2	705.884	11.7647
5080851	HR 144 > 132	2013-03-02 11:45:15	2013-03-02 11:45:27	12	2013-03-01 23:59:00	2013-03-02 23:59:00	HR	>	132	upper	130	1	0	2	706.251	11.7708
5080851	HR 140 > 132	2013-03-02 11:45:55	2013-03-02 11:45:59	4	2013-03-01 23:59:00	2013-03-02 23:59:00	HR	>	132	upper	130	1	0	2	706.917	11.782
5080851	HR 141 > 132	2013-03-02 11:46:07	2013-03-02 11:46:17	10	2013-03-01 23:59:00	2013-03-02 23:59:00	HR	>	132	upper	130	1	0	2	707.117	11.7853
5080851	HR 148 > 132	2013-03-02 11:46:25	2013-03-02 11:46:33	8	2013-03-01 23:59:00	2013-03-02 23:59:00	HR	>	132	upper	130	1	0	2	707.417	11.7903
5080851	HR 139 > 132	2013-03-02 11:46:45	2013-03-02 11:46:59	14	2013-03-01 23:59:00	2013-03-02 23:59:00	HR	>	132	upper	130	1	0	2	707.75	11.7958
5080851	HR 133 > 132	2013-03-02 11:47:07	2013-03-02 11:47:19	12	2013-03-01 23:59:00	2013-03-02 23:59:00	HR	>	132	upper	130	1	0	2	708.117	11.802
5080851	HR 140 > 132	2013-03-02 11:47:29	2013-03-02 11:47:37	8	2013-03-01 23:59:00	2013-03-02 23:59:00	HR	>	132	upper	130	1	0	2	708.484	11.8081
5080851	HR 133 > 132	2013-03-02 11:47:51	2013-03-02 11:47:59	8	2013-03-01 23:59:00	2013-03-02 23:59:00	HR	>	132	upper	130	1	0	2	708.851	11.8142
5080851	HR 135 > 132	2013-03-02 11:48:11	2013-03-02 11:48:45	34	2013-03-01 23:59:00	2013-03-02 23:59:00	HR	>	132	upper	130	1	0	2	709.184	11.8197
5080851	HR 154 > 132	2013-03-02 11:48:55	2013-03-02 11:48:59	4	2013-03-01 23:59:00	2013-03-02 23:59:00	HR	>	132	upper	130	1	0	2	709.917	11.832
5080851	HR 134 > 132	2013-03-02 11:49:05	2013-03-02 11:49:19	14	2013-03-01 23:59:00	2013-03-02 23:59:00	HR	>	132	upper	130	1	0	2	710.084	11.8347
5080851	HR 142 > 132	2013-03-02 11:49:27	2013-03-02 11:49:45	18	2013-03-01 23:59:00	2013-03-02 23:59:00	HR	>	132	upper	130	1	0	2	710.45	11.8408
5080851	HR 150 > 132	2013-03-02 11:49:59	2013-03-02 11:50:07	8	2013-03-01 23:59:00	2013-03-02 23:59:00	HR	>	132	upper	130	1	0	2	710.984	11.8497
5080851	HR 146 > 132	2013-03-02 11:50:15	2013-03-02 11:50:23	8	2013-03-01 23:59:00	2013-03-02 23:59:00	HR	>	132	upper	130	1	0	2	711.25	11.8542
5080851	HR 135 > 132	2013-03-02 11:50:51	2013-03-02 11:50:53	2	2013-03-01 23:59:00	2013-03-02 23:59:00	HR	>	132	upper	130	1	0	2	711.85	11.8642
5080851	HR 142 > 132	2013-03-02 11:51:03	2013-03-02 11:51:09	6	2013-03-01 23:59:00	2013-03-02 23:59:00	HR	>	132	upper	130	1	0	2	712.05	11.8675
5080851	HR 145 > 132	2013-03-02 11:51:15	2013-03-02 11:51:35	20	2013-03-01 23:59:00	2013-03-02 23:59:00	HR	>	132	upper	130	1	0	2	712.25	11.8708
5080851	HR 146 > 132	2013-03-02 11:51:41	2013-03-02 11:51:53	12	2013-03-01 23:59:00	2013-03-02 23:59:00	HR	>	132	upper	130	1	0	2	712.684	11.8781
5080851	HR 146 > 132	2013-03-02 11:52:13	2013-03-02 11:52:25	12	2013-03-01 23:59:00	2013-03-02 23:59:00	HR	>	132	upper	130	1	0	2	713.217	11.8869
5080851	HR 146 > 132	2013-03-02 11:52:33	2013-03-02 11:53:07	34	2013-03-01 23:59:00	2013-03-02 23:59:00	HR	>	132	upper	130	1	0	2	713.55	11.8925
5080851	HR 141 > 132	2013-03-02 11:53:15	2013-03-02 11:53:17	2	2013-03-01 23:59:00	2013-03-02 23:59:00	HR	>	132	upper	130	1	0	2	714.25	11.9042
5080851	HR 138 > 132	2013-03-02 11:53:45	2013-03-02 11:53:47	2	2013-03-01 23:59:00	2013-03-02 23:59:00	HR	>	132	upper	130	1	0	2	714.75	11.9125
5080851	HR 143 > 132	2013-03-02 11:53:59	2013-03-02 11:54:05	6	2013-03-01 23:59:00	2013-03-02 23:59:00	HR	>	132	upper	130	1	0	2	714.984	11.9164
5080851	HR 136 > 132	2013-03-02 11:54:11	2013-03-02 11:54:45	34	2013-03-01 23:59:00	2013-03-02 23:59:00	HR	>	132	upper	130	1	0	2	715.184	11.9197
5080851	HR 143 > 132	2013-03-02 11:54:57	2013-03-02 11:55:03	6	2013-03-01 23:59:00	2013-03-02 23:59:00	HR	>	132	upper	130	1	0	2	715.95	11.9325
5080851	HR 134 > 132	2013-03-02 11:55:09	2013-03-02 11:55:19	10	2013-03-01 23:59:00	2013-03-02 23:59:00	HR	>	132	upper	130	1	0	2	716.15	11.9358
5080851	HR 160 > 132	2013-03-02 11:55:25	2013-03-02 11:55:29	4	2013-03-01 23:59:00	2013-03-02 23:59:00	HR	>	132	upper	130	1	0	2	716.417	11.9403
5080851	HR 147 > 132	2013-03-02 11:55:35	2013-03-02 11:55:59	24	2013-03-01 23:59:00	2013-03-02 23:59:00	HR	>	132	upper	130	1	0	2	716.583	11.9431
5080851	HR 132 = 132	2013-03-02 11:56:31	2013-03-02 11:56:41	10	2013-03-01 23:59:00	2013-03-02 23:59:00	HR	=	132	upper	130	1	0	2	717.517	11.9586
5080851	HR 136 > 132	2013-03-02 11:56:51	2013-03-02 11:56:53	2	2013-03-01 23:59:00	2013-03-02 23:59:00	HR	>	132	upper	130	1	0	2	717.85	11.9642
5080851	HR 141 > 132	2013-03-02 11:57:05	2013-03-02 11:57:15	10	2013-03-01 23:59:00	2013-03-02 23:59:00	HR	>	132	upper	130	1	0	2	718.083	11.9681
5080851	HR 139 > 132	2013-03-02 11:57:25	2013-03-02 11:57:51	26	2013-03-01 23:59:00	2013-03-02 23:59:00	HR	>	132	upper	130	1	0	2	718.417	11.9736
5080851	HR 136 > 132	2013-03-02 11:58:01	2013-03-02 11:58:03	2	2013-03-01 23:59:00	2013-03-02 23:59:00	HR	>	132	upper	130	1	0	2	719.017	11.9836
5080851	HR 148 > 132	2013-03-02 11:58:15	2013-03-02 11:58:35	20	2013-03-01 23:59:00	2013-03-02 23:59:00	HR	>	132	upper	130	1	0	2	719.25	11.9875
5080851	HR 151 > 132	2013-03-02 11:58:45	2013-03-02 11:58:51	6	2013-03-01 23:59:00	2013-03-02 23:59:00	HR	>	132	upper	130	1	0	2	719.75	11.9958
5080851	HR 147 > 132	2013-03-02 11:58:58	2013-03-02 11:59:01	3	2013-03-01 23:59:00	2013-03-02 23:59:00	HR	>	132	upper	130	1	0	2	719.983	11.9997
5080851	HR 150 > 132	2013-03-02 11:59:14	2013-03-02 11:59:22	8	2013-03-01 23:59:00	2013-03-02 23:59:00	HR	>	132	upper	130	1	0	2	720.25	12.0042
5080851	HR 146 > 132	2013-03-02 11:59:29	2013-03-02 11:59:44	15	2013-03-01 23:59:00	2013-03-02 23:59:00	HR	>	132	upper	130	1	0	2	720.483	12.0081
5080851	HR 155 > 132	2013-03-02 11:59:50	2013-03-02 12:00:10	20	2013-03-01 23:59:00	2013-03-02 23:59:00	HR	>	132	upper	130	1	0	2	720.85	12.0142
5080851	HR 135 > 132	2013-03-02 12:00:16	2013-03-02 12:00:22	6	2013-03-01 23:59:00	2013-03-02 23:59:00	HR	>	132	upper	130	1	0	2	721.283	12.0214
5080851	HR 140 > 132	2013-03-02 12:00:28	2013-03-02 12:00:30	2	2013-03-01 23:59:00	2013-03-02 23:59:00	HR	>	132	upper	130	1	0	2	721.483	12.0247
5080851	HR 140 > 132	2013-03-02 12:00:58	2013-03-02 12:01:00	2	2013-03-01 23:59:00	2013-03-02 23:59:00	HR	>	132	upper	130	1	0	2	721.983	12.0331
5080851	HR 134 > 130	2013-03-02 16:53:06	2013-03-02 16:53:10	4	2013-03-01 23:59:00	2013-03-02 23:59:00	HR	>	130	upper	130	0	1	0	1014.1	16.9017
5080851	HR 133 > 130	2013-03-02 16:54:46	2013-03-02 16:54:50	4	2013-03-01 23:59:00	2013-03-02 23:59:00	HR	>	130	upper	130	0	0	0	1015.77	16.9295
5080851	HR 131 > 130	2013-03-02 16:54:58	2013-03-02 16:55:00	2	2013-03-01 23:59:00	2013-03-02 23:59:00	HR	>	130	upper	130	0	0	0	1015.97	16.9329
5080851	HR 135 > 130	2013-03-02 16:56:04	2013-03-02 16:56:12	8	2013-03-01 23:59:00	2013-03-02 23:59:00	HR	>	130	upper	130	0	0	0	1017.07	16.9512
5080851	HR 131 > 130	2013-03-02 16:56:22	2013-03-02 16:56:24	2	2013-03-01 23:59:00	2013-03-02 23:59:00	HR	>	130	upper	130	0	0	0	1017.37	16.9562
5080851	HR 130 = 130	2013-03-02 16:56:30	2013-03-02 16:56:32	2	2013-03-01 23:59:00	2013-03-02 23:59:00	HR	=	130	upper	130	0	0	0	1017.5	16.9584
5080851	HR 135 > 130	2013-03-02 16:56:46	2013-03-02 16:56:54	8	2013-03-01 23:59:00	2013-03-02 23:59:00	HR	>	130	upper	130	0	0	0	1017.77	16.9629
5080851	HR 141 > 140	2013-03-02 17:43:27	2013-03-02 17:43:29	2	2013-03-01 23:59:00	2013-03-02 23:59:00	HR	>	140	upper	130	1	1	10	1064.45	17.7409
5080851	HR 126 > 125	2013-03-02 22:16:00	2013-03-02 22:16:02	2	2013-03-01 23:59:00	2013-03-02 23:59:00	HR	>	125	upper	130	1	1	-5	1337.01	22.2835
5080851	HR 128 > 125	2013-03-02 22:18:16	2013-03-02 22:18:18	2	2013-03-01 23:59:00	2013-03-02 23:59:00	HR	>	125	upper	130	1	0	-5	1339.27	22.3212
5080851	HR 127 > 125	2013-03-02 23:38:22	2013-03-02 23:38:24	2	2013-03-01 23:59:00	2013-03-02 23:59:00	HR	>	125	upper	130	1	0	-5	1419.38	23.6563
5080851	HR 127 > 125	2013-03-03 23:22:32	2013-03-03 23:22:34	2	2013-03-02 23:59:00	2013-03-03 23:59:00	HR	>	125	upper	130	1	0	-5	1403.54	23.3923
5080851	HR 125 = 125	2013-03-03 23:26:24	2013-03-03 23:26:26	2	2013-03-02 23:59:00	2013-03-03 23:59:00	HR	=	125	upper	130	1	0	-5	1407.41	23.4568
5080851	HR 139 > 130	2013-03-20 23:29:46	2013-03-20 23:29:48	2	2013-03-19 23:59:00	2013-03-20 23:59:00	HR	>	130	upper	130	0	1	0	1410.78	23.513
5080851	HR 137 > 130	2013-03-20 23:59:41	2013-03-20 23:59:43	2	2013-03-20 23:59:00	2013-03-21 23:59:00	HR	>	130	upper	130	0	0	0	0.686883	0.0114481
5080851	HR 130 = 130	2013-03-21 15:16:26	2013-03-21 15:16:28	2	2013-03-20 23:59:00	2013-03-21 23:59:00	HR	=	130	upper	130	0	0	0	917.442	15.2907
5080851	HR 133 > 130	2013-03-21 15:19:12	2013-03-21 15:19:16	4	2013-03-20 23:59:00	2013-03-21 23:59:00	HR	>	130	upper	130	0	0	0	920.209	15.3368
5080851	HR 136 > 130	2013-03-21 15:19:24	2013-03-21 15:19:30	6	2013-03-20 23:59:00	2013-03-21 23:59:00	HR	>	130	upper	130	0	0	0	920.409	15.3401
5080851	HR 143 > 130	2013-03-21 15:19:42	2013-03-21 15:19:54	12	2013-03-20 23:59:00	2013-03-21 23:59:00	HR	>	130	upper	130	0	0	0	920.709	15.3451
5080851	HR 147 > 130	2013-03-21 15:20:02	2013-03-21 15:20:04	2	2013-03-20 23:59:00	2013-03-21 23:59:00	HR	>	130	upper	130	0	0	0	921.042	15.3507
5080851	HR 132 > 130	2013-03-21 15:20:12	2013-03-21 15:20:14	2	2013-03-20 23:59:00	2013-03-21 23:59:00	HR	>	130	upper	130	0	0	0	921.209	15.3535
5080851	HR 135 > 130	2013-03-21 15:20:20	2013-03-21 15:20:32	12	2013-03-20 23:59:00	2013-03-21 23:59:00	HR	>	130	upper	130	0	0	0	921.342	15.3557
5080851	HR 141 > 130	2013-03-21 15:20:48	2013-03-21 15:20:52	4	2013-03-20 23:59:00	2013-03-21 23:59:00	HR	>	130	upper	130	0	0	0	921.809	15.3635
5080851	HR 146 > 130	2013-03-21 15:22:02	2013-03-21 15:22:10	8	2013-03-20 23:59:00	2013-03-21 23:59:00	HR	>	130	upper	130	0	0	0	923.042	15.384
5080851	HR 143 > 130	2013-03-21 15:22:16	2013-03-21 15:22:28	12	2013-03-20 23:59:00	2013-03-21 23:59:00	HR	>	130	upper	130	0	0	0	923.275	15.3879
5080851	HR 133 > 130	2013-03-21 15:23:08	2013-03-21 15:23:10	2	2013-03-20 23:59:00	2013-03-21 23:59:00	HR	>	130	upper	130	0	0	0	924.142	15.4024
5080851	HR 132 > 130	2013-03-21 15:23:24	2013-03-21 15:23:26	2	2013-03-20 23:59:00	2013-03-21 23:59:00	HR	>	130	upper	130	0	0	0	924.408	15.4068
5080851	HR 147 > 130	2013-03-21 15:24:06	2013-03-21 15:24:10	4	2013-03-20 23:59:00	2013-03-21 23:59:00	HR	>	130	upper	130	0	0	0	925.108	15.4185
5080851	HR 133 > 130	2013-03-21 15:24:46	2013-03-21 15:24:48	2	2013-03-20 23:59:00	2013-03-21 23:59:00	HR	>	130	upper	130	0	0	0	925.775	15.4296
5080851	HR 136 > 130	2013-03-21 15:30:12	2013-03-21 15:30:14	2	2013-03-20 23:59:00	2013-03-21 23:59:00	HR	>	130	upper	130	0	0	0	931.208	15.5201
5080851	HR 138 > 130	2013-03-21 15:37:30	2013-03-21 15:37:42	12	2013-03-20 23:59:00	2013-03-21 23:59:00	HR	>	130	upper	130	0	0	0	938.508	15.6418
5080851	HR 133 > 130	2013-03-21 15:40:40	2013-03-21 15:40:44	4	2013-03-20 23:59:00	2013-03-21 23:59:00	HR	>	130	upper	130	0	0	0	941.674	15.6946
5080851	HR 133 > 130	2013-03-21 15:41:30	2013-03-21 15:41:34	4	2013-03-20 23:59:00	2013-03-21 23:59:00	HR	>	130	upper	130	0	0	0	942.508	15.7085
5080851	HR 134 > 130	2013-03-21 15:42:24	2013-03-21 15:42:32	8	2013-03-20 23:59:00	2013-03-21 23:59:00	HR	>	130	upper	130	0	0	0	943.408	15.7235
5080851	HR 141 > 130	2013-03-21 15:42:54	2013-03-21 15:43:08	14	2013-03-20 23:59:00	2013-03-21 23:59:00	HR	>	130	upper	130	0	0	0	943.908	15.7318
5080851	HR 95 > 75	2013-03-25 08:50:06	2013-03-25 08:50:12	6	2013-03-24 23:59:00	2013-03-25 18:53:00	HR	>	75	upper	130	1	1	-55	531.105	8.85175
5220084	HR 148 > 135	2013-03-06 00:21:02	2013-03-06 00:21:04	2	2013-03-05 23:59:00	2013-03-06 23:59:00	HR	>	135	upper	130	1	1	5	22.0485	0.367474
5220084	HR 140 > 135	2013-03-06 00:21:26	2013-03-06 00:21:32	6	2013-03-05 23:59:00	2013-03-06 23:59:00	HR	>	135	upper	130	1	0	5	22.4485	0.374141
5220084	HR 151 > 135	2013-03-06 00:22:02	2013-03-06 00:22:16	14	2013-03-05 23:59:00	2013-03-06 23:59:00	HR	>	135	upper	130	1	0	5	23.0485	0.384141
5220084	HR 140 > 135	2013-03-06 00:22:32	2013-03-06 00:22:36	4	2013-03-05 23:59:00	2013-03-06 23:59:00	HR	>	135	upper	130	1	0	5	23.5484	0.392473
5220084	HR 139 > 135	2013-03-06 00:23:00	2013-03-06 00:23:02	2	2013-03-05 23:59:00	2013-03-06 23:59:00	HR	>	135	upper	130	1	0	5	24.0151	0.400251
5220084	HR 135 = 135	2013-03-06 00:23:26	2013-03-06 00:23:28	2	2013-03-05 23:59:00	2013-03-06 23:59:00	HR	=	135	upper	130	1	0	5	24.4483	0.407472
5529701	HR 45 < 50	2013-03-02 00:02:05	2013-03-02 00:02:19	14	2013-03-01 23:59:00	2013-03-02 23:59:00	HR	<	50	lower	50	0	0	0	3.08928	0.0514881
5529701	HR 49 < 50	2013-03-02 02:27:43	2013-03-02 02:27:45	2	2013-03-01 23:59:00	2013-03-02 23:59:00	HR	<	50	lower	50	0	0	0	148.717	2.47861
5529701	HR 49 < 50	2013-03-02 03:26:54	2013-03-02 03:27:00	6	2013-03-01 23:59:00	2013-03-02 23:59:00	HR	<	50	lower	50	0	0	0	207.914	3.46524
5529701	HR 49 < 50	2013-03-02 03:46:54	2013-03-02 03:46:58	4	2013-03-01 23:59:00	2013-03-02 23:59:00	HR	<	50	lower	50	0	0	0	227.913	3.79855
5529701	HR 49 < 50	2013-03-02 05:03:10	2013-03-02 05:03:14	4	2013-03-01 23:59:00	2013-03-02 23:59:00	HR	<	50	lower	50	0	0	0	304.177	5.06961
5529701	HR 49 < 50	2013-03-02 05:38:02	2013-03-02 05:38:06	4	2013-03-01 23:59:00	2013-03-02 23:59:00	HR	<	50	lower	50	0	0	0	339.042	5.6507
5529701	HR 49 < 50	2013-03-02 05:58:50	2013-03-02 05:58:54	4	2013-03-01 23:59:00	2013-03-02 23:59:00	HR	<	50	lower	50	0	0	0	359.841	5.99735
5529701	HR 49 < 50	2013-03-02 06:29:20	2013-03-02 06:29:26	6	2013-03-01 23:59:00	2013-03-02 23:59:00	HR	<	50	lower	50	0	0	0	390.34	6.50566
5529701	HR 48 < 50	2013-03-02 06:43:10	2013-03-02 06:43:22	12	2013-03-01 23:59:00	2013-03-02 23:59:00	HR	<	50	lower	50	0	0	0	404.173	6.73621
5529701	HR 50 = 50	2013-03-02 09:07:15	2013-03-02 09:07:19	4	2013-03-01 23:59:00	2013-03-02 23:59:00	HR	=	50	lower	50	0	0	0	548.259	9.13765
5529701	HR 49 < 50	2013-03-02 10:03:47	2013-03-02 10:03:49	2	2013-03-01 23:59:00	2013-03-02 23:59:00	HR	<	50	lower	50	0	0	0	604.79	10.0798
5529701	HR 49 < 50	2013-03-02 17:08:08	2013-03-02 17:08:10	2	2013-03-01 23:59:00	2013-03-02 23:59:00	HR	<	50	lower	50	0	0	0	1029.14	17.1523
5529701	HR 49 < 50	2013-03-02 17:08:32	2013-03-02 17:08:38	6	2013-03-01 23:59:00	2013-03-02 23:59:00	HR	<	50	lower	50	0	0	0	1029.54	17.159
5529701	HR 49 < 50	2013-03-02 17:12:26	2013-03-02 17:12:30	4	2013-03-01 23:59:00	2013-03-02 23:59:00	HR	<	50	lower	50	0	0	0	1033.44	17.224
5529701	HR 49 < 50	2013-03-03 15:31:03	2013-03-03 15:31:07	4	2013-03-02 23:59:00	2013-03-03 23:59:00	HR	<	50	lower	50	0	0	0	932.057	15.5343
5529701	HR 49 < 50	2013-03-03 19:25:14	2013-03-03 19:25:18	4	2013-03-02 23:59:00	2013-03-03 23:59:00	HR	<	50	lower	50	0	0	0	1166.25	19.4375
5529701	HR 48 < 50	2013-03-03 19:25:32	2013-03-03 19:25:36	4	2013-03-02 23:59:00	2013-03-03 23:59:00	HR	<	50	lower	50	0	0	0	1166.55	19.4425
5529701	HR 48 < 50	2013-03-03 19:49:50	2013-03-03 19:49:54	4	2013-03-02 23:59:00	2013-03-03 23:59:00	HR	<	50	lower	50	0	0	0	1190.85	19.8474
5529701	HR 49 < 50	2013-03-04 07:35:37	2013-03-04 07:35:41	4	2013-03-03 23:59:00	2013-03-04 23:59:00	HR	<	50	lower	50	0	0	0	456.633	7.61055
5529701	HR 49 < 50	2013-03-04 14:28:32	2013-03-04 14:28:38	6	2013-03-03 23:59:00	2013-03-04 23:59:00	HR	<	50	lower	50	0	0	0	869.549	14.4925
5529701	HR 49 < 50	2013-03-05 05:17:21	2013-03-05 05:17:33	12	2013-03-04 23:59:00	2013-03-05 23:59:00	HR	<	50	lower	50	0	0	0	318.356	5.30593
5529701	HR 49 < 50	2013-03-05 20:10:34	2013-03-05 20:10:40	6	2013-03-04 23:59:00	2013-03-05 23:59:00	HR	<	50	lower	50	0	0	0	1211.57	20.1929
5529701	HR 48 < 50	2013-03-05 23:56:07	2013-03-05 23:56:15	8	2013-03-04 23:59:00	2013-03-05 23:59:00	HR	<	50	lower	50	0	0	0	1437.13	23.9522
5529701	HR 49 < 50	2013-03-06 00:08:33	2013-03-06 00:08:45	12	2013-03-05 23:59:00	2013-03-06 23:59:00	HR	<	50	lower	50	0	0	0	9.5645	0.159408
5529701	HR 49 < 50	2013-03-06 04:24:24	2013-03-06 04:24:32	8	2013-03-05 23:59:00	2013-03-06 23:59:00	HR	<	50	lower	50	0	0	0	265.414	4.42357
5529701	HR 49 < 50	2013-03-06 05:30:05	2013-03-06 05:30:23	18	2013-03-05 23:59:00	2013-03-06 23:59:00	HR	<	50	lower	50	0	0	0	331.085	5.51808
5529701	HR 49 < 50	2013-03-06 06:33:19	2013-03-06 06:33:23	4	2013-03-05 23:59:00	2013-03-06 23:59:00	HR	<	50	lower	50	0	0	0	394.322	6.57203
5529701	HR 49 < 50	2013-03-06 06:44:53	2013-03-06 06:44:57	4	2013-03-05 23:59:00	2013-03-06 23:59:00	HR	<	50	lower	50	0	0	0	405.889	6.76482
5529701	HR 50 = 50	2013-03-06 06:46:23	2013-03-06 06:46:41	18	2013-03-05 23:59:00	2013-03-06 23:59:00	HR	=	50	lower	50	0	0	0	407.389	6.78982
5529701	HR 49 < 50	2013-03-06 10:52:02	2013-03-06 10:52:04	2	2013-03-05 23:59:00	2013-03-06 23:59:00	HR	<	50	lower	50	0	0	0	653.037	10.8839
5529701	HR 49 < 50	2013-03-06 12:37:00	2013-03-06 12:37:04	4	2013-03-05 23:59:00	2013-03-06 23:59:00	HR	<	50	lower	50	0	0	0	758.007	12.6335
5529701	HR 49 < 50	2013-03-06 14:38:10	2013-03-06 14:38:22	12	2013-03-05 23:59:00	2013-03-06 23:59:00	HR	<	50	lower	50	0	0	0	879.177	14.653
5529701	HR 48 < 50	2013-03-06 15:26:28	2013-03-06 15:26:48	20	2013-03-05 23:59:00	2013-03-06 23:59:00	HR	<	50	lower	50	0	0	0	927.475	15.4579
5529701	HR 49 < 50	2013-03-06 17:02:34	2013-03-06 17:02:40	6	2013-03-05 23:59:00	2013-03-06 23:59:00	HR	<	50	lower	50	0	0	0	1023.57	17.0595
5529701	HR 48 < 50	2013-03-06 18:44:18	2013-03-06 18:44:24	6	2013-03-05 23:59:00	2013-03-06 23:59:00	HR	<	50	lower	50	0	0	0	1125.3	18.755
5529701	HR 49 < 50	2013-03-06 18:48:08	2013-03-06 18:48:29	21	2013-03-05 23:59:00	2013-03-06 23:59:00	HR	<	50	lower	50	0	0	0	1129.13	18.8189
5529701	HR 49 < 50	2013-03-06 20:08:59	2013-03-06 20:09:11	12	2013-03-05 23:59:00	2013-03-06 23:59:00	HR	<	50	lower	50	0	0	0	1210	20.1666
5529701	HR 49 < 50	2013-03-06 21:35:13	2013-03-06 21:35:17	4	2013-03-05 23:59:00	2013-03-06 23:59:00	HR	<	50	lower	50	0	0	0	1296.23	21.6038
5529701	HR 48 < 50	2013-03-07 00:18:04	2013-03-07 00:18:12	8	2013-03-06 23:59:00	2013-03-07 23:59:00	HR	<	50	lower	50	0	0	0	19.0785	0.317974
5529701	HR 49 < 50	2013-03-07 05:33:43	2013-03-07 05:33:49	6	2013-03-06 23:59:00	2013-03-07 23:59:00	HR	<	50	lower	50	0	0	0	334.732	5.57887
5529701	HR 49 < 50	2013-03-07 07:49:31	2013-03-07 07:49:35	4	2013-03-06 23:59:00	2013-03-07 23:59:00	HR	<	50	lower	50	0	0	0	470.521	7.84201
5529701	HR 49 < 50	2013-03-07 08:27:19	2013-03-07 08:27:29	10	2013-03-06 23:59:00	2013-03-07 23:59:00	HR	<	50	lower	50	0	0	0	508.323	8.47205
5529701	HR 49 < 50	2013-03-07 09:20:19	2013-03-07 09:20:31	12	2013-03-06 23:59:00	2013-03-07 23:59:00	HR	<	50	lower	50	0	0	0	561.326	9.35543
5529701	HR 49 < 50	2013-03-07 09:23:23	2013-03-07 09:23:25	2	2013-03-06 23:59:00	2013-03-07 23:59:00	HR	<	50	lower	50	0	0	0	564.393	9.40655
5529701	HR 49 < 50	2013-03-07 09:47:31	2013-03-07 09:47:39	8	2013-03-06 23:59:00	2013-03-07 23:59:00	HR	<	50	lower	50	0	0	0	588.528	9.80881
5529701	HR 48 < 50	2013-03-07 09:55:23	2013-03-07 09:55:31	8	2013-03-06 23:59:00	2013-03-07 23:59:00	HR	<	50	lower	50	0	0	0	596.395	9.93991
5529701	HR 48 < 50	2013-03-07 13:05:32	2013-03-07 13:05:42	10	2013-03-06 23:59:00	2013-03-07 23:59:00	HR	<	50	lower	50	0	0	0	786.539	13.109
5529701	HR 48 < 50	2013-03-07 17:48:31	2013-03-07 17:48:35	4	2013-03-06 23:59:00	2013-03-07 23:59:00	HR	<	50	lower	50	0	0	0	1069.52	17.8253
5529701	HR 49 < 50	2013-03-07 18:05:26	2013-03-07 18:05:29	3	2013-03-06 23:59:00	2013-03-07 23:59:00	HR	<	50	lower	50	0	0	0	1086.45	18.1075
5529701	HR 50 = 50	2013-03-07 18:19:42	2013-03-07 18:19:44	2	2013-03-06 23:59:00	2013-03-07 23:59:00	HR	=	50	lower	50	0	0	0	1100.72	18.3453
5529701	HR 49 < 50	2013-03-07 18:33:34	2013-03-07 18:33:44	10	2013-03-06 23:59:00	2013-03-07 23:59:00	HR	<	50	lower	50	0	0	0	1114.58	18.5764
5529701	HR 142 > 130	2013-03-07 21:11:54	2013-03-07 21:11:56	2	2013-03-06 23:59:00	2013-03-07 23:59:00	HR	>	130	upper	130	0	0	0	1272.91	21.2152
5529701	HR 49 < 50	2013-03-07 22:39:40	2013-03-07 22:39:44	4	2013-03-06 23:59:00	2013-03-07 23:59:00	HR	<	50	lower	50	0	0	0	1360.67	22.6779
5529701	HR 48 < 50	2013-03-08 03:02:11	2013-03-08 03:02:13	2	2013-03-07 23:59:00	2013-03-08 18:05:00	HR	<	50	lower	50	0	0	0	183.186	3.0531
5529701	HR 133 > 130	2013-03-08 07:21:46	2013-03-08 07:21:48	2	2013-03-07 23:59:00	2013-03-08 18:05:00	HR	>	130	upper	130	0	0	0	442.775	7.37959
5529701	HR 50 = 50	2013-03-08 08:33:20	2013-03-08 08:33:30	10	2013-03-07 23:59:00	2013-03-08 18:05:00	HR	=	50	lower	50	0	0	0	514.339	8.57232
5529701	HR 49 < 50	2013-03-08 08:36:40	2013-03-08 08:36:44	4	2013-03-07 23:59:00	2013-03-08 18:05:00	HR	<	50	lower	50	0	0	0	517.672	8.62787
5529701	HR 49 < 50	2013-03-08 10:04:28	2013-03-08 10:04:30	2	2013-03-07 23:59:00	2013-03-08 18:05:00	HR	<	50	lower	50	0	0	0	605.469	10.0911
5529701	HR 49 < 50	2013-03-08 10:21:49	2013-03-08 10:21:55	6	2013-03-07 23:59:00	2013-03-08 18:05:00	HR	<	50	lower	50	0	0	0	622.823	10.3804
5529701	HR 48 < 50	2013-03-08 11:55:29	2013-03-08 11:55:41	12	2013-03-07 23:59:00	2013-03-08 18:05:00	HR	<	50	lower	50	0	0	0	716.496	11.9416
5529701	HR 49 < 50	2013-03-08 12:16:39	2013-03-08 12:16:47	8	2013-03-07 23:59:00	2013-03-08 18:05:00	HR	<	50	lower	50	0	0	0	737.664	12.2944
5529701	HR 48 < 50	2013-03-08 12:45:53	2013-03-08 12:45:55	2	2013-03-07 23:59:00	2013-03-08 18:05:00	HR	<	50	lower	50	0	0	0	766.899	12.7817
5529701	HR 49 < 50	2013-03-08 14:37:18	2013-03-08 14:37:22	4	2013-03-07 23:59:00	2013-03-08 18:05:00	HR	<	50	lower	50	0	0	0	878.306	14.6384
5529701	HR 49 < 50	2013-03-11 19:11:14	2013-03-11 19:11:18	4	2013-03-11 14:51:00	2013-03-11 20:29:00	HR	<	50	lower	50	0	0	0	260.246	4.33744
5529701	HR 0 < 50	2013-03-11 19:13:40	2013-03-11 19:13:52	12	2013-03-11 14:51:00	2013-03-11 20:29:00	HR	<	50	lower	50	0	0	0	262.68	4.37799
5529701	HR 20 < 50	2013-03-11 19:18:22	2013-03-11 19:18:24	2	2013-03-11 14:51:00	2013-03-11 20:29:00	HR	<	50	lower	50	0	0	0	267.379	4.45632
5529701	HR 48 < 50	2013-03-11 19:19:42	2013-03-11 19:19:46	4	2013-03-11 14:51:00	2013-03-11 20:29:00	HR	<	50	lower	50	0	0	0	268.712	4.47854
5529701	HR 0 < 50	2013-03-11 19:41:40	2013-03-11 19:41:54	14	2013-03-11 14:51:00	2013-03-11 20:29:00	HR	<	50	lower	50	0	0	0	290.678	4.84464
5529701	HR 49 < 50	2013-03-11 21:57:32	2013-03-11 21:57:34	2	2013-03-11 20:29:00	2013-03-11 23:59:00	HR	<	50	lower	50	0	0	0	88.5349	1.47558
5529701	HR 48 < 50	2013-03-12 00:15:36	2013-03-12 00:15:48	12	2013-03-11 23:59:00	2013-03-12 23:59:00	HR	<	50	lower	50	0	0	0	16.6098	0.276831
5529701	HR 49 < 50	2013-03-12 00:24:06	2013-03-12 00:24:26	20	2013-03-11 23:59:00	2013-03-12 23:59:00	HR	<	50	lower	50	0	0	0	25.1105	0.418508
5529701	HR 48 < 50	2013-03-12 00:26:52	2013-03-12 00:26:54	2	2013-03-11 23:59:00	2013-03-12 23:59:00	HR	<	50	lower	50	0	0	0	27.8773	0.464621
5529701	HR 49 < 50	2013-03-12 00:31:12	2013-03-12 00:31:14	2	2013-03-11 23:59:00	2013-03-12 23:59:00	HR	<	50	lower	50	0	0	0	32.2109	0.536848
5529701	HR 48 < 50	2013-03-12 02:28:43	2013-03-12 02:28:47	4	2013-03-11 23:59:00	2013-03-12 23:59:00	HR	<	50	lower	50	0	0	0	149.718	2.4953
5529701	HR 49 < 50	2013-03-12 03:12:59	2013-03-12 03:13:09	10	2013-03-11 23:59:00	2013-03-12 23:59:00	HR	<	50	lower	50	0	0	0	193.987	3.23312
5529701	HR 49 < 50	2013-03-12 03:23:59	2013-03-12 03:24:03	4	2013-03-11 23:59:00	2013-03-12 23:59:00	HR	<	50	lower	50	0	0	0	204.988	3.41647
5529701	HR 48 < 50	2013-03-12 04:26:31	2013-03-12 04:26:35	4	2013-03-11 23:59:00	2013-03-12 23:59:00	HR	<	50	lower	50	0	0	0	267.525	4.45875
5529701	HR 48 < 50	2013-03-12 04:32:25	2013-03-12 04:32:29	4	2013-03-11 23:59:00	2013-03-12 23:59:00	HR	<	50	lower	50	0	0	0	273.426	4.55709
5529701	HR 40 < 50	2013-03-12 08:43:04	2013-03-12 08:43:14	10	2013-03-11 23:59:00	2013-03-12 23:59:00	HR	<	50	lower	50	0	0	0	524.068	8.73446
5529701	HR 44 < 50	2013-03-12 09:21:59	2013-03-12 09:22:05	6	2013-03-11 23:59:00	2013-03-12 23:59:00	HR	<	50	lower	50	0	0	0	563	9.38333
5529701	HR 49 < 50	2013-03-12 11:20:43	2013-03-12 11:20:52	9	2013-03-11 23:59:00	2013-03-12 23:59:00	HR	<	50	lower	50	0	0	0	681.729	11.3622
5529701	HR 49 < 50	2013-03-12 13:19:03	2013-03-12 13:19:07	4	2013-03-11 23:59:00	2013-03-12 23:59:00	HR	<	50	lower	50	0	0	0	800.058	13.3343
5529701	HR 44 < 50	2013-03-12 14:07:35	2013-03-12 14:07:45	10	2013-03-11 23:59:00	2013-03-12 23:59:00	HR	<	50	lower	50	0	0	0	848.59	14.1432
5529701	HR 49 < 50	2013-03-12 14:11:51	2013-03-12 14:11:53	2	2013-03-11 23:59:00	2013-03-12 23:59:00	HR	<	50	lower	50	0	0	0	852.856	14.2143
5529701	HR 50 = 50	2013-03-12 14:16:13	2013-03-12 14:16:15	2	2013-03-11 23:59:00	2013-03-12 23:59:00	HR	=	50	lower	50	0	0	0	857.223	14.287
5529701	HR 48 < 50	2013-03-12 14:25:11	2013-03-12 14:25:15	4	2013-03-11 23:59:00	2013-03-12 23:59:00	HR	<	50	lower	50	0	0	0	866.191	14.4365
5529701	HR 46 < 50	2013-03-12 19:28:33	2013-03-12 19:28:45	12	2013-03-11 23:59:00	2013-03-12 23:59:00	HR	<	50	lower	50	0	0	0	1169.56	19.4927
5529701	HR 49 < 50	2013-03-12 21:45:46	2013-03-12 21:45:56	10	2013-03-11 23:59:00	2013-03-12 23:59:00	HR	<	50	lower	50	0	0	0	1306.77	21.7795
5529701	HR 46 < 50	2013-03-12 21:47:58	2013-03-12 21:48:06	8	2013-03-11 23:59:00	2013-03-12 23:59:00	HR	<	50	lower	50	0	0	0	1308.97	21.8161
5529701	HR 49 < 50	2013-03-12 21:48:44	2013-03-12 21:48:50	6	2013-03-11 23:59:00	2013-03-12 23:59:00	HR	<	50	lower	50	0	0	0	1309.74	21.8289
5529701	HR 49 < 50	2013-03-12 21:51:48	2013-03-12 21:51:52	4	2013-03-11 23:59:00	2013-03-12 23:59:00	HR	<	50	lower	50	0	0	0	1312.8	21.88
5529701	HR 49 < 50	2013-03-12 22:19:38	2013-03-12 22:19:44	6	2013-03-11 23:59:00	2013-03-12 23:59:00	HR	<	50	lower	50	0	0	0	1340.64	22.344
5529701	HR 49 < 50	2013-03-12 23:09:02	2013-03-12 23:09:04	2	2013-03-11 23:59:00	2013-03-12 23:59:00	HR	<	50	lower	50	0	0	0	1390.04	23.1673
5529701	HR 49 < 50	2013-03-13 05:38:32	2013-03-13 05:38:34	2	2013-03-12 23:59:00	2013-03-13 23:59:00	HR	<	50	lower	50	0	0	0	339.541	5.65902
5529701	HR 48 < 50	2013-03-13 05:41:08	2013-03-13 05:41:12	4	2013-03-12 23:59:00	2013-03-13 23:59:00	HR	<	50	lower	50	0	0	0	342.141	5.70235
5529701	HR 49 < 50	2013-03-13 07:58:36	2013-03-13 07:58:38	2	2013-03-12 23:59:00	2013-03-13 23:59:00	HR	<	50	lower	50	0	0	0	479.603	7.99338
5529701	HR 49 < 50	2013-03-13 09:07:14	2013-03-13 09:07:20	6	2013-03-12 23:59:00	2013-03-13 23:59:00	HR	<	50	lower	50	0	0	0	548.234	9.13723
5529701	HR 49 < 50	2013-03-13 09:39:23	2013-03-13 09:39:25	2	2013-03-12 23:59:00	2013-03-13 23:59:00	HR	<	50	lower	50	0	0	0	580.388	9.67313
5529701	HR 48 < 50	2013-03-13 09:59:13	2013-03-13 09:59:17	4	2013-03-12 23:59:00	2013-03-13 23:59:00	HR	<	50	lower	50	0	0	0	600.224	10.0037
5529701	HR 44 < 50	2013-03-13 10:05:31	2013-03-13 10:05:53	22	2013-03-12 23:59:00	2013-03-13 23:59:00	HR	<	50	lower	50	0	0	0	606.524	10.1087
5529701	HR 44 < 50	2013-03-13 10:06:09	2013-03-13 10:06:21	12	2013-03-12 23:59:00	2013-03-13 23:59:00	HR	<	50	lower	50	0	0	0	607.157	10.1193
5529701	HR 44 < 50	2013-03-13 10:07:05	2013-03-13 10:07:13	8	2013-03-12 23:59:00	2013-03-13 23:59:00	HR	<	50	lower	50	0	0	0	608.09	10.1348
5529701	HR 48 < 50	2013-03-13 10:48:39	2013-03-13 10:48:41	2	2013-03-12 23:59:00	2013-03-13 23:59:00	HR	<	50	lower	50	0	0	0	649.656	10.8276
5529701	HR 49 < 50	2013-03-13 10:48:57	2013-03-13 10:49:03	6	2013-03-12 23:59:00	2013-03-13 23:59:00	HR	<	50	lower	50	0	0	0	649.956	10.8326
5529701	HR 49 < 50	2013-03-13 11:00:55	2013-03-13 11:00:59	4	2013-03-12 23:59:00	2013-03-13 23:59:00	HR	<	50	lower	50	0	0	0	661.922	11.032
5529701	HR 49 < 50	2013-03-13 11:08:37	2013-03-13 11:08:39	2	2013-03-12 23:59:00	2013-03-13 23:59:00	HR	<	50	lower	50	0	0	0	669.622	11.1604
5529701	HR 49 < 50	2013-03-13 11:47:01	2013-03-13 11:47:07	6	2013-03-12 23:59:00	2013-03-13 23:59:00	HR	<	50	lower	50	0	0	0	708.024	11.8004
5529701	HR 49 < 50	2013-03-13 11:50:53	2013-03-13 11:50:59	6	2013-03-12 23:59:00	2013-03-13 23:59:00	HR	<	50	lower	50	0	0	0	711.887	11.8648
5529701	HR 40 < 50	2013-03-13 11:53:53	2013-03-13 11:54:03	10	2013-03-12 23:59:00	2013-03-13 23:59:00	HR	<	50	lower	50	0	0	0	714.887	11.9148
5529701	HR 49 < 50	2013-03-13 12:10:23	2013-03-13 12:10:27	4	2013-03-12 23:59:00	2013-03-13 23:59:00	HR	<	50	lower	50	0	0	0	731.386	12.1898
5529701	HR 49 < 50	2013-03-13 13:35:27	2013-03-13 13:35:31	4	2013-03-12 23:59:00	2013-03-13 23:59:00	HR	<	50	lower	50	0	0	0	816.452	13.6075
5529701	HR 49 < 50	2013-03-13 15:22:16	2013-03-13 15:22:18	2	2013-03-12 23:59:00	2013-03-13 23:59:00	HR	<	50	lower	50	0	0	0	923.28	15.388
5529701	HR 49 < 50	2013-03-13 15:32:54	2013-03-13 15:32:58	4	2013-03-12 23:59:00	2013-03-13 23:59:00	HR	<	50	lower	50	0	0	0	933.913	15.5652
5529701	HR 49 < 50	2013-03-13 15:57:44	2013-03-13 15:57:48	4	2013-03-12 23:59:00	2013-03-13 23:59:00	HR	<	50	lower	50	0	0	0	958.745	15.9791
5529701	HR 48 < 50	2013-03-13 16:08:54	2013-03-13 16:09:00	6	2013-03-12 23:59:00	2013-03-13 23:59:00	HR	<	50	lower	50	0	0	0	969.911	16.1652
5529701	HR 44 < 50	2013-03-13 16:11:00	2013-03-13 16:11:08	8	2013-03-12 23:59:00	2013-03-13 23:59:00	HR	<	50	lower	50	0	0	0	972.011	16.2002
5529701	HR 44 < 50	2013-03-13 16:11:44	2013-03-13 16:11:54	10	2013-03-12 23:59:00	2013-03-13 23:59:00	HR	<	50	lower	50	0	0	0	972.745	16.2124
5529701	HR 48 < 50	2013-03-13 16:12:38	2013-03-13 16:12:42	4	2013-03-12 23:59:00	2013-03-13 23:59:00	HR	<	50	lower	50	0	0	0	973.645	16.2274
5529701	HR 49 < 50	2013-03-13 16:13:00	2013-03-13 16:13:04	4	2013-03-12 23:59:00	2013-03-13 23:59:00	HR	<	50	lower	50	0	0	0	974.011	16.2335
5529701	HR 44 < 50	2013-03-13 16:16:24	2013-03-13 16:16:34	10	2013-03-12 23:59:00	2013-03-13 23:59:00	HR	<	50	lower	50	0	0	0	977.411	16.2902
5529701	HR 49 < 50	2013-03-13 16:48:30	2013-03-13 16:48:36	6	2013-03-12 23:59:00	2013-03-13 23:59:00	HR	<	50	lower	50	0	0	0	1009.51	16.8252
5529701	HR 49 < 50	2013-03-13 16:48:58	2013-03-13 16:49:00	2	2013-03-12 23:59:00	2013-03-13 23:59:00	HR	<	50	lower	50	0	0	0	1009.98	16.8329
5529701	HR 49 < 50	2013-03-13 16:50:14	2013-03-13 16:50:16	2	2013-03-12 23:59:00	2013-03-13 23:59:00	HR	<	50	lower	50	0	0	0	1011.24	16.8541
5529701	HR 48 < 50	2013-03-13 16:57:46	2013-03-13 16:57:48	2	2013-03-12 23:59:00	2013-03-13 23:59:00	HR	<	50	lower	50	0	0	0	1018.78	16.9796
5529701	HR 49 < 50	2013-03-13 16:58:30	2013-03-13 16:58:32	2	2013-03-12 23:59:00	2013-03-13 23:59:00	HR	<	50	lower	50	0	0	0	1019.51	16.9918
5529701	HR 44 < 50	2013-03-13 17:10:12	2013-03-13 17:10:28	16	2013-03-12 23:59:00	2013-03-13 23:59:00	HR	<	50	lower	50	0	0	0	1031.21	17.1868
5529701	HR 49 < 50	2013-03-13 17:11:12	2013-03-13 17:11:16	4	2013-03-12 23:59:00	2013-03-13 23:59:00	HR	<	50	lower	50	0	0	0	1032.21	17.2035
5529701	HR 49 < 50	2013-03-13 17:15:32	2013-03-13 17:15:36	4	2013-03-12 23:59:00	2013-03-13 23:59:00	HR	<	50	lower	50	0	0	0	1036.54	17.2757
5529701	HR 49 < 50	2013-03-13 17:26:54	2013-03-13 17:26:58	4	2013-03-12 23:59:00	2013-03-13 23:59:00	HR	<	50	lower	50	0	0	0	1047.91	17.4651
5529701	HR 45 < 50	2013-03-13 18:05:42	2013-03-13 18:05:46	4	2013-03-12 23:59:00	2013-03-13 23:59:00	HR	<	50	lower	50	0	0	0	1086.71	18.1118
5529701	HR 49 < 50	2013-03-13 18:08:10	2013-03-13 18:08:14	4	2013-03-12 23:59:00	2013-03-13 23:59:00	HR	<	50	lower	50	0	0	0	1089.17	18.1529
5529701	HR 48 < 50	2013-03-13 18:27:36	2013-03-13 18:27:42	6	2013-03-12 23:59:00	2013-03-13 23:59:00	HR	<	50	lower	50	0	0	0	1108.61	18.4769
5529701	HR 45 < 50	2013-03-13 18:47:19	2013-03-13 18:47:23	4	2013-03-12 23:59:00	2013-03-13 23:59:00	HR	<	50	lower	50	0	0	0	1128.33	18.8055
5529701	HR 49 < 50	2013-03-13 19:30:37	2013-03-13 19:30:43	6	2013-03-12 23:59:00	2013-03-13 23:59:00	HR	<	50	lower	50	0	0	0	1171.63	19.5272
5529701	HR 48 < 50	2013-03-13 20:08:16	2013-03-13 20:08:22	6	2013-03-12 23:59:00	2013-03-13 23:59:00	HR	<	50	lower	50	0	0	0	1209.27	20.1545
5529701	HR 48 < 50	2013-03-13 22:14:06	2013-03-13 22:14:10	4	2013-03-12 23:59:00	2013-03-13 23:59:00	HR	<	50	lower	50	0	0	0	1335.11	22.2518
5529701	HR 49 < 50	2013-03-13 22:16:46	2013-03-13 22:16:50	4	2013-03-12 23:59:00	2013-03-13 23:59:00	HR	<	50	lower	50	0	0	0	1337.78	22.2963
5529701	HR 49 < 50	2013-03-13 22:21:02	2013-03-13 22:21:06	4	2013-03-12 23:59:00	2013-03-13 23:59:00	HR	<	50	lower	50	0	0	0	1342.04	22.3674
5529701	HR 49 < 50	2013-03-13 22:52:32	2013-03-13 22:52:36	4	2013-03-12 23:59:00	2013-03-13 23:59:00	HR	<	50	lower	50	0	0	0	1373.54	22.8924
5529701	HR 49 < 50	2013-03-13 22:55:14	2013-03-13 22:55:18	4	2013-03-12 23:59:00	2013-03-13 23:59:00	HR	<	50	lower	50	0	0	0	1376.25	22.9374
5529701	HR 48 < 50	2013-03-13 23:03:38	2013-03-13 23:03:42	4	2013-03-12 23:59:00	2013-03-13 23:59:00	HR	<	50	lower	50	0	0	0	1384.65	23.0775
5529701	HR 48 < 50	2013-03-13 23:13:46	2013-03-13 23:13:50	4	2013-03-12 23:59:00	2013-03-13 23:59:00	HR	<	50	lower	50	0	0	0	1394.78	23.2463
5529701	HR 44 < 50	2013-03-13 23:22:28	2013-03-13 23:22:34	6	2013-03-12 23:59:00	2013-03-13 23:59:00	HR	<	50	lower	50	0	0	0	1403.48	23.3913
5529701	HR 49 < 50	2013-03-13 23:28:38	2013-03-13 23:28:42	4	2013-03-12 23:59:00	2013-03-13 23:59:00	HR	<	50	lower	50	0	0	0	1409.65	23.4941
5529701	HR 48 < 50	2013-03-13 23:45:30	2013-03-13 23:45:35	5	2013-03-12 23:59:00	2013-03-13 23:59:00	HR	<	50	lower	50	0	0	0	1426.52	23.7753
5529701	HR 49 < 50	2013-03-13 23:48:04	2013-03-13 23:48:09	5	2013-03-12 23:59:00	2013-03-13 23:59:00	HR	<	50	lower	50	0	0	0	1429.08	23.818
5529701	HR 49 < 50	2013-03-13 23:52:48	2013-03-13 23:52:52	4	2013-03-12 23:59:00	2013-03-13 23:59:00	HR	<	50	lower	50	0	0	0	1433.82	23.8969
5529701	HR 49 < 50	2013-03-13 23:58:12	2013-03-13 23:58:16	4	2013-03-12 23:59:00	2013-03-13 23:59:00	HR	<	50	lower	50	0	0	0	1439.22	23.9869
5529701	HR 49 < 50	2013-03-14 00:07:48	2013-03-14 00:07:50	2	2013-03-13 23:59:00	2013-03-14 23:59:00	HR	<	50	lower	50	0	0	0	8.81638	0.14694
5529701	HR 48 < 50	2013-03-14 00:10:44	2013-03-14 00:10:48	4	2013-03-13 23:59:00	2013-03-14 23:59:00	HR	<	50	lower	50	0	0	0	11.7499	0.195831
5529701	HR 49 < 50	2013-03-14 00:12:47	2013-03-14 00:12:51	4	2013-03-13 23:59:00	2013-03-14 23:59:00	HR	<	50	lower	50	0	0	0	13.7845	0.229742
5529701	HR 44 < 50	2013-03-14 00:23:29	2013-03-14 00:23:45	16	2013-03-13 23:59:00	2013-03-14 23:59:00	HR	<	50	lower	50	0	0	0	24.484	0.408067
5529701	HR 48 < 50	2013-03-14 00:24:23	2013-03-14 00:24:27	4	2013-03-13 23:59:00	2013-03-14 23:59:00	HR	<	50	lower	50	0	0	0	25.3841	0.423069
5529701	HR 49 < 50	2013-03-14 00:25:19	2013-03-14 00:25:31	12	2013-03-13 23:59:00	2013-03-14 23:59:00	HR	<	50	lower	50	0	0	0	26.3176	0.438626
5529701	HR 48 < 50	2013-03-14 00:26:01	2013-03-14 00:26:03	2	2013-03-13 23:59:00	2013-03-14 23:59:00	HR	<	50	lower	50	0	0	0	27.0176	0.450294
5529701	HR 49 < 50	2013-03-14 00:27:59	2013-03-14 00:28:01	2	2013-03-13 23:59:00	2013-03-14 23:59:00	HR	<	50	lower	50	0	0	0	28.9853	0.483089
5529701	HR 49 < 50	2013-03-14 00:31:19	2013-03-14 00:31:23	4	2013-03-13 23:59:00	2013-03-14 23:59:00	HR	<	50	lower	50	0	0	0	32.3179	0.538632
5529701	HR 43 < 50	2013-03-14 00:32:33	2013-03-14 00:32:43	10	2013-03-13 23:59:00	2013-03-14 23:59:00	HR	<	50	lower	50	0	0	0	33.5513	0.559189
5529701	HR 46 < 50	2013-03-14 00:34:19	2013-03-14 00:34:23	4	2013-03-13 23:59:00	2013-03-14 23:59:00	HR	<	50	lower	50	0	0	0	35.3182	0.588636
5529701	HR 49 < 50	2013-03-14 00:34:43	2013-03-14 00:34:47	4	2013-03-13 23:59:00	2013-03-14 23:59:00	HR	<	50	lower	50	0	0	0	35.7182	0.595303
5529701	HR 49 < 50	2013-03-14 00:36:35	2013-03-14 00:36:39	4	2013-03-13 23:59:00	2013-03-14 23:59:00	HR	<	50	lower	50	0	0	0	37.5849	0.626416
5529701	HR 48 < 50	2013-03-14 00:37:47	2013-03-14 00:37:51	4	2013-03-13 23:59:00	2013-03-14 23:59:00	HR	<	50	lower	50	0	0	0	38.785	0.646417
5529701	HR 49 < 50	2013-03-14 00:38:17	2013-03-14 00:38:21	4	2013-03-13 23:59:00	2013-03-14 23:59:00	HR	<	50	lower	50	0	0	0	39.2851	0.654751
5529701	HR 49 < 50	2013-03-14 00:45:39	2013-03-14 00:45:43	4	2013-03-13 23:59:00	2013-03-14 23:59:00	HR	<	50	lower	50	0	0	0	46.6522	0.777537
5529701	HR 49 < 50	2013-03-14 00:46:25	2013-03-14 00:46:43	18	2013-03-13 23:59:00	2013-03-14 23:59:00	HR	<	50	lower	50	0	0	0	47.4189	0.790315
5529701	HR 48 < 50	2013-03-14 00:47:05	2013-03-14 00:47:09	4	2013-03-13 23:59:00	2013-03-14 23:59:00	HR	<	50	lower	50	0	0	0	48.0856	0.801427
5529701	HR 44 < 50	2013-03-14 00:47:17	2013-03-14 00:47:27	10	2013-03-13 23:59:00	2013-03-14 23:59:00	HR	<	50	lower	50	0	0	0	48.2856	0.80476
5529701	HR 48 < 50	2013-03-14 00:49:55	2013-03-14 00:49:59	4	2013-03-13 23:59:00	2013-03-14 23:59:00	HR	<	50	lower	50	0	0	0	50.9192	0.848653
5529701	HR 49 < 50	2013-03-14 00:50:13	2013-03-14 00:50:17	4	2013-03-13 23:59:00	2013-03-14 23:59:00	HR	<	50	lower	50	0	0	0	51.2192	0.853653
5529701	HR 22 < 50	2013-03-14 00:51:23	2013-03-14 00:51:37	14	2013-03-13 23:59:00	2013-03-14 23:59:00	HR	<	50	lower	50	0	0	0	52.386	0.873099
5529701	HR 48 < 50	2013-03-14 00:51:47	2013-03-14 00:51:59	12	2013-03-13 23:59:00	2013-03-14 23:59:00	HR	<	50	lower	50	0	0	0	52.786	0.879766
5529701	HR 48 < 50	2013-03-14 00:52:45	2013-03-14 00:52:47	2	2013-03-13 23:59:00	2013-03-14 23:59:00	HR	<	50	lower	50	0	0	0	53.7527	0.895878
5529701	HR 48 < 50	2013-03-14 00:55:17	2013-03-14 00:55:19	2	2013-03-13 23:59:00	2013-03-14 23:59:00	HR	<	50	lower	50	0	0	0	56.2862	0.938103
5529701	HR 48 < 50	2013-03-14 00:55:37	2013-03-14 00:56:15	38	2013-03-13 23:59:00	2013-03-14 23:59:00	HR	<	50	lower	50	0	0	0	56.6195	0.943658
5529701	HR 44 < 50	2013-03-14 00:56:31	2013-03-14 00:56:53	22	2013-03-13 23:59:00	2013-03-14 23:59:00	HR	<	50	lower	50	0	0	0	57.5196	0.958659
5529701	HR 48 < 50	2013-03-14 01:01:37	2013-03-14 01:01:41	4	2013-03-13 23:59:00	2013-03-14 23:59:00	HR	<	50	lower	50	0	0	0	62.6199	1.04366
5529701	HR 49 < 50	2013-03-14 01:11:11	2013-03-14 01:11:15	4	2013-03-13 23:59:00	2013-03-14 23:59:00	HR	<	50	lower	50	0	0	0	72.1873	1.20312
5529701	HR 49 < 50	2013-03-14 01:13:29	2013-03-14 01:13:31	2	2013-03-13 23:59:00	2013-03-14 23:59:00	HR	<	50	lower	50	0	0	0	74.4874	1.24146
5529701	HR 49 < 50	2013-03-14 01:29:57	2013-03-14 01:29:59	2	2013-03-13 23:59:00	2013-03-14 23:59:00	HR	<	50	lower	50	0	0	0	90.9551	1.51592
5529701	HR 49 < 50	2013-03-14 01:32:17	2013-03-14 01:32:21	4	2013-03-13 23:59:00	2013-03-14 23:59:00	HR	<	50	lower	50	0	0	0	93.2886	1.55481
5529701	HR 48 < 50	2013-03-14 01:40:13	2013-03-14 01:40:15	2	2013-03-13 23:59:00	2013-03-14 23:59:00	HR	<	50	lower	50	0	0	0	101.222	1.68704
5529701	HR 48 < 50	2013-03-14 01:43:43	2013-03-14 01:43:45	2	2013-03-13 23:59:00	2013-03-14 23:59:00	HR	<	50	lower	50	0	0	0	104.723	1.74538
5529701	HR 48 < 50	2013-03-14 01:51:25	2013-03-14 01:51:29	4	2013-03-13 23:59:00	2013-03-14 23:59:00	HR	<	50	lower	50	0	0	0	112.424	1.87374
5529701	HR 49 < 50	2013-03-14 01:57:41	2013-03-14 01:57:45	4	2013-03-13 23:59:00	2013-03-14 23:59:00	HR	<	50	lower	50	0	0	0	118.69	1.97817
5529701	HR 48 < 50	2013-03-14 01:59:25	2013-03-14 01:59:27	2	2013-03-13 23:59:00	2013-03-14 23:59:00	HR	<	50	lower	50	0	0	0	120.424	2.00706
5529701	HR 49 < 50	2013-03-14 02:10:39	2013-03-14 02:10:43	4	2013-03-13 23:59:00	2013-03-14 23:59:00	HR	<	50	lower	50	0	0	0	131.658	2.1943
5529701	HR 48 < 50	2013-03-14 02:10:57	2013-03-14 02:11:01	4	2013-03-13 23:59:00	2013-03-14 23:59:00	HR	<	50	lower	50	0	0	0	131.958	2.1993
5529701	HR 44 < 50	2013-03-14 02:11:49	2013-03-14 02:11:53	4	2013-03-13 23:59:00	2013-03-14 23:59:00	HR	<	50	lower	50	0	0	0	132.825	2.21374
5529701	HR 49 < 50	2013-03-14 02:13:25	2013-03-14 02:13:29	4	2013-03-13 23:59:00	2013-03-14 23:59:00	HR	<	50	lower	50	0	0	0	134.425	2.24041
5529701	HR 49 < 50	2013-03-14 02:15:05	2013-03-14 02:15:09	4	2013-03-13 23:59:00	2013-03-14 23:59:00	HR	<	50	lower	50	0	0	0	136.091	2.26819
5529701	HR 49 < 50	2013-03-14 02:15:25	2013-03-14 02:15:27	2	2013-03-13 23:59:00	2013-03-14 23:59:00	HR	<	50	lower	50	0	0	0	136.425	2.27376
5529701	HR 48 < 50	2013-03-14 02:16:05	2013-03-14 02:16:15	10	2013-03-13 23:59:00	2013-03-14 23:59:00	HR	<	50	lower	50	0	0	0	137.092	2.28486
5529701	HR 49 < 50	2013-03-14 02:19:11	2013-03-14 02:19:15	4	2013-03-13 23:59:00	2013-03-14 23:59:00	HR	<	50	lower	50	0	0	0	140.192	2.33653
5529701	HR 48 < 50	2013-03-14 02:19:31	2013-03-14 02:19:35	4	2013-03-13 23:59:00	2013-03-14 23:59:00	HR	<	50	lower	50	0	0	0	140.526	2.34209
5529701	HR 48 < 50	2013-03-14 02:20:19	2013-03-14 02:20:25	6	2013-03-13 23:59:00	2013-03-14 23:59:00	HR	<	50	lower	50	0	0	0	141.325	2.35542
5529701	HR 49 < 50	2013-03-14 02:21:43	2013-03-14 02:21:47	4	2013-03-13 23:59:00	2013-03-14 23:59:00	HR	<	50	lower	50	0	0	0	142.725	2.37875
5529701	HR 48 < 50	2013-03-14 02:23:41	2013-03-14 02:23:53	12	2013-03-13 23:59:00	2013-03-14 23:59:00	HR	<	50	lower	50	0	0	0	144.692	2.41153
5529701	HR 49 < 50	2013-03-14 02:24:21	2013-03-14 02:24:25	4	2013-03-13 23:59:00	2013-03-14 23:59:00	HR	<	50	lower	50	0	0	0	145.359	2.42265
5529701	HR 49 < 50	2013-03-14 02:25:47	2013-03-14 02:26:01	14	2013-03-13 23:59:00	2013-03-14 23:59:00	HR	<	50	lower	50	0	0	0	146.792	2.44654
5529701	HR 49 < 50	2013-03-14 02:26:49	2013-03-14 02:26:55	6	2013-03-13 23:59:00	2013-03-14 23:59:00	HR	<	50	lower	50	0	0	0	147.826	2.46376
5529701	HR 44 < 47	2013-03-14 02:31:59	2013-03-14 02:32:03	4	2013-03-13 23:59:00	2013-03-14 23:59:00	HR	<	47	lower	50	1	1	-3	152.993	2.54988
5529701	HR 36 < 47	2013-03-14 02:41:17	2013-03-14 02:41:33	16	2013-03-13 23:59:00	2013-03-14 23:59:00	HR	<	47	lower	50	1	0	-3	162.293	2.70489
5529701	HR 39 < 47	2013-03-14 02:43:33	2013-03-14 02:43:35	2	2013-03-13 23:59:00	2013-03-14 23:59:00	HR	<	47	lower	50	1	0	-3	164.56	2.74267
5529701	HR 151 > 130	2013-03-14 04:04:44	2013-03-14 04:04:46	2	2013-03-13 23:59:00	2013-03-14 23:59:00	HR	>	130	upper	130	0	0	0	245.736	4.0956
5529701	HR 133 > 130	2013-03-14 04:16:58	2013-03-14 04:17:00	2	2013-03-13 23:59:00	2013-03-14 23:59:00	HR	>	130	upper	130	0	0	0	257.969	4.29948
5529701	HR 180 > 130	2013-03-14 04:17:06	2013-03-14 04:17:12	6	2013-03-13 23:59:00	2013-03-14 23:59:00	HR	>	130	upper	130	0	0	0	258.102	4.3017
5529701	HR 136 > 130	2013-03-14 04:36:44	2013-03-14 04:36:46	2	2013-03-13 23:59:00	2013-03-14 23:59:00	HR	>	130	upper	130	0	0	0	277.735	4.62891
5529701	HR 49 < 50	2013-03-14 11:12:25	2013-03-14 11:12:29	4	2013-03-13 23:59:00	2013-03-14 23:59:00	HR	<	50	lower	50	0	1	0	673.421	11.2237
5529701	HR 50 = 50	2013-03-14 13:31:32	2013-03-14 13:31:34	2	2013-03-13 23:59:00	2013-03-14 23:59:00	HR	=	50	lower	50	0	0	0	812.541	13.5424
5529701	HR 49 < 50	2013-03-14 13:42:30	2013-03-14 13:42:32	2	2013-03-13 23:59:00	2013-03-14 23:59:00	HR	<	50	lower	50	0	0	0	823.508	13.7251
5529701	HR 48 < 50	2013-03-14 14:05:06	2013-03-14 14:05:08	2	2013-03-13 23:59:00	2013-03-14 23:59:00	HR	<	50	lower	50	0	0	0	846.107	14.1018
5529701	HR 48 < 50	2013-03-14 14:13:36	2013-03-14 14:13:38	2	2013-03-13 23:59:00	2013-03-14 23:59:00	HR	<	50	lower	50	0	0	0	854.607	14.2435
5529701	HR 49 < 50	2013-03-15 11:33:24	2013-03-15 11:33:36	12	2013-03-14 23:59:00	2013-03-15 23:59:00	HR	<	50	lower	50	0	0	0	694.412	11.5735
5529701	HR 48 < 50	2013-03-16 00:24:48	2013-03-16 00:24:52	4	2013-03-15 23:59:00	2013-03-16 23:59:00	HR	<	50	lower	50	0	0	0	25.8105	0.430174
5529701	HR 49 < 50	2013-03-16 00:25:00	2013-03-16 00:25:04	4	2013-03-15 23:59:00	2013-03-16 23:59:00	HR	<	50	lower	50	0	0	0	26.0103	0.433506
5529701	HR 48 < 50	2013-03-16 00:32:46	2013-03-16 00:32:58	12	2013-03-15 23:59:00	2013-03-16 23:59:00	HR	<	50	lower	50	0	0	0	33.7767	0.562945
5529701	HR 0 < 50	2013-03-16 00:34:44	2013-03-16 00:35:20	36	2013-03-15 23:59:00	2013-03-16 23:59:00	HR	<	50	lower	50	0	0	0	35.7433	0.595722
5529701	HR 44 < 50	2013-03-16 01:07:16	2013-03-16 01:07:22	6	2013-03-15 23:59:00	2013-03-16 23:59:00	HR	<	50	lower	50	0	0	0	68.2756	1.13793
5529701	HR 48 < 50	2013-03-16 01:08:22	2013-03-16 01:08:26	4	2013-03-15 23:59:00	2013-03-16 23:59:00	HR	<	50	lower	50	0	0	0	69.3755	1.15626
5529701	HR 49 < 50	2013-03-16 01:18:35	2013-03-16 01:18:39	4	2013-03-15 23:59:00	2013-03-16 23:59:00	HR	<	50	lower	50	0	0	0	79.5939	1.32656
5529701	HR 49 < 50	2013-03-16 02:20:16	2013-03-16 02:20:20	4	2013-03-15 23:59:00	2013-03-16 23:59:00	HR	<	50	lower	50	0	0	0	141.268	2.35447
5529701	HR 40 < 50	2013-03-16 02:36:30	2013-03-16 02:37:20	50	2013-03-15 23:59:00	2013-03-16 23:59:00	HR	<	50	lower	50	0	0	0	157.503	2.62504
5529701	HR 49 < 50	2013-03-16 02:43:58	2013-03-16 02:44:02	4	2013-03-15 23:59:00	2013-03-16 23:59:00	HR	<	50	lower	50	0	0	0	164.97	2.7495
5529701	HR 48 < 50	2013-03-16 02:44:34	2013-03-16 02:44:36	2	2013-03-15 23:59:00	2013-03-16 23:59:00	HR	<	50	lower	50	0	0	0	165.57	2.7595
5529701	HR 49 < 50	2013-03-16 02:45:00	2013-03-16 02:45:14	14	2013-03-15 23:59:00	2013-03-16 23:59:00	HR	<	50	lower	50	0	0	0	166.003	2.76672
5529701	HR 48 < 50	2013-03-16 02:45:50	2013-03-16 02:45:52	2	2013-03-15 23:59:00	2013-03-16 23:59:00	HR	<	50	lower	50	0	0	0	166.837	2.78061
5529701	HR 48 < 50	2013-03-16 02:49:46	2013-03-16 02:50:00	14	2013-03-15 23:59:00	2013-03-16 23:59:00	HR	<	50	lower	50	0	0	0	170.77	2.84617
5529701	HR 49 < 50	2013-03-16 02:50:08	2013-03-16 02:50:12	4	2013-03-15 23:59:00	2013-03-16 23:59:00	HR	<	50	lower	50	0	0	0	171.137	2.85228
5529701	HR 44 < 50	2013-03-16 02:50:20	2013-03-16 02:50:46	26	2013-03-15 23:59:00	2013-03-16 23:59:00	HR	<	50	lower	50	0	0	0	171.337	2.85562
5529701	HR 50 = 50	2013-03-16 02:51:14	2013-03-16 02:51:18	4	2013-03-15 23:59:00	2013-03-16 23:59:00	HR	=	50	lower	50	0	0	0	172.237	2.87062
5529701	HR 44 < 50	2013-03-16 02:52:40	2013-03-16 02:52:50	10	2013-03-15 23:59:00	2013-03-16 23:59:00	HR	<	50	lower	50	0	0	0	173.67	2.89451
5529701	HR 44 < 50	2013-03-16 02:52:58	2013-03-16 02:54:40	102	2013-03-15 23:59:00	2013-03-16 23:59:00	HR	<	50	lower	50	0	0	0	173.97	2.89951
5529701	HR 49 < 50	2013-03-16 02:54:48	2013-03-16 02:54:50	2	2013-03-15 23:59:00	2013-03-16 23:59:00	HR	<	50	lower	50	0	0	0	175.804	2.93006
5529701	HR 49 < 50	2013-03-16 02:55:28	2013-03-16 02:55:34	6	2013-03-15 23:59:00	2013-03-16 23:59:00	HR	<	50	lower	50	0	0	0	176.471	2.94118
5529701	HR 49 < 50	2013-03-16 02:56:14	2013-03-16 02:56:18	4	2013-03-15 23:59:00	2013-03-16 23:59:00	HR	<	50	lower	50	0	0	0	177.237	2.95395
5529701	HR 49 < 50	2013-03-16 02:56:38	2013-03-16 02:56:42	4	2013-03-15 23:59:00	2013-03-16 23:59:00	HR	<	50	lower	50	0	0	0	177.637	2.96062
5529701	HR 44 < 50	2013-03-16 02:56:58	2013-03-16 02:57:14	16	2013-03-15 23:59:00	2013-03-16 23:59:00	HR	<	50	lower	50	0	0	0	177.971	2.96618
5529701	HR 44 < 50	2013-03-16 02:57:52	2013-03-16 02:58:00	8	2013-03-15 23:59:00	2013-03-16 23:59:00	HR	<	50	lower	50	0	0	0	178.871	2.98118
5529701	HR 49 < 50	2013-03-16 02:58:12	2013-03-16 02:58:16	4	2013-03-15 23:59:00	2013-03-16 23:59:00	HR	<	50	lower	50	0	0	0	179.204	2.98673
5529701	HR 49 < 50	2013-03-16 02:59:10	2013-03-16 03:00:04	54	2013-03-15 23:59:00	2013-03-16 23:59:00	HR	<	50	lower	50	0	0	0	180.171	3.00285
5529701	HR 48 < 50	2013-03-16 03:00:32	2013-03-16 03:01:22	50	2013-03-15 23:59:00	2013-03-16 23:59:00	HR	<	50	lower	50	0	0	0	181.538	3.02563
5529701	HR 49 < 50	2013-03-16 11:43:10	2013-03-16 11:43:14	4	2013-03-15 23:59:00	2013-03-16 23:59:00	HR	<	50	lower	50	0	0	0	704.17	11.7362
5529701	HR 48 < 50	2013-03-16 16:25:25	2013-03-16 16:25:37	12	2013-03-15 23:59:00	2013-03-16 23:59:00	HR	<	50	lower	50	0	0	0	986.427	16.4404
5529701	HR 49 < 50	2013-03-16 16:27:55	2013-03-16 16:27:59	4	2013-03-15 23:59:00	2013-03-16 23:59:00	HR	<	50	lower	50	0	0	0	988.926	16.4821
5529701	HR 49 < 50	2013-03-16 16:30:27	2013-03-16 16:30:31	4	2013-03-15 23:59:00	2013-03-16 23:59:00	HR	<	50	lower	50	0	0	0	991.46	16.5243
5529701	HR 49 < 50	2013-03-16 16:52:39	2013-03-16 16:52:41	2	2013-03-15 23:59:00	2013-03-16 23:59:00	HR	<	50	lower	50	0	0	0	1013.66	16.8943
5529701	HR 44 < 50	2013-03-16 16:53:59	2013-03-16 16:54:05	6	2013-03-15 23:59:00	2013-03-16 23:59:00	HR	<	50	lower	50	0	0	0	1014.99	16.9165
5529701	HR 43 < 50	2013-03-16 16:54:37	2013-03-16 16:54:47	10	2013-03-15 23:59:00	2013-03-16 23:59:00	HR	<	50	lower	50	0	0	0	1015.63	16.9271
5529701	HR 49 < 50	2013-03-16 16:55:01	2013-03-16 16:55:05	4	2013-03-15 23:59:00	2013-03-16 23:59:00	HR	<	50	lower	50	0	0	0	1016.03	16.9338
5529701	HR 49 < 50	2013-03-16 16:55:23	2013-03-16 16:55:25	2	2013-03-15 23:59:00	2013-03-16 23:59:00	HR	<	50	lower	50	0	0	0	1016.39	16.9399
5529701	HR 50 = 50	2013-03-16 16:56:21	2013-03-16 16:56:25	4	2013-03-15 23:59:00	2013-03-16 23:59:00	HR	=	50	lower	50	0	0	0	1017.36	16.956
5529701	HR 50 = 50	2013-03-16 17:15:23	2013-03-16 17:15:27	4	2013-03-15 23:59:00	2013-03-16 23:59:00	HR	=	50	lower	50	0	0	0	1036.39	17.2732
5529701	HR 44 < 50	2013-03-16 17:17:19	2013-03-16 17:17:55	36	2013-03-15 23:59:00	2013-03-16 23:59:00	HR	<	50	lower	50	0	0	0	1038.32	17.3054
5529701	HR 49 < 50	2013-03-16 17:18:09	2013-03-16 17:18:13	4	2013-03-15 23:59:00	2013-03-16 23:59:00	HR	<	50	lower	50	0	0	0	1039.16	17.3193
5529701	HR 35 < 50	2013-03-16 17:18:37	2013-03-16 17:19:49	72	2013-03-15 23:59:00	2013-03-16 23:59:00	HR	<	50	lower	50	0	0	0	1039.63	17.3271
5529701	HR 26 < 50	2013-03-16 17:19:57	2013-03-16 17:20:29	32	2013-03-15 23:59:00	2013-03-16 23:59:00	HR	<	50	lower	50	0	0	0	1040.96	17.3493
5529701	HR 47 < 50	2013-03-16 17:20:37	2013-03-16 17:21:11	34	2013-03-15 23:59:00	2013-03-16 23:59:00	HR	<	50	lower	50	0	0	0	1041.63	17.3604
5529701	HR 136 > 130	2013-03-16 17:21:55	2013-03-16 17:21:59	4	2013-03-15 23:59:00	2013-03-16 23:59:00	HR	>	130	upper	130	0	0	0	1042.92	17.3821
5529701	HR 42 < 50	2013-03-16 17:22:59	2013-03-16 17:23:05	6	2013-03-15 23:59:00	2013-03-16 23:59:00	HR	<	50	lower	50	0	0	0	1043.99	17.3999
5529701	HR 44 < 50	2013-03-16 17:23:35	2013-03-16 17:23:49	14	2013-03-15 23:59:00	2013-03-16 23:59:00	HR	<	50	lower	50	0	0	0	1044.59	17.4099
5529701	HR 49 < 50	2013-03-16 17:40:17	2013-03-16 17:40:19	2	2013-03-15 23:59:00	2013-03-16 23:59:00	HR	<	50	lower	50	0	0	0	1061.29	17.6882
5529701	HR 48 < 50	2013-03-16 17:43:03	2013-03-16 17:43:05	2	2013-03-15 23:59:00	2013-03-16 23:59:00	HR	<	50	lower	50	0	0	0	1064.06	17.7343
5529701	HR 49 < 50	2013-03-16 17:52:43	2013-03-16 17:52:45	2	2013-03-15 23:59:00	2013-03-16 23:59:00	HR	<	50	lower	50	0	0	0	1073.72	17.8954
5529701	HR 49 < 50	2013-03-16 17:53:59	2013-03-16 17:54:05	6	2013-03-15 23:59:00	2013-03-16 23:59:00	HR	<	50	lower	50	0	0	0	1074.99	17.9165
5529701	HR 47 < 50	2013-03-16 17:55:35	2013-03-16 17:55:43	8	2013-03-15 23:59:00	2013-03-16 23:59:00	HR	<	50	lower	50	0	0	0	1076.59	17.9432
5529701	HR 45 < 50	2013-03-16 17:56:23	2013-03-16 17:57:17	54	2013-03-15 23:59:00	2013-03-16 23:59:00	HR	<	50	lower	50	0	0	0	1077.39	17.9565
5529701	HR 48 < 50	2013-03-16 17:57:39	2013-03-16 17:58:07	28	2013-03-15 23:59:00	2013-03-16 23:59:00	HR	<	50	lower	50	0	0	0	1078.66	17.9776
5529701	HR 48 < 50	2013-03-16 17:58:37	2013-03-16 17:58:59	22	2013-03-15 23:59:00	2013-03-16 23:59:00	HR	<	50	lower	50	0	0	0	1079.62	17.9937
5529701	HR 43 < 50	2013-03-16 17:59:25	2013-03-16 17:59:33	8	2013-03-15 23:59:00	2013-03-16 23:59:00	HR	<	50	lower	50	0	0	0	1080.42	18.0071
5529701	HR 36 < 50	2013-03-16 17:59:47	2013-03-16 18:00:17	30	2013-03-15 23:59:00	2013-03-16 23:59:00	HR	<	50	lower	50	0	0	0	1080.79	18.0132
5529701	HR 49 < 50	2013-03-16 18:04:01	2013-03-16 18:04:03	2	2013-03-15 23:59:00	2013-03-16 23:59:00	HR	<	50	lower	50	0	0	0	1085.02	18.0837
5529701	HR 44 < 50	2013-03-16 18:04:27	2013-03-16 18:07:15	168	2013-03-15 23:59:00	2013-03-16 23:59:00	HR	<	50	lower	50	0	0	0	1085.46	18.0909
5529701	HR 42 < 50	2013-03-16 18:07:47	2013-03-16 18:08:47	60	2013-03-15 23:59:00	2013-03-16 23:59:00	HR	<	50	lower	50	0	0	0	1088.79	18.1465
5529701	HR 44 < 50	2013-03-16 18:09:03	2013-03-16 18:09:23	20	2013-03-15 23:59:00	2013-03-16 23:59:00	HR	<	50	lower	50	0	0	0	1090.06	18.1676
5529701	HR 49 < 50	2013-03-16 18:09:51	2013-03-16 18:10:05	14	2013-03-15 23:59:00	2013-03-16 23:59:00	HR	<	50	lower	50	0	0	0	1090.86	18.1809
5529701	HR 49 < 50	2013-03-16 18:10:13	2013-03-16 18:10:21	8	2013-03-15 23:59:00	2013-03-16 23:59:00	HR	<	50	lower	50	0	0	0	1091.22	18.187
5529701	HR 47 < 50	2013-03-16 18:11:47	2013-03-16 18:12:07	20	2013-03-15 23:59:00	2013-03-16 23:59:00	HR	<	50	lower	50	0	0	0	1092.79	18.2132
5529701	HR 49 < 50	2013-03-16 18:12:27	2013-03-16 18:12:41	14	2013-03-15 23:59:00	2013-03-16 23:59:00	HR	<	50	lower	50	0	0	0	1093.46	18.2243
5529701	HR 48 < 50	2013-03-16 18:12:49	2013-03-16 18:13:23	34	2013-03-15 23:59:00	2013-03-16 23:59:00	HR	<	50	lower	50	0	0	0	1093.82	18.2304
5529701	HR 36 < 50	2013-03-16 18:13:41	2013-03-16 18:14:27	46	2013-03-15 23:59:00	2013-03-16 23:59:00	HR	<	50	lower	50	0	0	0	1094.69	18.2448
5529701	HR 39 < 50	2013-03-16 18:14:33	2013-03-16 18:14:41	8	2013-03-15 23:59:00	2013-03-16 23:59:00	HR	<	50	lower	50	0	0	0	1095.56	18.2593
5529701	HR 50 = 50	2013-03-16 18:15:01	2013-03-16 18:15:29	28	2013-03-15 23:59:00	2013-03-16 23:59:00	HR	=	50	lower	50	0	0	0	1096.02	18.267
5529701	HR 48 < 50	2013-03-16 18:15:55	2013-03-16 18:16:01	6	2013-03-15 23:59:00	2013-03-16 23:59:00	HR	<	50	lower	50	0	0	0	1096.92	18.282
5529701	HR 48 < 50	2013-03-16 18:16:41	2013-03-16 18:17:01	20	2013-03-15 23:59:00	2013-03-16 23:59:00	HR	<	50	lower	50	0	0	0	1097.69	18.2948
5529701	HR 49 < 50	2013-03-16 18:17:31	2013-03-16 18:17:37	6	2013-03-15 23:59:00	2013-03-16 23:59:00	HR	<	50	lower	50	0	0	0	1098.52	18.3087
5529701	HR 50 = 50	2013-03-16 18:18:41	2013-03-16 18:18:53	12	2013-03-15 23:59:00	2013-03-16 23:59:00	HR	=	50	lower	50	0	0	0	1099.69	18.3282
5529701	HR 49 < 50	2013-03-16 18:21:03	2013-03-16 18:21:19	16	2013-03-15 23:59:00	2013-03-16 23:59:00	HR	<	50	lower	50	0	0	0	1102.06	18.3676
5529701	HR 0 < 50	2013-03-16 18:24:27	2013-03-16 18:25:11	44	2013-03-15 23:59:00	2013-03-16 23:59:00	HR	<	50	lower	50	0	0	0	1105.46	18.4243
5529701	HR 50 = 50	2013-03-16 18:29:43	2013-03-16 18:29:57	14	2013-03-15 23:59:00	2013-03-16 23:59:00	HR	=	50	lower	50	0	0	0	1110.72	18.512
5529701	HR 48 < 50	2013-03-16 18:30:33	2013-03-16 18:30:39	6	2013-03-15 23:59:00	2013-03-16 23:59:00	HR	<	50	lower	50	0	0	0	1111.56	18.5259
5529701	HR 44 < 50	2013-03-16 18:32:25	2013-03-16 18:32:37	12	2013-03-15 23:59:00	2013-03-16 23:59:00	HR	<	50	lower	50	0	0	0	1113.42	18.557
5529701	HR 48 < 50	2013-03-16 18:33:33	2013-03-16 18:33:45	12	2013-03-15 23:59:00	2013-03-16 23:59:00	HR	<	50	lower	50	0	0	0	1114.56	18.576
5529701	HR 42 < 50	2013-03-16 18:35:21	2013-03-16 18:36:43	82	2013-03-15 23:59:00	2013-03-16 23:59:00	HR	<	50	lower	50	0	0	0	1116.36	18.6059
5529701	HR 47 < 50	2013-03-16 18:36:59	2013-03-16 18:37:03	4	2013-03-15 23:59:00	2013-03-16 23:59:00	HR	<	50	lower	50	0	0	0	1117.99	18.6331
5529701	HR 41 < 50	2013-03-16 19:12:29	2013-03-16 19:12:37	8	2013-03-15 23:59:00	2013-03-16 23:59:00	HR	<	50	lower	50	0	0	0	1153.49	19.2248
5529701	HR 43 < 50	2013-03-16 19:53:16	2013-03-16 19:53:36	20	2013-03-15 23:59:00	2013-03-16 23:59:00	HR	<	50	lower	50	0	0	0	1194.28	19.9046
5529701	HR 137 > 130	2013-03-16 20:33:00	2013-03-16 20:33:02	2	2013-03-15 23:59:00	2013-03-16 23:59:00	HR	>	130	upper	130	0	0	0	1234.01	20.5668
5529701	HR 142 > 130	2013-03-16 20:41:16	2013-03-16 20:41:18	2	2013-03-15 23:59:00	2013-03-16 23:59:00	HR	>	130	upper	130	0	0	0	1242.28	20.7046
5529701	HR 49 < 50	2013-03-17 03:24:55	2013-03-17 03:24:57	2	2013-03-16 23:59:00	2013-03-17 23:59:00	HR	<	50	lower	50	0	0	0	205.929	3.43216
5529701	HR 50 = 50	2013-03-17 03:47:29	2013-03-17 03:47:37	8	2013-03-16 23:59:00	2013-03-17 23:59:00	HR	=	50	lower	50	0	0	0	228.495	3.80825
5529701	HR 135 > 130	2013-03-17 04:14:19	2013-03-17 04:14:53	34	2013-03-16 23:59:00	2013-03-17 23:59:00	HR	>	130	upper	130	0	0	0	255.328	4.25546
5529701	HR 49 < 50	2013-03-17 04:55:03	2013-03-17 04:55:15	12	2013-03-16 23:59:00	2013-03-17 23:59:00	HR	<	50	lower	50	0	0	0	296.05	4.93417
5529701	HR 48 < 50	2013-03-17 04:55:25	2013-03-17 04:55:29	4	2013-03-16 23:59:00	2013-03-17 23:59:00	HR	<	50	lower	50	0	0	0	296.417	4.94028
5529701	HR 48 < 50	2013-03-17 04:59:45	2013-03-17 05:00:13	28	2013-03-16 23:59:00	2013-03-17 23:59:00	HR	<	50	lower	50	0	0	0	300.751	5.01251
5529701	HR 48 < 50	2013-03-17 05:01:37	2013-03-17 05:01:39	2	2013-03-16 23:59:00	2013-03-17 23:59:00	HR	<	50	lower	50	0	0	0	302.617	5.04362
5529701	HR 49 < 50	2013-03-17 05:10:51	2013-03-17 05:10:55	4	2013-03-16 23:59:00	2013-03-17 23:59:00	HR	<	50	lower	50	0	0	0	311.851	5.19752
5529701	HR 49 < 50	2013-03-17 05:43:15	2013-03-17 05:43:19	4	2013-03-16 23:59:00	2013-03-17 23:59:00	HR	<	50	lower	50	0	0	0	344.254	5.73756
5529701	HR 49 < 50	2013-03-17 05:49:11	2013-03-17 05:49:15	4	2013-03-16 23:59:00	2013-03-17 23:59:00	HR	<	50	lower	50	0	0	0	350.187	5.83645
5529701	HR 47 < 50	2013-03-17 05:52:41	2013-03-17 05:52:45	4	2013-03-16 23:59:00	2013-03-17 23:59:00	HR	<	50	lower	50	0	0	0	353.687	5.89479
5529701	HR 50 = 50	2013-03-17 05:55:29	2013-03-17 05:55:31	2	2013-03-16 23:59:00	2013-03-17 23:59:00	HR	=	50	lower	50	0	0	0	356.488	5.94146
5529701	HR 49 < 50	2013-03-17 06:10:09	2013-03-17 06:10:27	18	2013-03-16 23:59:00	2013-03-17 23:59:00	HR	<	50	lower	50	0	0	0	371.155	6.18592
5529701	HR 49 < 50	2013-03-17 06:16:21	2013-03-17 06:16:41	20	2013-03-16 23:59:00	2013-03-17 23:59:00	HR	<	50	lower	50	0	0	0	377.356	6.28926
5529701	HR 49 < 50	2013-03-17 07:34:41	2013-03-17 07:34:43	2	2013-03-16 23:59:00	2013-03-17 23:59:00	HR	<	50	lower	50	0	0	0	455.694	7.5949
5529701	HR 49 < 50	2013-03-17 08:03:57	2013-03-17 08:03:59	2	2013-03-16 23:59:00	2013-03-17 23:59:00	HR	<	50	lower	50	0	0	0	484.963	8.08271
5529701	HR 48 < 50	2013-03-17 08:21:29	2013-03-17 08:21:31	2	2013-03-16 23:59:00	2013-03-17 23:59:00	HR	<	50	lower	50	0	0	0	502.497	8.37495
5529701	HR 48 < 50	2013-03-17 08:29:29	2013-03-17 08:29:33	4	2013-03-16 23:59:00	2013-03-17 23:59:00	HR	<	50	lower	50	0	0	0	510.498	8.5083
5529701	HR 49 < 50	2013-03-17 08:29:45	2013-03-17 08:29:51	6	2013-03-16 23:59:00	2013-03-17 23:59:00	HR	<	50	lower	50	0	0	0	510.764	8.51274
5529701	HR 49 < 50	2013-03-17 08:46:51	2013-03-17 08:46:53	2	2013-03-16 23:59:00	2013-03-17 23:59:00	HR	<	50	lower	50	0	0	0	527.866	8.79776
5529701	HR 49 < 50	2013-03-17 08:50:21	2013-03-17 08:50:25	4	2013-03-16 23:59:00	2013-03-17 23:59:00	HR	<	50	lower	50	0	0	0	531.366	8.8561
5529701	HR 49 < 50	2013-03-17 09:17:46	2013-03-17 09:17:50	4	2013-03-16 23:59:00	2013-03-17 23:59:00	HR	<	50	lower	50	0	0	0	558.768	9.31279
5529701	HR 49 < 50	2013-03-17 09:25:26	2013-03-17 09:25:30	4	2013-03-16 23:59:00	2013-03-17 23:59:00	HR	<	50	lower	50	0	0	0	566.435	9.44058
5529701	HR 48 < 50	2013-03-17 09:29:42	2013-03-17 09:29:46	4	2013-03-16 23:59:00	2013-03-17 23:59:00	HR	<	50	lower	50	0	0	0	570.702	9.5117
5529701	HR 49 < 50	2013-03-17 09:35:12	2013-03-17 09:35:14	2	2013-03-16 23:59:00	2013-03-17 23:59:00	HR	<	50	lower	50	0	0	0	576.202	9.60337
5529701	HR 49 < 50	2013-03-17 09:37:14	2013-03-17 09:37:18	4	2013-03-16 23:59:00	2013-03-17 23:59:00	HR	<	50	lower	50	0	0	0	578.236	9.63726
5529701	HR 49 < 50	2013-03-17 09:38:44	2013-03-17 09:38:50	6	2013-03-16 23:59:00	2013-03-17 23:59:00	HR	<	50	lower	50	0	0	0	579.736	9.66226
5529701	HR 49 < 50	2013-03-17 09:40:30	2013-03-17 09:40:32	2	2013-03-16 23:59:00	2013-03-17 23:59:00	HR	<	50	lower	50	0	0	0	581.502	9.69171
5529701	HR 49 < 50	2013-03-17 09:43:48	2013-03-17 09:43:50	2	2013-03-16 23:59:00	2013-03-17 23:59:00	HR	<	50	lower	50	0	0	0	584.803	9.74671
5529701	HR 49 < 50	2013-03-17 09:46:30	2013-03-17 09:46:34	4	2013-03-16 23:59:00	2013-03-17 23:59:00	HR	<	50	lower	50	0	0	0	587.503	9.79171
5529701	HR 49 < 50	2013-03-17 10:43:28	2013-03-17 10:43:30	2	2013-03-16 23:59:00	2013-03-17 23:59:00	HR	<	50	lower	50	0	0	0	644.473	10.7412
5529701	HR 48 < 50	2013-03-17 10:50:58	2013-03-17 10:51:10	12	2013-03-16 23:59:00	2013-03-17 23:59:00	HR	<	50	lower	50	0	0	0	651.974	10.8662
5529701	HR 44 < 50	2013-03-17 10:52:48	2013-03-17 10:52:54	6	2013-03-16 23:59:00	2013-03-17 23:59:00	HR	<	50	lower	50	0	0	0	653.807	10.8968
5529701	HR 46 < 50	2013-03-17 10:53:50	2013-03-17 10:53:54	4	2013-03-16 23:59:00	2013-03-17 23:59:00	HR	<	50	lower	50	0	0	0	654.841	10.914
5529701	HR 46 < 50	2013-03-17 10:54:36	2013-03-17 10:54:40	4	2013-03-16 23:59:00	2013-03-17 23:59:00	HR	<	50	lower	50	0	0	0	655.607	10.9268
5529701	HR 48 < 50	2013-03-17 10:58:18	2013-03-17 10:58:22	4	2013-03-16 23:59:00	2013-03-17 23:59:00	HR	<	50	lower	50	0	0	0	659.307	10.9885
5529701	HR 49 < 50	2013-03-17 11:04:22	2013-03-17 11:04:26	4	2013-03-16 23:59:00	2013-03-17 23:59:00	HR	<	50	lower	50	0	0	0	665.375	11.0896
5529701	HR 49 < 50	2013-03-17 11:59:22	2013-03-17 11:59:24	2	2013-03-16 23:59:00	2013-03-17 23:59:00	HR	<	50	lower	50	0	0	0	720.378	12.0063
5529701	HR 44 < 50	2013-03-17 11:59:50	2013-03-17 11:59:56	6	2013-03-16 23:59:00	2013-03-17 23:59:00	HR	<	50	lower	50	0	0	0	720.845	12.0141
5529701	HR 49 < 50	2013-03-17 12:04:40	2013-03-17 12:04:42	2	2013-03-16 23:59:00	2013-03-17 23:59:00	HR	<	50	lower	50	0	0	0	725.679	12.0946
5529701	HR 49 < 50	2013-03-17 12:11:02	2013-03-17 12:11:06	4	2013-03-16 23:59:00	2013-03-17 23:59:00	HR	<	50	lower	50	0	0	0	732.046	12.2008
5529701	HR 49 < 50	2013-03-17 12:14:04	2013-03-17 12:14:08	4	2013-03-16 23:59:00	2013-03-17 23:59:00	HR	<	50	lower	50	0	0	0	735.079	12.2513
5529701	HR 49 < 50	2013-03-17 12:33:44	2013-03-17 12:33:48	4	2013-03-16 23:59:00	2013-03-17 23:59:00	HR	<	50	lower	50	0	0	0	754.748	12.5791
5529701	HR 44 < 50	2013-03-17 12:34:30	2013-03-17 12:34:36	6	2013-03-16 23:59:00	2013-03-17 23:59:00	HR	<	50	lower	50	0	0	0	755.514	12.5919
5529701	HR 49 < 50	2013-03-17 15:24:31	2013-03-17 15:24:35	4	2013-03-16 23:59:00	2013-03-17 23:59:00	HR	<	50	lower	50	0	0	0	925.52	15.4253
5529701	HR 49 < 50	2013-03-17 15:48:49	2013-03-17 15:48:51	2	2013-03-16 23:59:00	2013-03-17 23:59:00	HR	<	50	lower	50	0	0	0	949.82	15.8303
5529701	HR 49 < 50	2013-03-17 15:51:29	2013-03-17 15:51:33	4	2013-03-16 23:59:00	2013-03-17 23:59:00	HR	<	50	lower	50	0	0	0	952.487	15.8748
5529701	HR 44 < 50	2013-03-17 15:54:05	2013-03-17 15:54:09	4	2013-03-16 23:59:00	2013-03-17 23:59:00	HR	<	50	lower	50	0	0	0	955.086	15.9181
5529701	HR 47 < 50	2013-03-17 15:54:49	2013-03-17 15:54:51	2	2013-03-16 23:59:00	2013-03-17 23:59:00	HR	<	50	lower	50	0	0	0	955.819	15.9303
5529701	HR 50 = 50	2013-03-17 16:08:03	2013-03-17 16:08:05	2	2013-03-16 23:59:00	2013-03-17 23:59:00	HR	=	50	lower	50	0	0	0	969.052	16.1509
5529701	HR 50 = 50	2013-03-17 16:15:03	2013-03-17 16:15:05	2	2013-03-16 23:59:00	2013-03-17 23:59:00	HR	=	50	lower	50	0	0	0	976.052	16.2675
5529701	HR 49 < 50	2013-03-17 17:39:24	2013-03-17 17:39:28	4	2013-03-16 23:59:00	2013-03-17 23:59:00	HR	<	50	lower	50	0	0	0	1060.42	17.6736
5529701	HR 44 < 50	2013-03-17 17:40:18	2013-03-17 17:40:24	6	2013-03-16 23:59:00	2013-03-17 23:59:00	HR	<	50	lower	50	0	0	0	1061.32	17.6886
5529701	HR 48 < 50	2013-03-17 17:46:16	2013-03-17 17:46:22	6	2013-03-16 23:59:00	2013-03-17 23:59:00	HR	<	50	lower	50	0	0	0	1067.28	17.788
5529701	HR 48 < 50	2013-03-17 17:46:58	2013-03-17 17:47:08	10	2013-03-16 23:59:00	2013-03-17 23:59:00	HR	<	50	lower	50	0	0	0	1067.98	17.7997
5529701	HR 48 < 50	2013-03-17 17:52:44	2013-03-17 17:52:46	2	2013-03-16 23:59:00	2013-03-17 23:59:00	HR	<	50	lower	50	0	0	0	1073.75	17.8958
5529701	HR 49 < 50	2013-03-17 17:54:38	2013-03-17 17:54:46	8	2013-03-16 23:59:00	2013-03-17 23:59:00	HR	<	50	lower	50	0	0	0	1075.65	17.9275
5529701	HR 48 < 50	2013-03-17 17:57:00	2013-03-17 17:57:04	4	2013-03-16 23:59:00	2013-03-17 23:59:00	HR	<	50	lower	50	0	0	0	1078.02	17.9669
5529701	HR 44 < 50	2013-03-17 17:58:00	2013-03-17 17:58:08	8	2013-03-16 23:59:00	2013-03-17 23:59:00	HR	<	50	lower	50	0	0	0	1079.02	17.9836
5529701	HR 49 < 50	2013-03-17 17:59:20	2013-03-17 17:59:24	4	2013-03-16 23:59:00	2013-03-17 23:59:00	HR	<	50	lower	50	0	0	0	1080.35	18.0058
5529701	HR 48 < 50	2013-03-17 18:16:26	2013-03-17 18:16:42	16	2013-03-16 23:59:00	2013-03-17 23:59:00	HR	<	50	lower	50	0	0	0	1097.45	18.2908
5529701	HR 48 < 50	2013-03-17 18:25:56	2013-03-17 18:26:00	4	2013-03-16 23:59:00	2013-03-17 23:59:00	HR	<	50	lower	50	0	0	0	1106.95	18.4491
5529701	HR 49 < 50	2013-03-17 18:30:18	2013-03-17 18:30:20	2	2013-03-16 23:59:00	2013-03-17 23:59:00	HR	<	50	lower	50	0	0	0	1111.31	18.5219
5529701	HR 48 < 50	2013-03-17 18:31:52	2013-03-17 18:31:56	4	2013-03-16 23:59:00	2013-03-17 23:59:00	HR	<	50	lower	50	0	0	0	1112.88	18.548
5529701	HR 49 < 50	2013-03-17 19:10:28	2013-03-17 19:10:32	4	2013-03-16 23:59:00	2013-03-17 23:59:00	HR	<	50	lower	50	0	0	0	1151.48	19.1913
5529701	HR 49 < 50	2013-03-17 19:19:38	2013-03-17 19:19:46	8	2013-03-16 23:59:00	2013-03-17 23:59:00	HR	<	50	lower	50	0	0	0	1160.65	19.3441
5529701	HR 130 = 130	2013-03-17 19:38:46	2013-03-17 19:38:54	8	2013-03-16 23:59:00	2013-03-17 23:59:00	HR	=	130	upper	130	0	0	0	1179.78	19.663
5529701	HR 48 < 50	2013-03-17 21:08:36	2013-03-17 21:09:06	30	2013-03-16 23:59:00	2013-03-17 23:59:00	HR	<	50	lower	50	0	0	0	1269.61	21.1601
5529701	HR 48 < 50	2013-03-17 21:09:22	2013-03-17 21:09:28	6	2013-03-16 23:59:00	2013-03-17 23:59:00	HR	<	50	lower	50	0	0	0	1270.38	21.1729
5529701	HR 48 < 50	2013-03-17 21:09:34	2013-03-17 21:09:52	18	2013-03-16 23:59:00	2013-03-17 23:59:00	HR	<	50	lower	50	0	0	0	1270.58	21.1763
5529701	HR 44 < 50	2013-03-17 21:28:30	2013-03-17 21:28:38	8	2013-03-16 23:59:00	2013-03-17 23:59:00	HR	<	50	lower	50	0	0	0	1289.51	21.4918
5529701	HR 21 < 49	2013-03-17 21:29:26	2013-03-17 21:29:38	12	2013-03-16 23:59:00	2013-03-17 23:59:00	HR	<	49	lower	50	1	1	-1	1290.44	21.5074
5529701	HR 49 = 49	2013-03-17 21:35:00	2013-03-17 21:35:02	2	2013-03-16 23:59:00	2013-03-17 23:59:00	HR	=	49	lower	50	1	0	-1	1296.01	21.6001
5529701	HR 49 = 49	2013-03-17 21:35:34	2013-03-17 21:35:38	4	2013-03-16 23:59:00	2013-03-17 23:59:00	HR	=	49	lower	50	1	0	-1	1296.57	21.6096
5529701	HR 49 = 49	2013-03-18 02:34:09	2013-03-18 02:34:11	2	2013-03-17 23:59:00	2013-03-18 23:59:00	HR	=	49	lower	50	1	0	-1	155.156	2.58593
5529701	HR 49 = 49	2013-03-18 02:37:29	2013-03-18 02:37:33	4	2013-03-17 23:59:00	2013-03-18 23:59:00	HR	=	49	lower	50	1	0	-1	158.489	2.64148
5529701	HR 48 < 49	2013-03-18 02:37:39	2013-03-18 02:37:43	4	2013-03-17 23:59:00	2013-03-18 23:59:00	HR	<	49	lower	50	1	0	-1	158.656	2.64426
5529701	HR 49 = 49	2013-03-18 02:43:59	2013-03-18 02:44:03	4	2013-03-17 23:59:00	2013-03-18 23:59:00	HR	=	49	lower	50	1	0	-1	164.989	2.74982
5529701	HR 49 = 49	2013-03-18 03:33:23	2013-03-18 03:33:27	4	2013-03-17 23:59:00	2013-03-18 23:59:00	HR	=	49	lower	50	1	0	-1	214.387	3.57312
5529701	HR 48 < 49	2013-03-18 03:48:57	2013-03-18 03:49:01	4	2013-03-17 23:59:00	2013-03-18 23:59:00	HR	<	49	lower	50	1	0	-1	229.953	3.83255
5529701	HR 142 > 130	2013-03-18 04:20:01	2013-03-18 04:20:03	2	2013-03-17 23:59:00	2013-03-18 23:59:00	HR	>	130	upper	130	0	0	0	261.019	4.35031
5529701	HR 49 = 49	2013-03-18 06:18:48	2013-03-18 06:18:54	6	2013-03-17 23:59:00	2013-03-18 23:59:00	HR	=	49	lower	50	1	0	-1	379.815	6.33024
5529701	HR 40 < 49	2013-03-18 07:50:09	2013-03-18 07:50:33	24	2013-03-17 23:59:00	2013-03-18 23:59:00	HR	<	49	lower	50	1	0	-1	471.154	7.85256
5529701	HR 49 = 49	2013-03-18 07:54:39	2013-03-18 07:54:43	4	2013-03-17 23:59:00	2013-03-18 23:59:00	HR	=	49	lower	50	1	0	-1	475.663	7.92771
5529701	HR 49 = 49	2013-03-18 08:59:50	2013-03-18 08:59:52	2	2013-03-17 23:59:00	2013-03-18 23:59:00	HR	=	49	lower	50	1	0	-1	540.837	9.01396
5529701	HR 49 = 49	2013-03-18 09:29:02	2013-03-18 09:29:04	2	2013-03-17 23:59:00	2013-03-18 23:59:00	HR	=	49	lower	50	1	0	-1	570.039	9.50065
5529701	HR 49 < 50	2013-03-18 13:38:03	2013-03-18 13:38:05	2	2013-03-17 23:59:00	2013-03-18 23:59:00	HR	<	50	lower	50	0	1	0	819.057	13.651
5529701	HR 49 < 50	2013-03-18 14:10:25	2013-03-18 14:10:31	6	2013-03-17 23:59:00	2013-03-18 23:59:00	HR	<	50	lower	50	0	0	0	851.424	14.1904
5529701	HR 0 < 50	2013-03-18 14:11:09	2013-03-18 14:11:27	18	2013-03-17 23:59:00	2013-03-18 23:59:00	HR	<	50	lower	50	0	0	0	852.158	14.2026
5529701	HR 49 < 50	2013-03-18 14:33:55	2013-03-18 14:34:03	8	2013-03-17 23:59:00	2013-03-18 23:59:00	HR	<	50	lower	50	0	0	0	874.926	14.5821
5529701	HR 49 < 50	2013-03-18 14:42:29	2013-03-18 14:42:33	4	2013-03-17 23:59:00	2013-03-18 23:59:00	HR	<	50	lower	50	0	0	0	883.493	14.7249
5529701	HR 49 < 50	2013-03-18 14:55:11	2013-03-18 14:55:15	4	2013-03-17 23:59:00	2013-03-18 23:59:00	HR	<	50	lower	50	0	0	0	896.194	14.9366
5529701	HR 49 < 50	2013-03-18 15:07:39	2013-03-18 15:07:41	2	2013-03-17 23:59:00	2013-03-18 23:59:00	HR	<	50	lower	50	0	0	0	908.662	15.1444
5529701	HR 49 < 50	2013-03-18 15:07:59	2013-03-18 15:08:03	4	2013-03-17 23:59:00	2013-03-18 23:59:00	HR	<	50	lower	50	0	0	0	908.995	15.1499
5529701	HR 49 < 50	2013-03-18 15:47:17	2013-03-18 15:47:21	4	2013-03-17 23:59:00	2013-03-18 23:59:00	HR	<	50	lower	50	0	0	0	948.297	15.805
5529701	HR 48 < 50	2013-03-18 15:48:09	2013-03-18 15:48:13	4	2013-03-17 23:59:00	2013-03-18 23:59:00	HR	<	50	lower	50	0	0	0	949.164	15.8194
5529701	HR 49 < 50	2013-03-18 15:48:45	2013-03-18 15:48:49	4	2013-03-17 23:59:00	2013-03-18 23:59:00	HR	<	50	lower	50	0	0	0	949.764	15.8294
5529701	HR 49 < 50	2013-03-18 16:32:44	2013-03-18 16:32:50	6	2013-03-17 23:59:00	2013-03-18 23:59:00	HR	<	50	lower	50	0	0	0	993.734	16.5622
5529701	HR 49 < 50	2013-03-18 17:04:10	2013-03-18 17:04:12	2	2013-03-17 23:59:00	2013-03-18 23:59:00	HR	<	50	lower	50	0	0	0	1025.18	17.0863
5529701	HR 49 < 50	2013-03-18 17:17:40	2013-03-18 17:17:44	4	2013-03-17 23:59:00	2013-03-18 23:59:00	HR	<	50	lower	50	0	0	0	1038.68	17.3113
5529701	HR 49 < 50	2013-03-18 17:22:26	2013-03-18 17:22:30	4	2013-03-17 23:59:00	2013-03-18 23:59:00	HR	<	50	lower	50	0	0	0	1043.44	17.3907
5529701	HR 49 < 50	2013-03-18 17:22:48	2013-03-18 17:22:52	4	2013-03-17 23:59:00	2013-03-18 23:59:00	HR	<	50	lower	50	0	0	0	1043.81	17.3968
5529701	HR 0 < 50	2013-03-18 18:19:58	2013-03-18 18:20:36	38	2013-03-17 23:59:00	2013-03-18 23:59:00	HR	<	50	lower	50	0	0	0	1100.97	18.3495
5529701	HR 44 < 50	2013-03-18 18:21:36	2013-03-18 18:22:04	28	2013-03-17 23:59:00	2013-03-18 23:59:00	HR	<	50	lower	50	0	0	0	1102.61	18.3768
5529701	HR 0 < 50	2013-03-18 18:22:14	2013-03-18 18:23:30	76	2013-03-17 23:59:00	2013-03-18 23:59:00	HR	<	50	lower	50	0	0	0	1103.24	18.3873
5529701	HR 49 < 50	2013-03-18 18:24:14	2013-03-18 18:25:20	66	2013-03-17 23:59:00	2013-03-18 23:59:00	HR	<	50	lower	50	0	0	0	1105.24	18.4206
5529701	HR 0 < 50	2013-03-18 18:25:46	2013-03-18 18:27:58	132	2013-03-17 23:59:00	2013-03-18 23:59:00	HR	<	50	lower	50	0	0	0	1106.77	18.4462
5529701	HR 50 = 50	2013-03-18 18:58:42	2013-03-18 19:00:12	90	2013-03-17 23:59:00	2013-03-18 23:59:00	HR	=	50	lower	50	0	0	0	1139.7	18.9951
5529701	HR 135 > 130	2013-03-18 19:11:24	2013-03-18 19:11:34	10	2013-03-17 23:59:00	2013-03-18 23:59:00	HR	>	130	upper	130	0	0	0	1152.4	19.2067
5529701	HR 148 > 130	2013-03-18 19:32:24	2013-03-18 19:32:28	4	2013-03-17 23:59:00	2013-03-18 23:59:00	HR	>	130	upper	130	0	0	0	1173.4	19.5567
5529701	HR 138 > 130	2013-03-18 19:33:00	2013-03-18 19:33:04	4	2013-03-17 23:59:00	2013-03-18 23:59:00	HR	>	130	upper	130	0	0	0	1174	19.5667
5529701	HR 50 = 50	2013-03-18 19:35:16	2013-03-18 19:35:18	2	2013-03-17 23:59:00	2013-03-18 23:59:00	HR	=	50	lower	50	0	0	0	1176.27	19.6045
5529701	HR 50 = 50	2013-03-18 19:35:58	2013-03-18 19:36:00	2	2013-03-17 23:59:00	2013-03-18 23:59:00	HR	=	50	lower	50	0	0	0	1176.97	19.6162
5529701	HR 50 = 50	2013-03-18 19:36:08	2013-03-18 19:36:10	2	2013-03-17 23:59:00	2013-03-18 23:59:00	HR	=	50	lower	50	0	0	0	1177.14	19.6189
5529701	HR 50 = 50	2013-03-18 19:36:18	2013-03-18 19:36:20	2	2013-03-17 23:59:00	2013-03-18 23:59:00	HR	=	50	lower	50	0	0	0	1177.3	19.6217
5529701	HR 48 < 50	2013-03-18 19:43:08	2013-03-18 19:43:10	2	2013-03-17 23:59:00	2013-03-18 23:59:00	HR	<	50	lower	50	0	0	0	1184.14	19.7356
5529701	HR 136 > 130	2013-03-18 19:54:00	2013-03-18 19:54:02	2	2013-03-17 23:59:00	2013-03-18 23:59:00	HR	>	130	upper	130	0	0	0	1195	19.9167
5529701	HR 135 > 130	2013-03-18 19:54:10	2013-03-18 19:54:14	4	2013-03-17 23:59:00	2013-03-18 23:59:00	HR	>	130	upper	130	0	0	0	1195.17	19.9195
5529701	HR 146 > 130	2013-03-18 19:58:36	2013-03-18 19:58:38	2	2013-03-17 23:59:00	2013-03-18 23:59:00	HR	>	130	upper	130	0	0	0	1199.6	19.9934
5529701	HR 132 > 130	2013-03-18 20:03:04	2013-03-18 20:03:06	2	2013-03-17 23:59:00	2013-03-18 23:59:00	HR	>	130	upper	130	0	0	0	1204.07	20.0678
5529701	HR 150 > 130	2013-03-18 20:03:36	2013-03-18 20:03:38	2	2013-03-17 23:59:00	2013-03-18 23:59:00	HR	>	130	upper	130	0	0	0	1204.6	20.0767
5529701	HR 159 > 130	2013-03-18 20:11:28	2013-03-18 20:11:32	4	2013-03-17 23:59:00	2013-03-18 23:59:00	HR	>	130	upper	130	0	0	0	1212.47	20.2078
5529701	HR 153 > 130	2013-03-18 20:19:42	2013-03-18 20:19:52	10	2013-03-17 23:59:00	2013-03-18 23:59:00	HR	>	130	upper	130	0	0	0	1220.7	20.345
5529701	HR 48 < 50	2013-03-18 20:41:32	2013-03-18 20:41:34	2	2013-03-17 23:59:00	2013-03-18 23:59:00	HR	<	50	lower	50	0	0	0	1242.53	20.7089
5529701	HR 49 < 50	2013-03-18 20:46:56	2013-03-18 20:46:58	2	2013-03-17 23:59:00	2013-03-18 23:59:00	HR	<	50	lower	50	0	0	0	1247.93	20.7989
5529701	HR 49 < 50	2013-03-18 21:04:39	2013-03-18 21:04:43	4	2013-03-17 23:59:00	2013-03-18 23:59:00	HR	<	50	lower	50	0	0	0	1265.67	21.0944
5529701	HR 49 < 50	2013-03-18 21:05:05	2013-03-18 21:05:07	2	2013-03-17 23:59:00	2013-03-18 23:59:00	HR	<	50	lower	50	0	0	0	1266.1	21.1017
5529701	HR 49 < 50	2013-03-18 21:07:21	2013-03-18 21:07:23	2	2013-03-17 23:59:00	2013-03-18 23:59:00	HR	<	50	lower	50	0	0	0	1268.37	21.1394
5529701	HR 49 < 50	2013-03-18 21:07:41	2013-03-18 21:07:47	6	2013-03-17 23:59:00	2013-03-18 23:59:00	HR	<	50	lower	50	0	0	0	1268.7	21.145
5529701	HR 49 < 50	2013-03-18 21:09:57	2013-03-18 21:10:05	8	2013-03-17 23:59:00	2013-03-18 23:59:00	HR	<	50	lower	50	0	0	0	1270.97	21.1828
5529701	HR 49 < 50	2013-03-18 21:12:21	2013-03-18 21:12:29	8	2013-03-17 23:59:00	2013-03-18 23:59:00	HR	<	50	lower	50	0	0	0	1273.37	21.2228
5529701	HR 49 < 50	2013-03-18 21:13:03	2013-03-18 21:13:09	6	2013-03-17 23:59:00	2013-03-18 23:59:00	HR	<	50	lower	50	0	0	0	1274.07	21.2344
5529701	HR 49 < 50	2013-03-18 21:15:31	2013-03-18 21:15:33	2	2013-03-17 23:59:00	2013-03-18 23:59:00	HR	<	50	lower	50	0	0	0	1276.53	21.2755
5529701	HR 49 < 50	2013-03-18 21:15:57	2013-03-18 21:15:59	2	2013-03-17 23:59:00	2013-03-18 23:59:00	HR	<	50	lower	50	0	0	0	1276.97	21.2828
5529701	HR 44 < 50	2013-03-18 21:19:47	2013-03-18 21:20:03	16	2013-03-17 23:59:00	2013-03-18 23:59:00	HR	<	50	lower	50	0	0	0	1280.8	21.3467
5529701	HR 48 < 50	2013-03-18 21:21:29	2013-03-18 21:21:33	4	2013-03-17 23:59:00	2013-03-18 23:59:00	HR	<	50	lower	50	0	0	0	1282.5	21.375
5529701	HR 48 < 50	2013-03-18 21:23:07	2013-03-18 21:23:15	8	2013-03-17 23:59:00	2013-03-18 23:59:00	HR	<	50	lower	50	0	0	0	1284.13	21.4022
5529701	HR 49 < 50	2013-03-18 21:31:27	2013-03-18 21:31:29	2	2013-03-17 23:59:00	2013-03-18 23:59:00	HR	<	50	lower	50	0	0	0	1292.47	21.5411
5529701	HR 49 < 50	2013-03-18 21:42:11	2013-03-18 21:42:23	12	2013-03-17 23:59:00	2013-03-18 23:59:00	HR	<	50	lower	50	0	0	0	1303.2	21.72
5529701	HR 49 < 50	2013-03-18 21:48:57	2013-03-18 21:48:59	2	2013-03-17 23:59:00	2013-03-18 23:59:00	HR	<	50	lower	50	0	0	0	1309.96	21.8327
5529701	HR 48 < 50	2013-03-18 22:02:53	2013-03-18 22:02:59	6	2013-03-17 23:59:00	2013-03-18 23:59:00	HR	<	50	lower	50	0	0	0	1323.9	22.065
5529701	HR 48 < 50	2013-03-18 22:03:13	2013-03-18 22:03:17	4	2013-03-17 23:59:00	2013-03-18 23:59:00	HR	<	50	lower	50	0	0	0	1324.23	22.0705
5529701	HR 49 < 50	2013-03-18 22:07:57	2013-03-18 22:07:59	2	2013-03-17 23:59:00	2013-03-18 23:59:00	HR	<	50	lower	50	0	0	0	1328.96	22.1494
5529701	HR 49 < 50	2013-03-18 22:08:39	2013-03-18 22:08:45	6	2013-03-17 23:59:00	2013-03-18 23:59:00	HR	<	50	lower	50	0	0	0	1329.66	22.1611
5529701	HR 49 < 50	2013-03-18 22:09:41	2013-03-18 22:09:59	18	2013-03-17 23:59:00	2013-03-18 23:59:00	HR	<	50	lower	50	0	0	0	1330.7	22.1783
5529701	HR 49 < 50	2013-03-18 22:21:53	2013-03-18 22:21:57	4	2013-03-17 23:59:00	2013-03-18 23:59:00	HR	<	50	lower	50	0	0	0	1342.9	22.3816
5529701	HR 47 < 50	2013-03-18 22:44:01	2013-03-18 22:44:03	2	2013-03-17 23:59:00	2013-03-18 23:59:00	HR	<	50	lower	50	0	0	0	1365.03	22.7505
5529701	HR 48 < 50	2013-03-18 22:51:15	2013-03-18 22:51:21	6	2013-03-17 23:59:00	2013-03-18 23:59:00	HR	<	50	lower	50	0	0	0	1372.26	22.871
5529701	HR 49 < 50	2013-03-18 22:55:35	2013-03-18 22:55:37	2	2013-03-17 23:59:00	2013-03-18 23:59:00	HR	<	50	lower	50	0	0	0	1376.6	22.9433
5529701	HR 50 = 50	2013-03-18 23:09:57	2013-03-18 23:09:59	2	2013-03-17 23:59:00	2013-03-18 23:59:00	HR	=	50	lower	50	0	0	0	1390.96	23.1827
5529701	HR 49 < 50	2013-03-18 23:37:05	2013-03-18 23:37:07	2	2013-03-17 23:59:00	2013-03-18 23:59:00	HR	<	50	lower	50	0	0	0	1418.09	23.6349
5529701	HR 49 < 50	2013-03-18 23:49:37	2013-03-18 23:49:45	8	2013-03-17 23:59:00	2013-03-18 23:59:00	HR	<	50	lower	50	0	0	0	1430.63	23.8438
5529701	HR 49 < 50	2013-03-19 00:03:19	2013-03-19 00:03:23	4	2013-03-18 23:59:00	2013-03-19 23:59:00	HR	<	50	lower	50	0	0	0	4.32662	0.0721103
5529701	HR 44 < 50	2013-03-19 00:21:01	2013-03-19 00:21:09	8	2013-03-18 23:59:00	2013-03-19 23:59:00	HR	<	50	lower	50	0	0	0	22.0261	0.367102
5529701	HR 49 < 50	2013-03-19 01:34:43	2013-03-19 01:34:45	2	2013-03-18 23:59:00	2013-03-19 23:59:00	HR	<	50	lower	50	0	0	0	95.7235	1.59539
5529701	HR 49 < 50	2013-03-19 01:54:23	2013-03-19 01:54:25	2	2013-03-18 23:59:00	2013-03-19 23:59:00	HR	<	50	lower	50	0	0	0	115.39	1.92316
5529701	HR 49 < 50	2013-03-19 02:01:19	2013-03-19 02:01:21	2	2013-03-18 23:59:00	2013-03-19 23:59:00	HR	<	50	lower	50	0	0	0	122.328	2.0388
5529701	HR 49 < 50	2013-03-19 02:01:41	2013-03-19 02:01:49	8	2013-03-18 23:59:00	2013-03-19 23:59:00	HR	<	50	lower	50	0	0	0	122.696	2.04493
5529701	HR 48 < 50	2013-03-19 02:09:22	2013-03-19 02:09:28	6	2013-03-18 23:59:00	2013-03-19 23:59:00	HR	<	50	lower	50	0	0	0	130.376	2.17293
5529701	HR 49 < 50	2013-03-19 03:10:08	2013-03-19 03:10:14	6	2013-03-18 23:59:00	2013-03-19 23:59:00	HR	<	50	lower	50	0	0	0	191.145	3.18576
5529701	HR 47 < 50	2013-03-19 04:07:32	2013-03-19 04:07:34	2	2013-03-18 23:59:00	2013-03-19 23:59:00	HR	<	50	lower	50	0	0	0	248.544	4.14239
5529701	HR 50 = 50	2013-03-19 04:23:14	2013-03-19 04:23:16	2	2013-03-18 23:59:00	2013-03-19 23:59:00	HR	=	50	lower	50	0	0	0	264.243	4.40405
5529701	HR 49 < 50	2013-03-19 04:44:32	2013-03-19 04:44:34	2	2013-03-18 23:59:00	2013-03-19 23:59:00	HR	<	50	lower	50	0	0	0	285.542	4.75903
5529701	HR 49 < 50	2013-03-19 05:09:52	2013-03-19 05:09:54	2	2013-03-18 23:59:00	2013-03-19 23:59:00	HR	<	50	lower	50	0	0	0	310.874	5.18124
5529701	HR 134 > 130	2013-03-19 05:53:54	2013-03-19 05:54:02	8	2013-03-18 23:59:00	2013-03-19 23:59:00	HR	>	130	upper	130	0	0	0	354.906	5.9151
5529701	HR 49 < 50	2013-03-19 06:14:44	2013-03-19 06:14:50	6	2013-03-18 23:59:00	2013-03-19 23:59:00	HR	<	50	lower	50	0	0	0	375.739	6.26231
5529701	HR 49 < 50	2013-03-19 06:25:24	2013-03-19 06:25:28	4	2013-03-18 23:59:00	2013-03-19 23:59:00	HR	<	50	lower	50	0	0	0	386.405	6.44009
5529701	HR 48 < 50	2013-03-19 06:36:22	2013-03-19 06:36:28	6	2013-03-18 23:59:00	2013-03-19 23:59:00	HR	<	50	lower	50	0	0	0	397.371	6.62286
5529701	HR 49 < 50	2013-03-19 06:37:02	2013-03-19 06:37:06	4	2013-03-18 23:59:00	2013-03-19 23:59:00	HR	<	50	lower	50	0	0	0	398.038	6.63397
5529701	HR 48 < 50	2013-03-19 07:09:06	2013-03-19 07:09:08	2	2013-03-18 23:59:00	2013-03-19 23:59:00	HR	<	50	lower	50	0	0	0	430.104	7.16839
5529701	HR 146 > 130	2013-03-19 07:31:14	2013-03-19 07:31:18	4	2013-03-18 23:59:00	2013-03-19 23:59:00	HR	>	130	upper	130	0	0	0	452.236	7.53727
5529701	HR 151 > 130	2013-03-19 07:32:58	2013-03-19 07:33:00	2	2013-03-18 23:59:00	2013-03-19 23:59:00	HR	>	130	upper	130	0	0	0	453.97	7.56616
5529701	HR 48 < 50	2013-03-19 08:18:08	2013-03-19 08:18:10	2	2013-03-18 23:59:00	2013-03-19 23:59:00	HR	<	50	lower	50	0	0	0	499.135	8.31891
5529701	HR 150 > 130	2013-03-19 08:43:10	2013-03-19 08:43:12	2	2013-03-18 23:59:00	2013-03-19 23:59:00	HR	>	130	upper	130	0	0	0	524.167	8.73612
5529701	HR 155 > 130	2013-03-19 08:45:48	2013-03-19 08:46:00	12	2013-03-18 23:59:00	2013-03-19 23:59:00	HR	>	130	upper	130	0	0	0	526.8	8.78001
5529701	HR 133 > 130	2013-03-19 09:09:37	2013-03-19 09:09:45	8	2013-03-18 23:59:00	2013-03-19 23:59:00	HR	>	130	upper	130	0	0	0	550.633	9.17721
5529701	HR 133 > 130	2013-03-19 09:20:31	2013-03-19 09:20:35	4	2013-03-18 23:59:00	2013-03-19 23:59:00	HR	>	130	upper	130	0	0	0	561.532	9.35887
5529701	HR 140 > 130	2013-03-19 09:29:59	2013-03-19 09:30:01	2	2013-03-18 23:59:00	2013-03-19 23:59:00	HR	>	130	upper	130	0	0	0	570.999	9.51665
5529701	HR 136 > 130	2013-03-19 09:54:33	2013-03-19 09:54:37	4	2013-03-18 23:59:00	2013-03-19 23:59:00	HR	>	130	upper	130	0	0	0	595.565	9.92608
5529701	HR 169 > 130	2013-03-19 09:56:07	2013-03-19 09:56:13	6	2013-03-18 23:59:00	2013-03-19 23:59:00	HR	>	130	upper	130	0	0	0	597.131	9.95219
5529701	HR 133 > 130	2013-03-19 09:58:05	2013-03-19 09:58:07	2	2013-03-18 23:59:00	2013-03-19 23:59:00	HR	>	130	upper	130	0	0	0	599.098	9.98496
5529701	HR 169 > 130	2013-03-19 10:00:13	2013-03-19 10:00:19	6	2013-03-18 23:59:00	2013-03-19 23:59:00	HR	>	130	upper	130	0	0	0	601.231	10.0205
5529701	HR 188 > 130	2013-03-19 10:02:37	2013-03-19 10:02:49	12	2013-03-18 23:59:00	2013-03-19 23:59:00	HR	>	130	upper	130	0	0	0	603.631	10.0605
5529701	HR 133 > 130	2013-03-19 10:10:37	2013-03-19 10:10:39	2	2013-03-18 23:59:00	2013-03-19 23:59:00	HR	>	130	upper	130	0	0	0	611.631	10.1938
5529701	HR 138 > 130	2013-03-19 14:01:05	2013-03-19 14:01:11	6	2013-03-18 23:59:00	2013-03-19 23:59:00	HR	>	130	upper	130	0	0	0	842.095	14.0349
5529701	HR 132 > 130	2013-03-19 14:01:47	2013-03-19 14:01:55	8	2013-03-18 23:59:00	2013-03-19 23:59:00	HR	>	130	upper	130	0	0	0	842.795	14.0466
5529701	HR 169 > 130	2013-03-19 15:19:38	2013-03-19 15:19:42	4	2013-03-18 23:59:00	2013-03-19 23:59:00	HR	>	130	upper	130	0	0	0	920.634	15.3439
5529701	HR 131 > 130	2013-03-19 19:15:34	2013-03-19 19:15:36	2	2013-03-18 23:59:00	2013-03-19 23:59:00	HR	>	130	upper	130	0	0	0	1156.58	19.2764
5529701	HR 152 > 130	2013-03-19 19:16:04	2013-03-19 19:16:08	4	2013-03-18 23:59:00	2013-03-19 23:59:00	HR	>	130	upper	130	0	0	0	1157.08	19.2847
5529701	HR 133 > 130	2013-03-19 19:16:40	2013-03-19 19:16:44	4	2013-03-18 23:59:00	2013-03-19 23:59:00	HR	>	130	upper	130	0	0	0	1157.68	19.2947
5529701	HR 145 > 130	2013-03-19 19:21:42	2013-03-19 19:21:48	6	2013-03-18 23:59:00	2013-03-19 23:59:00	HR	>	130	upper	130	0	0	0	1162.72	19.3786
5529701	HR 146 > 130	2013-03-19 20:15:04	2013-03-19 20:15:06	2	2013-03-18 23:59:00	2013-03-19 23:59:00	HR	>	130	upper	130	0	0	0	1216.07	20.2679
5529701	HR 144 > 130	2013-03-19 20:18:43	2013-03-19 20:18:45	2	2013-03-18 23:59:00	2013-03-19 23:59:00	HR	>	130	upper	130	0	0	0	1219.73	20.3289
5529701	HR 166 > 130	2013-03-19 20:19:01	2013-03-19 20:19:03	2	2013-03-18 23:59:00	2013-03-19 23:59:00	HR	>	130	upper	130	0	0	0	1220.03	20.3339
5529701	HR 48 < 50	2013-03-19 21:27:45	2013-03-19 21:27:49	4	2013-03-18 23:59:00	2013-03-19 23:59:00	HR	<	50	lower	50	0	0	0	1288.76	21.4793
5529701	HR 49 < 50	2013-03-19 22:07:59	2013-03-19 22:08:09	10	2013-03-18 23:59:00	2013-03-19 23:59:00	HR	<	50	lower	50	0	0	0	1328.99	22.1498
5529701	HR 49 < 50	2013-03-19 22:13:29	2013-03-19 22:13:31	2	2013-03-18 23:59:00	2013-03-19 23:59:00	HR	<	50	lower	50	0	0	0	1334.49	22.2415
5529701	HR 50 = 50	2013-03-19 22:15:41	2013-03-19 22:15:43	2	2013-03-18 23:59:00	2013-03-19 23:59:00	HR	=	50	lower	50	0	0	0	1336.69	22.2781
5529701	HR 49 < 50	2013-03-19 23:10:09	2013-03-19 23:10:11	2	2013-03-18 23:59:00	2013-03-19 23:59:00	HR	<	50	lower	50	0	0	0	1391.15	23.1859
5529701	HR 130 = 130	2013-03-20 00:00:49	2013-03-20 00:00:51	2	2013-03-19 23:59:00	2013-03-20 23:59:00	HR	=	130	upper	130	0	0	0	1.81805	0.0303008
5529701	HR 49 < 50	2013-03-20 01:03:16	2013-03-20 01:03:18	2	2013-03-19 23:59:00	2013-03-20 23:59:00	HR	<	50	lower	50	0	0	0	64.2825	1.07138
5529701	HR 47 < 50	2013-03-20 01:16:54	2013-03-20 01:17:08	14	2013-03-19 23:59:00	2013-03-20 23:59:00	HR	<	50	lower	50	0	0	0	77.9154	1.29859
5529701	HR 49 < 50	2013-03-20 01:57:18	2013-03-20 01:57:22	4	2013-03-19 23:59:00	2013-03-20 23:59:00	HR	<	50	lower	50	0	0	0	118.314	1.9719
5529701	HR 49 < 50	2013-03-20 03:13:18	2013-03-20 03:13:20	2	2013-03-19 23:59:00	2013-03-20 23:59:00	HR	<	50	lower	50	0	0	0	194.311	3.23852
5529701	HR 50 = 50	2013-03-20 03:13:58	2013-03-20 03:14:00	2	2013-03-19 23:59:00	2013-03-20 23:59:00	HR	=	50	lower	50	0	0	0	194.978	3.24963
5529701	HR 50 = 50	2013-03-20 03:20:54	2013-03-20 03:20:56	2	2013-03-19 23:59:00	2013-03-20 23:59:00	HR	=	50	lower	50	0	0	0	201.911	3.36519
5529701	HR 50 = 50	2013-03-20 04:18:04	2013-03-20 04:18:06	2	2013-03-19 23:59:00	2013-03-20 23:59:00	HR	=	50	lower	50	0	0	0	259.076	4.31793
5529701	HR 137 > 130	2013-03-20 04:56:46	2013-03-20 04:56:48	2	2013-03-19 23:59:00	2013-03-20 23:59:00	HR	>	130	upper	130	0	0	0	297.774	4.96291
5529701	HR 133 > 130	2013-03-20 04:56:54	2013-03-20 04:56:56	2	2013-03-19 23:59:00	2013-03-20 23:59:00	HR	>	130	upper	130	0	0	0	297.908	4.96513
5529701	HR 130 = 130	2013-03-20 04:57:06	2013-03-20 04:57:08	2	2013-03-19 23:59:00	2013-03-20 23:59:00	HR	=	130	upper	130	0	0	0	298.108	4.96846
5529701	HR 165 > 130	2013-03-20 05:55:09	2013-03-20 05:55:23	14	2013-03-19 23:59:00	2013-03-20 23:59:00	HR	>	130	upper	130	0	0	0	356.165	5.93608
5529701	HR 154 > 130	2013-03-20 06:59:11	2013-03-20 06:59:15	4	2013-03-19 23:59:00	2013-03-20 23:59:00	HR	>	130	upper	130	0	0	0	420.196	7.00326
5529701	HR 162 > 130	2013-03-20 07:00:13	2013-03-20 07:00:23	10	2013-03-19 23:59:00	2013-03-20 23:59:00	HR	>	130	upper	130	0	0	0	421.229	7.02048
5529701	HR 140 > 130	2013-03-20 07:01:25	2013-03-20 07:02:11	46	2013-03-19 23:59:00	2013-03-20 23:59:00	HR	>	130	upper	130	0	0	0	422.429	7.04048
5529701	HR 151 > 130	2013-03-20 07:03:53	2013-03-20 07:04:01	8	2013-03-19 23:59:00	2013-03-20 23:59:00	HR	>	130	upper	130	0	0	0	424.896	7.08159
5529701	HR 145 > 130	2013-03-20 07:05:39	2013-03-20 07:05:57	18	2013-03-19 23:59:00	2013-03-20 23:59:00	HR	>	130	upper	130	0	0	0	426.662	7.11104
5529701	HR 145 > 130	2013-03-20 07:11:29	2013-03-20 07:11:31	2	2013-03-19 23:59:00	2013-03-20 23:59:00	HR	>	130	upper	130	0	0	0	432.495	7.20825
5529701	HR 147 > 130	2013-03-20 07:11:45	2013-03-20 07:11:49	4	2013-03-19 23:59:00	2013-03-20 23:59:00	HR	>	130	upper	130	0	0	0	432.762	7.2127
5529701	HR 50 = 50	2013-03-20 07:29:01	2013-03-20 07:29:07	6	2013-03-19 23:59:00	2013-03-20 23:59:00	HR	=	50	lower	50	0	0	0	450.028	7.50047
5529701	HR 133 > 130	2013-03-20 08:25:19	2013-03-20 08:25:29	10	2013-03-19 23:59:00	2013-03-20 23:59:00	HR	>	130	upper	130	0	0	0	506.326	8.43877
5529701	HR 139 > 130	2013-03-20 08:30:51	2013-03-20 08:30:55	4	2013-03-19 23:59:00	2013-03-20 23:59:00	HR	>	130	upper	130	0	0	0	511.859	8.53099
5529701	HR 154 > 130	2013-03-20 08:31:01	2013-03-20 08:31:05	4	2013-03-19 23:59:00	2013-03-20 23:59:00	HR	>	130	upper	130	0	0	0	512.026	8.53377
5529701	HR 50 = 50	2013-03-20 08:34:17	2013-03-20 08:34:19	2	2013-03-19 23:59:00	2013-03-20 23:59:00	HR	=	50	lower	50	0	0	0	515.293	8.58821
5529701	HR 144 > 130	2013-03-20 10:42:01	2013-03-20 10:42:03	2	2013-03-19 23:59:00	2013-03-20 23:59:00	HR	>	130	upper	130	0	0	0	643.021	10.717
5529701	HR 163 > 130	2013-03-20 10:42:09	2013-03-20 10:42:19	10	2013-03-19 23:59:00	2013-03-20 23:59:00	HR	>	130	upper	130	0	0	0	643.155	10.7192
5529701	HR 161 > 130	2013-03-20 10:43:39	2013-03-20 10:44:03	24	2013-03-19 23:59:00	2013-03-20 23:59:00	HR	>	130	upper	130	0	0	0	644.655	10.7442
5529701	HR 48 < 50	2013-03-20 11:25:27	2013-03-20 11:25:37	10	2013-03-19 23:59:00	2013-03-20 23:59:00	HR	<	50	lower	50	0	0	0	686.453	11.4409
5529701	HR 134 > 130	2013-03-20 15:23:10	2013-03-20 15:23:18	8	2013-03-19 23:59:00	2013-03-20 23:59:00	HR	>	130	upper	130	0	0	0	924.173	15.4029
5529701	HR 45 < 50	2013-03-20 17:09:52	2013-03-20 17:10:04	12	2013-03-19 23:59:00	2013-03-20 23:59:00	HR	<	50	lower	50	0	0	0	1030.88	17.1813
5529701	HR 45 < 50	2013-03-20 17:11:12	2013-03-20 17:11:24	12	2013-03-19 23:59:00	2013-03-20 23:59:00	HR	<	50	lower	50	0	0	0	1032.21	17.2035
5529701	HR 50 = 50	2013-03-20 17:14:46	2013-03-20 17:14:50	4	2013-03-19 23:59:00	2013-03-20 23:59:00	HR	=	50	lower	50	0	0	0	1035.78	17.263
5529701	HR 135 > 130	2013-03-20 17:18:00	2013-03-20 17:18:06	6	2013-03-19 23:59:00	2013-03-20 23:59:00	HR	>	130	upper	130	0	0	0	1039.01	17.3169
5529701	HR 154 > 130	2013-03-20 17:59:04	2013-03-20 17:59:10	6	2013-03-19 23:59:00	2013-03-20 23:59:00	HR	>	130	upper	130	0	0	0	1080.08	18.0014
5529701	HR 146 > 130	2013-03-20 18:06:46	2013-03-20 18:06:58	12	2013-03-19 23:59:00	2013-03-20 23:59:00	HR	>	130	upper	130	0	0	0	1087.78	18.1297
5529701	HR 136 > 130	2013-03-20 18:17:29	2013-03-20 18:17:33	4	2013-03-19 23:59:00	2013-03-20 23:59:00	HR	>	130	upper	130	0	0	0	1098.48	18.3081
5529701	HR 180 > 130	2013-03-20 18:20:07	2013-03-20 18:20:09	2	2013-03-19 23:59:00	2013-03-20 23:59:00	HR	>	130	upper	130	0	0	0	1101.12	18.352
5529701	HR 131 > 130	2013-03-20 18:20:27	2013-03-20 18:20:29	2	2013-03-19 23:59:00	2013-03-20 23:59:00	HR	>	130	upper	130	0	0	0	1101.45	18.3575
5529701	HR 141 > 130	2013-03-20 19:31:23	2013-03-20 19:31:31	8	2013-03-19 23:59:00	2013-03-20 23:59:00	HR	>	130	upper	130	0	0	0	1172.39	19.5398
5529701	HR 158 > 130	2013-03-20 20:21:27	2013-03-20 20:21:41	14	2013-03-19 23:59:00	2013-03-20 23:59:00	HR	>	130	upper	130	0	0	0	1222.46	20.3743
5529701	HR 150 > 130	2013-03-20 20:51:33	2013-03-20 20:51:35	2	2013-03-19 23:59:00	2013-03-20 23:59:00	HR	>	130	upper	130	0	0	0	1252.56	20.876
5529701	HR 130 = 130	2013-03-20 21:09:29	2013-03-20 21:09:33	4	2013-03-19 23:59:00	2013-03-20 23:59:00	HR	=	130	upper	130	0	0	0	1270.5	21.1749
5529701	HR 137 > 130	2013-03-20 22:54:10	2013-03-20 22:54:12	2	2013-03-19 23:59:00	2013-03-20 23:59:00	HR	>	130	upper	130	0	0	0	1375.17	22.9195
5529701	HR 130 = 130	2013-03-20 22:54:32	2013-03-20 22:54:34	2	2013-03-19 23:59:00	2013-03-20 23:59:00	HR	=	130	upper	130	0	0	0	1375.54	22.9256
5529701	HR 134 > 130	2013-03-20 22:54:56	2013-03-20 22:54:58	2	2013-03-19 23:59:00	2013-03-20 23:59:00	HR	>	130	upper	130	0	0	0	1375.94	22.9323
5529701	HR 148 > 130	2013-03-20 22:56:52	2013-03-20 22:57:00	8	2013-03-19 23:59:00	2013-03-20 23:59:00	HR	>	130	upper	130	0	0	0	1377.87	22.9645
5529701	HR 154 > 130	2013-03-20 22:58:50	2013-03-20 22:58:58	8	2013-03-19 23:59:00	2013-03-20 23:59:00	HR	>	130	upper	130	0	0	0	1379.84	22.9973
5529701	HR 137 > 130	2013-03-20 23:00:58	2013-03-20 23:01:10	12	2013-03-19 23:59:00	2013-03-20 23:59:00	HR	>	130	upper	130	0	0	0	1381.97	23.0328
5529701	HR 139 > 130	2013-03-20 23:13:52	2013-03-20 23:13:54	2	2013-03-19 23:59:00	2013-03-20 23:59:00	HR	>	130	upper	130	0	0	0	1394.87	23.2478
5529701	HR 149 > 130	2013-03-20 23:58:58	2013-03-20 23:59:12	14	2013-03-19 23:59:00	2013-03-20 23:59:00	HR	>	130	upper	130	0	0	0	1439.98	23.9996
5529701	HR 179 > 130	2013-03-21 00:32:26	2013-03-21 00:32:30	4	2013-03-20 23:59:00	2013-03-21 23:59:00	HR	>	130	upper	130	0	0	0	33.4419	0.557365
5529701	HR 141 > 130	2013-03-21 00:52:08	2013-03-21 00:52:12	4	2013-03-20 23:59:00	2013-03-21 23:59:00	HR	>	130	upper	130	0	0	0	53.1412	0.885687
5529701	HR 159 > 130	2013-03-21 07:49:47	2013-03-21 07:49:57	10	2013-03-20 23:59:00	2013-03-21 23:59:00	HR	>	130	upper	130	0	0	0	470.794	7.84656
5529701	HR 177 > 130	2013-03-21 08:57:04	2013-03-21 08:57:14	10	2013-03-20 23:59:00	2013-03-21 23:59:00	HR	>	130	upper	130	0	0	0	538.082	8.96803
5529701	HR 131 > 130	2013-03-21 09:01:20	2013-03-21 09:01:22	2	2013-03-20 23:59:00	2013-03-21 23:59:00	HR	>	130	upper	130	0	0	0	542.349	9.03914
5529701	HR 136 > 130	2013-03-21 09:02:50	2013-03-21 09:02:52	2	2013-03-20 23:59:00	2013-03-21 23:59:00	HR	>	130	upper	130	0	0	0	543.849	9.06415
5529701	HR 131 > 130	2013-03-21 09:31:50	2013-03-21 09:31:52	2	2013-03-20 23:59:00	2013-03-21 23:59:00	HR	>	130	upper	130	0	0	0	572.848	9.54747
5529701	HR 173 > 130	2013-03-21 09:51:20	2013-03-21 09:51:28	8	2013-03-20 23:59:00	2013-03-21 23:59:00	HR	>	130	upper	130	0	0	0	592.348	9.87246
5529701	HR 133 > 130	2013-03-21 10:14:02	2013-03-21 10:14:04	2	2013-03-20 23:59:00	2013-03-21 23:59:00	HR	>	130	upper	130	0	0	0	615.047	10.2508
5529701	HR 131 > 130	2013-03-21 10:21:12	2013-03-21 10:21:15	3	2013-03-20 23:59:00	2013-03-21 23:59:00	HR	>	130	upper	130	0	0	0	622.213	10.3702
5529701	HR 150 > 130	2013-03-21 10:34:23	2013-03-21 10:34:44	21	2013-03-20 23:59:00	2013-03-21 23:59:00	HR	>	130	upper	130	0	0	0	635.384	10.5897
5529701	HR 130 = 130	2013-03-21 10:49:46	2013-03-21 10:49:50	4	2013-03-20 23:59:00	2013-03-21 23:59:00	HR	=	130	upper	130	0	0	0	650.779	10.8463
5529701	HR 130 = 130	2013-03-21 10:51:16	2013-03-21 10:51:20	4	2013-03-20 23:59:00	2013-03-21 23:59:00	HR	=	130	upper	130	0	0	0	652.279	10.8713
5529701	HR 154 > 130	2013-03-21 11:21:00	2013-03-21 11:21:08	8	2013-03-20 23:59:00	2013-03-21 23:59:00	HR	>	130	upper	130	0	0	0	682.011	11.3669
5529701	HR 50 = 50	2013-03-21 14:42:24	2013-03-21 14:42:26	2	2013-03-20 23:59:00	2013-03-21 23:59:00	HR	=	50	lower	50	0	0	0	883.405	14.7234
5529701	HR 46 < 50	2013-03-21 17:17:49	2013-03-21 17:17:55	6	2013-03-20 23:59:00	2013-03-21 23:59:00	HR	<	50	lower	50	0	0	0	1038.83	17.3139
5529701	HR 47 < 50	2013-03-21 17:29:47	2013-03-21 17:29:59	12	2013-03-20 23:59:00	2013-03-21 23:59:00	HR	<	50	lower	50	0	0	0	1050.8	17.5133
5529701	HR 166 > 130	2013-03-21 18:11:13	2013-03-21 18:11:15	2	2013-03-20 23:59:00	2013-03-21 23:59:00	HR	>	130	upper	130	0	0	0	1092.22	18.2037
5529701	HR 142 > 130	2013-03-21 18:30:51	2013-03-21 18:30:53	2	2013-03-20 23:59:00	2013-03-21 23:59:00	HR	>	130	upper	130	0	0	0	1111.86	18.5309
5529701	HR 162 > 130	2013-03-21 18:32:05	2013-03-21 18:32:21	16	2013-03-20 23:59:00	2013-03-21 23:59:00	HR	>	130	upper	130	0	0	0	1113.09	18.5515
5529701	HR 159 > 130	2013-03-21 18:34:01	2013-03-21 18:34:11	10	2013-03-20 23:59:00	2013-03-21 23:59:00	HR	>	130	upper	130	0	0	0	1115.02	18.5837
5529701	HR 138 > 130	2013-03-21 18:34:31	2013-03-21 18:34:33	2	2013-03-20 23:59:00	2013-03-21 23:59:00	HR	>	130	upper	130	0	0	0	1115.52	18.5921
5529701	HR 140 > 130	2013-03-21 18:35:31	2013-03-21 18:35:39	8	2013-03-20 23:59:00	2013-03-21 23:59:00	HR	>	130	upper	130	0	0	0	1116.52	18.6087
5529701	HR 139 > 130	2013-03-21 18:39:21	2013-03-21 18:39:33	12	2013-03-20 23:59:00	2013-03-21 23:59:00	HR	>	130	upper	130	0	0	0	1120.36	18.6726
5529701	HR 145 > 130	2013-03-21 18:39:47	2013-03-21 18:40:21	34	2013-03-20 23:59:00	2013-03-21 23:59:00	HR	>	130	upper	130	0	0	0	1120.79	18.6798
5529701	HR 169 > 130	2013-03-21 18:41:23	2013-03-21 18:41:33	10	2013-03-20 23:59:00	2013-03-21 23:59:00	HR	>	130	upper	130	0	0	0	1122.39	18.7065
5529701	HR 178 > 130	2013-03-21 18:53:11	2013-03-21 18:53:23	12	2013-03-20 23:59:00	2013-03-21 23:59:00	HR	>	130	upper	130	0	0	0	1134.19	18.9032
5529701	HR 140 > 130	2013-03-21 19:00:07	2013-03-21 19:00:09	2	2013-03-20 23:59:00	2013-03-21 23:59:00	HR	>	130	upper	130	0	0	0	1141.13	19.0188
5529701	HR 133 > 130	2013-03-21 19:21:01	2013-03-21 19:21:15	14	2013-03-20 23:59:00	2013-03-21 23:59:00	HR	>	130	upper	130	0	0	0	1162.03	19.3671
5529701	HR 165 > 130	2013-03-21 19:23:41	2013-03-21 19:24:01	20	2013-03-20 23:59:00	2013-03-21 23:59:00	HR	>	130	upper	130	0	0	0	1164.69	19.4116
5529701	HR 35 < 50	2013-03-21 22:44:04	2013-03-21 22:44:14	10	2013-03-20 23:59:00	2013-03-21 23:59:00	HR	<	50	lower	50	0	0	0	1365.07	22.7512
5529701	HR 49 < 50	2013-03-21 22:45:20	2013-03-21 22:45:24	4	2013-03-20 23:59:00	2013-03-21 23:59:00	HR	<	50	lower	50	0	0	0	1366.34	22.7723
5593832	HR 0 < 50	2013-03-23 13:24:54	2013-03-23 13:25:00	6	2013-03-22 23:59:00	2013-03-23 21:37:00	HR	<	50	lower	50	0	0	0	805.917	13.4319
5686377	HR 131 > 130	2013-03-25 19:38:02	2013-03-25 19:39:26	84	2013-03-25 19:30:00	2013-03-25 23:59:00	HR	>	130	upper	130	0	0	0	8.04572	0.134095
5686377	HR 130 = 130	2013-03-25 19:39:32	2013-03-25 19:40:22	50	2013-03-25 19:30:00	2013-03-25 23:59:00	HR	=	130	upper	130	0	0	0	9.54567	0.159094
5686377	HR 130 = 130	2013-03-25 19:40:28	2013-03-25 19:44:40	252	2013-03-25 19:30:00	2013-03-25 23:59:00	HR	=	130	upper	130	0	0	0	10.4789	0.174649
5686377	HR 130 = 130	2013-03-25 19:45:00	2013-03-25 19:45:04	4	2013-03-25 19:30:00	2013-03-25 23:59:00	HR	=	130	upper	130	0	0	0	15.0121	0.250202
5686377	HR 130 = 130	2013-03-25 19:45:10	2013-03-25 19:45:20	10	2013-03-25 19:30:00	2013-03-25 23:59:00	HR	=	130	upper	130	0	0	0	15.1788	0.252981
5686377	HR 130 = 130	2013-03-25 19:46:16	2013-03-25 19:46:46	30	2013-03-25 19:30:00	2013-03-25 23:59:00	HR	=	130	upper	130	0	0	0	16.2787	0.271312
5686377	HR 130 = 130	2013-03-25 19:47:54	2013-03-25 19:49:28	94	2013-03-25 19:30:00	2013-03-25 23:59:00	HR	=	130	upper	130	0	0	0	17.912	0.298534
5686377	HR 190 > 135	2013-03-25 20:55:34	2013-03-25 20:55:38	4	2013-03-25 19:30:00	2013-03-25 23:59:00	HR	>	135	upper	130	1	1	5	85.5758	1.42626
5686377	HR 49 < 50	2013-03-26 01:41:43	2013-03-26 01:41:45	2	2013-03-25 23:59:00	2013-03-26 23:59:00	HR	<	50	lower	50	0	0	0	102.722	1.71204
5686377	HR 146 > 135	2013-03-26 15:38:19	2013-03-26 15:38:33	14	2013-03-25 23:59:00	2013-03-26 23:59:00	HR	>	135	upper	130	1	0	5	939.327	15.6555
6081312	HR 130 = 130	2013-03-07 18:39:24	2013-03-07 18:39:26	2	2013-03-07 14:47:00	2013-03-07 23:59:00	HR	=	130	upper	130	0	0	0	232.413	3.87355
6711294	HR 38 < 50	2013-03-12 07:43:58	2013-03-12 07:44:20	22	2013-03-11 23:59:00	2013-03-12 23:59:00	HR	<	50	lower	50	0	0	0	464.968	7.74947
6711294	HR 42 < 50	2013-03-12 07:44:30	2013-03-12 07:51:18	408	2013-03-11 23:59:00	2013-03-12 23:59:00	HR	<	50	lower	50	0	0	0	465.502	7.75836
6711294	HR 154 > 130	2013-03-12 08:06:14	2013-03-12 08:06:18	4	2013-03-11 23:59:00	2013-03-12 23:59:00	HR	>	130	upper	130	0	0	0	487.234	8.12057
6711294	HR 165 > 130	2013-03-12 08:07:32	2013-03-12 08:07:36	4	2013-03-11 23:59:00	2013-03-12 23:59:00	HR	>	130	upper	130	0	0	0	488.534	8.14223
6711294	HR 50 = 50	2013-03-13 21:20:05	2013-03-13 21:20:11	6	2013-03-12 23:59:00	2013-03-13 23:59:00	HR	=	50	lower	50	0	0	0	1281.09	21.3515
6711294	HR 46 < 49	2013-03-13 23:42:05	2013-03-13 23:42:09	4	2013-03-12 23:59:00	2013-03-13 23:59:00	HR	<	49	lower	50	1	1	-1	1423.1	23.7183
6869378	HR 134 > 130	2013-03-30 17:59:10	2013-03-30 17:59:16	6	2013-03-30 17:55:00	2013-03-30 23:59:00	HR	>	130	upper	130	0	0	0	4.17133	0.0695222
6869378	HR 130 = 130	2013-03-30 17:59:24	2013-03-30 17:59:34	10	2013-03-30 17:55:00	2013-03-30 23:59:00	HR	=	130	upper	130	0	0	0	4.40467	0.0734111
6869378	HR 147 > 130	2013-03-30 17:59:58	2013-03-30 18:00:12	14	2013-03-30 17:55:00	2013-03-30 23:59:00	HR	>	130	upper	130	0	0	0	4.97128	0.0828547
6869378	HR 148 > 130	2013-03-30 18:00:24	2013-03-30 18:00:48	24	2013-03-30 17:55:00	2013-03-30 23:59:00	HR	>	130	upper	130	0	0	0	5.40462	0.0900769
6869378	HR 134 > 130	2013-03-30 18:00:54	2013-03-30 18:00:56	2	2013-03-30 17:55:00	2013-03-30 23:59:00	HR	>	130	upper	130	0	0	0	5.90455	0.0984092
6869378	HR 138 > 130	2013-03-30 18:01:06	2013-03-30 18:01:16	10	2013-03-30 17:55:00	2013-03-30 23:59:00	HR	>	130	upper	130	0	0	0	6.10455	0.101742
6869378	HR 138 > 130	2013-03-30 18:01:22	2013-03-30 18:01:34	12	2013-03-30 17:55:00	2013-03-30 23:59:00	HR	>	130	upper	130	0	0	0	6.37122	0.106187
6869378	HR 147 > 130	2013-03-30 18:02:02	2013-03-30 18:02:08	6	2013-03-30 17:55:00	2013-03-30 23:59:00	HR	>	130	upper	130	0	0	0	7.03788	0.117298
6869378	HR 139 > 130	2013-03-30 18:03:56	2013-03-30 18:04:02	6	2013-03-30 17:55:00	2013-03-30 23:59:00	HR	>	130	upper	130	0	0	0	8.93783	0.148964
6869378	HR 131 > 130	2013-03-30 18:04:20	2013-03-30 18:04:22	2	2013-03-30 17:55:00	2013-03-30 23:59:00	HR	>	130	upper	130	0	0	0	9.33778	0.15563
6869378	HR 136 > 130	2013-03-30 18:05:04	2013-03-30 18:05:08	4	2013-03-30 17:55:00	2013-03-30 23:59:00	HR	>	130	upper	130	0	0	0	10.0711	0.167852
6869378	HR 140 > 130	2013-03-30 18:05:16	2013-03-30 18:05:18	2	2013-03-30 17:55:00	2013-03-30 23:59:00	HR	>	130	upper	130	0	0	0	10.2711	0.171185
6869378	HR 132 > 130	2013-03-30 18:05:30	2013-03-30 18:05:38	8	2013-03-30 17:55:00	2013-03-30 23:59:00	HR	>	130	upper	130	0	0	0	10.5044	0.175074
6869378	HR 130 = 130	2013-03-30 18:07:22	2013-03-30 18:07:24	2	2013-03-30 17:55:00	2013-03-30 23:59:00	HR	=	130	upper	130	0	0	0	12.371	0.206183
6869378	HR 151 > 130	2013-03-30 18:07:40	2013-03-30 18:07:44	4	2013-03-30 17:55:00	2013-03-30 23:59:00	HR	>	130	upper	130	0	0	0	12.671	0.211183
6869378	HR 132 > 130	2013-03-30 18:08:22	2013-03-30 18:08:24	2	2013-03-30 17:55:00	2013-03-30 23:59:00	HR	>	130	upper	130	0	0	0	13.371	0.22285
6869378	HR 137 > 130	2013-03-30 18:09:52	2013-03-30 18:09:58	6	2013-03-30 17:55:00	2013-03-30 23:59:00	HR	>	130	upper	130	0	0	0	14.8709	0.247848
6869378	HR 133 > 130	2013-03-30 18:11:06	2013-03-30 18:11:08	2	2013-03-30 17:55:00	2013-03-30 23:59:00	HR	>	130	upper	130	0	0	0	16.1042	0.268404
6869378	HR 135 > 130	2013-03-30 18:11:34	2013-03-30 18:11:36	2	2013-03-30 17:55:00	2013-03-30 23:59:00	HR	>	130	upper	130	0	0	0	16.5708	0.276181
6869378	HR 142 > 130	2013-03-30 18:12:50	2013-03-30 18:12:56	6	2013-03-30 17:55:00	2013-03-30 23:59:00	HR	>	130	upper	130	0	0	0	17.8374	0.297291
6869378	HR 146 > 130	2013-03-30 18:13:02	2013-03-30 18:13:10	8	2013-03-30 17:55:00	2013-03-30 23:59:00	HR	>	130	upper	130	0	0	0	18.0374	0.300624
6869378	HR 145 > 130	2013-03-30 18:13:22	2013-03-30 18:13:36	14	2013-03-30 17:55:00	2013-03-30 23:59:00	HR	>	130	upper	130	0	0	0	18.3708	0.30618
6869378	HR 133 > 130	2013-03-30 18:13:52	2013-03-30 18:13:54	2	2013-03-30 17:55:00	2013-03-30 23:59:00	HR	>	130	upper	130	0	0	0	18.8707	0.314512
6869378	HR 138 > 130	2013-03-30 18:14:10	2013-03-30 18:14:12	2	2013-03-30 17:55:00	2013-03-30 23:59:00	HR	>	130	upper	130	0	0	0	19.1707	0.319512
6869378	HR 140 > 130	2013-03-30 18:14:18	2013-03-30 18:14:20	2	2013-03-30 17:55:00	2013-03-30 23:59:00	HR	>	130	upper	130	0	0	0	19.304	0.321734
6869378	HR 148 > 130	2013-03-30 18:14:58	2013-03-30 18:15:02	4	2013-03-30 17:55:00	2013-03-30 23:59:00	HR	>	130	upper	130	0	0	0	19.9707	0.332845
6869378	HR 131 > 130	2013-03-30 18:15:10	2013-03-30 18:15:16	6	2013-03-30 17:55:00	2013-03-30 23:59:00	HR	>	130	upper	130	0	0	0	20.1707	0.336179
6869378	HR 151 > 130	2013-03-30 18:15:22	2013-03-30 18:15:26	4	2013-03-30 17:55:00	2013-03-30 23:59:00	HR	>	130	upper	130	0	0	0	20.3707	0.339512
6869378	HR 145 > 130	2013-03-30 18:15:52	2013-03-30 18:15:56	4	2013-03-30 17:55:00	2013-03-30 23:59:00	HR	>	130	upper	130	0	0	0	20.8707	0.347844
6869378	HR 132 > 130	2013-03-30 18:16:26	2013-03-30 18:16:32	6	2013-03-30 17:55:00	2013-03-30 23:59:00	HR	>	130	upper	130	0	0	0	21.4373	0.357289
6869378	HR 130 = 130	2013-03-30 18:16:44	2013-03-30 18:16:46	2	2013-03-30 17:55:00	2013-03-30 23:59:00	HR	=	130	upper	130	0	0	0	21.7373	0.362288
6869378	HR 132 > 130	2013-03-30 18:16:52	2013-03-30 18:16:54	2	2013-03-30 17:55:00	2013-03-30 23:59:00	HR	>	130	upper	130	0	0	0	21.8706	0.36451
6869378	HR 144 > 130	2013-03-30 18:17:06	2013-03-30 18:17:12	6	2013-03-30 17:55:00	2013-03-30 23:59:00	HR	>	130	upper	130	0	0	0	22.1039	0.368399
6869378	HR 133 > 130	2013-03-30 18:17:18	2013-03-30 18:17:28	10	2013-03-30 17:55:00	2013-03-30 23:59:00	HR	>	130	upper	130	0	0	0	22.3039	0.371732
6869378	HR 144 > 130	2013-03-30 18:17:52	2013-03-30 18:17:54	2	2013-03-30 17:55:00	2013-03-30 23:59:00	HR	>	130	upper	130	0	0	0	22.8705	0.381176
6869378	HR 137 > 130	2013-03-30 18:18:02	2013-03-30 18:18:04	2	2013-03-30 17:55:00	2013-03-30 23:59:00	HR	>	130	upper	130	0	0	0	23.0372	0.383954
6869378	HR 138 > 130	2013-03-30 18:19:02	2013-03-30 18:19:04	2	2013-03-30 17:55:00	2013-03-30 23:59:00	HR	>	130	upper	130	0	0	0	24.0372	0.40062
6869378	HR 147 > 130	2013-03-30 18:19:24	2013-03-30 18:19:28	4	2013-03-30 17:55:00	2013-03-30 23:59:00	HR	>	130	upper	130	0	0	0	24.4045	0.406742
6869378	HR 139 > 130	2013-03-30 18:20:12	2013-03-30 18:20:14	2	2013-03-30 17:55:00	2013-03-30 23:59:00	HR	>	130	upper	130	0	0	0	25.2046	0.420077
6869378	HR 132 > 130	2013-03-30 18:20:28	2013-03-30 18:20:30	2	2013-03-30 17:55:00	2013-03-30 23:59:00	HR	>	130	upper	130	0	0	0	25.4712	0.42452
6869378	HR 137 > 130	2013-03-30 18:20:48	2013-03-30 18:20:52	4	2013-03-30 17:55:00	2013-03-30 23:59:00	HR	>	130	upper	130	0	0	0	25.8045	0.430076
6869378	HR 130 = 130	2013-03-30 18:21:00	2013-03-30 18:21:02	2	2013-03-30 17:55:00	2013-03-30 23:59:00	HR	=	130	upper	130	0	0	0	26.0045	0.433409
6869378	HR 141 > 130	2013-03-30 18:21:26	2013-03-30 18:21:32	6	2013-03-30 17:55:00	2013-03-30 23:59:00	HR	>	130	upper	130	0	0	0	26.4379	0.440631
6869378	HR 130 = 130	2013-03-30 18:22:20	2013-03-30 18:22:26	6	2013-03-30 17:55:00	2013-03-30 23:59:00	HR	=	130	upper	130	0	0	0	27.3378	0.455631
6869378	HR 153 > 130	2013-03-30 18:22:56	2013-03-30 18:23:02	6	2013-03-30 17:55:00	2013-03-30 23:59:00	HR	>	130	upper	130	0	0	0	27.9378	0.465631
6869378	HR 135 > 130	2013-03-30 18:23:32	2013-03-30 18:23:36	4	2013-03-30 17:55:00	2013-03-30 23:59:00	HR	>	130	upper	130	0	0	0	28.5378	0.475631
6869378	HR 134 > 130	2013-03-30 18:24:26	2013-03-30 18:24:30	4	2013-03-30 17:55:00	2013-03-30 23:59:00	HR	>	130	upper	130	0	0	0	29.4378	0.49063
6869378	HR 132 > 130	2013-03-30 18:27:12	2013-03-30 18:27:14	2	2013-03-30 17:55:00	2013-03-30 23:59:00	HR	>	130	upper	130	0	0	0	32.204	0.536734
6869378	HR 140 > 130	2013-03-30 18:28:40	2013-03-30 18:28:42	2	2013-03-30 17:55:00	2013-03-30 23:59:00	HR	>	130	upper	130	0	0	0	33.6709	0.561182
6869378	HR 142 > 130	2013-03-30 18:28:52	2013-03-30 18:28:58	6	2013-03-30 17:55:00	2013-03-30 23:59:00	HR	>	130	upper	130	0	0	0	33.8709	0.564516
6869378	HR 142 > 130	2013-03-30 18:29:56	2013-03-30 18:30:08	12	2013-03-30 17:55:00	2013-03-30 23:59:00	HR	>	130	upper	130	0	0	0	34.9375	0.582292
6869378	HR 141 > 130	2013-03-30 18:30:28	2013-03-30 18:30:32	4	2013-03-30 17:55:00	2013-03-30 23:59:00	HR	>	130	upper	130	0	0	0	35.4709	0.591181
6869378	HR 139 > 130	2013-03-30 18:31:02	2013-03-30 18:31:04	2	2013-03-30 17:55:00	2013-03-30 23:59:00	HR	>	130	upper	130	0	0	0	36.0375	0.600626
6869378	HR 141 > 130	2013-03-30 18:32:08	2013-03-30 18:32:18	10	2013-03-30 17:55:00	2013-03-30 23:59:00	HR	>	130	upper	130	0	0	0	37.1375	0.618958
6869378	HR 134 > 130	2013-03-30 18:32:24	2013-03-30 18:32:34	10	2013-03-30 17:55:00	2013-03-30 23:59:00	HR	>	130	upper	130	0	0	0	37.4042	0.623403
6869378	HR 136 > 130	2013-03-30 18:32:44	2013-03-30 18:32:48	4	2013-03-30 17:55:00	2013-03-30 23:59:00	HR	>	130	upper	130	0	0	0	37.7374	0.628957
6869378	HR 136 > 130	2013-03-30 18:33:00	2013-03-30 18:33:02	2	2013-03-30 17:55:00	2013-03-30 23:59:00	HR	>	130	upper	130	0	0	0	38.0041	0.633402
6869378	HR 141 > 130	2013-03-30 18:34:10	2013-03-30 18:34:26	16	2013-03-30 17:55:00	2013-03-30 23:59:00	HR	>	130	upper	130	0	0	0	39.1707	0.652845
6869378	HR 135 > 130	2013-03-30 18:35:22	2013-03-30 18:35:24	2	2013-03-30 17:55:00	2013-03-30 23:59:00	HR	>	130	upper	130	0	0	0	40.3704	0.67284
6869378	HR 133 > 130	2013-03-30 18:39:04	2013-03-30 18:39:08	4	2013-03-30 17:55:00	2013-03-30 23:59:00	HR	>	130	upper	130	0	0	0	44.0705	0.734509
6869378	HR 132 > 130	2013-03-30 18:50:10	2013-03-30 18:50:20	10	2013-03-30 17:55:00	2013-03-30 23:59:00	HR	>	130	upper	130	0	0	0	55.1698	0.919497
6869378	HR 142 > 130	2013-03-30 19:15:40	2013-03-30 19:15:42	2	2013-03-30 17:55:00	2013-03-30 23:59:00	HR	>	130	upper	130	0	0	0	80.6692	1.34449
6869378	HR 137 > 130	2013-03-30 19:32:32	2013-03-30 19:32:34	2	2013-03-30 17:55:00	2013-03-30 23:59:00	HR	>	130	upper	130	0	0	0	97.5352	1.62559
6869378	HR 148 > 130	2013-03-30 19:32:52	2013-03-30 19:32:54	2	2013-03-30 17:55:00	2013-03-30 23:59:00	HR	>	130	upper	130	0	0	0	97.8681	1.63113
6869378	HR 137 > 130	2013-03-30 19:33:36	2013-03-30 19:33:40	4	2013-03-30 17:55:00	2013-03-30 23:59:00	HR	>	130	upper	130	0	0	0	98.6014	1.64336
6869378	HR 132 > 130	2013-03-30 20:06:10	2013-03-30 20:06:12	2	2013-03-30 17:55:00	2013-03-30 23:59:00	HR	>	130	upper	130	0	0	0	131.167	2.18611
6869378	HR 140 > 130	2013-03-30 20:06:40	2013-03-30 20:06:44	4	2013-03-30 17:55:00	2013-03-30 23:59:00	HR	>	130	upper	130	0	0	0	131.667	2.19445
6869378	HR 132 > 130	2013-03-30 20:07:08	2013-03-30 20:07:12	4	2013-03-30 17:55:00	2013-03-30 23:59:00	HR	>	130	upper	130	0	0	0	132.133	2.20222
6869378	HR 136 > 130	2013-03-30 20:07:44	2013-03-30 20:07:45	1	2013-03-30 17:55:00	2013-03-30 23:59:00	HR	>	130	upper	130	0	0	0	132.733	2.21222
6869378	HR 138 > 130	2013-03-30 20:07:53	2013-03-30 20:07:55	2	2013-03-30 17:55:00	2013-03-30 23:59:00	HR	>	130	upper	130	0	0	0	132.9	2.215
6987800	HR 138 > 130	2013-03-14 03:38:30	2013-03-14 03:38:32	2	2013-03-13 23:59:00	2013-03-14 23:59:00	HR	>	130	upper	130	0	0	0	219.511	3.65852
6987800	HR 134 > 130	2013-03-14 15:27:50	2013-03-14 15:27:56	6	2013-03-13 23:59:00	2013-03-14 23:59:00	HR	>	130	upper	130	0	0	0	928.847	15.4808
6987800	HR 131 > 130	2013-03-14 18:26:16	2013-03-14 18:26:24	8	2013-03-13 23:59:00	2013-03-14 23:59:00	HR	>	130	upper	130	0	0	0	1107.27	18.4546
6987800	HR 51 < 60	2013-03-16 04:27:40	2013-03-16 04:27:44	4	2013-03-15 23:59:00	2013-03-16 23:59:00	HR	<	60	lower	50	1	1	10	268.673	4.47789
6987800	HR 45 < 60	2013-03-16 04:29:10	2013-03-16 04:29:20	10	2013-03-15 23:59:00	2013-03-16 23:59:00	HR	<	60	lower	50	1	0	10	270.173	4.50289
6987800	HR 137 > 125	2013-03-16 12:17:43	2013-03-16 12:17:47	4	2013-03-15 23:59:00	2013-03-16 23:59:00	HR	>	125	upper	130	1	1	-5	738.729	12.3121
6987800	HR 126 > 125	2013-03-16 16:39:05	2013-03-16 16:39:07	2	2013-03-15 23:59:00	2013-03-16 23:59:00	HR	>	125	upper	130	1	0	-5	1000.09	16.6681
6987800	HR 128 > 125	2013-03-16 18:37:54	2013-03-16 18:38:58	64	2013-03-15 23:59:00	2013-03-16 23:59:00	HR	>	125	upper	130	1	0	-5	1118.91	18.6486
6987800	HR 128 > 125	2013-03-16 18:39:04	2013-03-16 18:39:08	4	2013-03-15 23:59:00	2013-03-16 23:59:00	HR	>	125	upper	130	1	0	-5	1120.08	18.668
6987800	HR 126 > 125	2013-03-16 18:41:34	2013-03-16 18:41:52	18	2013-03-15 23:59:00	2013-03-16 23:59:00	HR	>	125	upper	130	1	0	-5	1122.58	18.7097
6987800	HR 131 > 125	2013-03-16 20:26:00	2013-03-16 20:26:30	30	2013-03-15 23:59:00	2013-03-16 23:59:00	HR	>	125	upper	130	1	0	-5	1227	20.45
6987800	HR 127 > 125	2013-03-16 20:43:40	2013-03-16 20:43:50	10	2013-03-15 23:59:00	2013-03-16 23:59:00	HR	>	125	upper	130	1	0	-5	1244.67	20.7445
6987800	HR 127 > 125	2013-03-16 22:17:07	2013-03-16 22:17:27	20	2013-03-15 23:59:00	2013-03-16 23:59:00	HR	>	125	upper	130	1	0	-5	1338.13	22.3022
6987800	HR 129 > 125	2013-03-16 22:17:33	2013-03-16 22:17:43	10	2013-03-15 23:59:00	2013-03-16 23:59:00	HR	>	125	upper	130	1	0	-5	1338.56	22.3094
6987800	HR 127 > 125	2013-03-16 22:17:51	2013-03-16 22:18:15	24	2013-03-15 23:59:00	2013-03-16 23:59:00	HR	>	125	upper	130	1	0	-5	1338.86	22.3144
6987800	HR 127 > 125	2013-03-16 22:18:21	2013-03-16 22:18:25	4	2013-03-15 23:59:00	2013-03-16 23:59:00	HR	>	125	upper	130	1	0	-5	1339.36	22.3227
6987800	HR 131 > 125	2013-03-16 22:18:31	2013-03-16 22:18:53	22	2013-03-15 23:59:00	2013-03-16 23:59:00	HR	>	125	upper	130	1	0	-5	1339.53	22.3255
6987800	HR 125 = 125	2013-03-16 22:21:21	2013-03-16 22:21:27	6	2013-03-15 23:59:00	2013-03-16 23:59:00	HR	=	125	upper	130	1	0	-5	1342.36	22.3727
6987800	HR 127 > 125	2013-03-16 22:21:35	2013-03-16 22:21:49	14	2013-03-15 23:59:00	2013-03-16 23:59:00	HR	>	125	upper	130	1	0	-5	1342.6	22.3766
6987800	HR 125 = 125	2013-03-16 22:21:55	2013-03-16 22:22:01	6	2013-03-15 23:59:00	2013-03-16 23:59:00	HR	=	125	upper	130	1	0	-5	1342.93	22.3822
6987800	HR 129 > 125	2013-03-16 22:22:27	2013-03-16 22:22:29	2	2013-03-15 23:59:00	2013-03-16 23:59:00	HR	>	125	upper	130	1	0	-5	1343.46	22.3911
6987800	HR 125 = 125	2013-03-16 22:24:11	2013-03-16 22:24:19	8	2013-03-15 23:59:00	2013-03-16 23:59:00	HR	=	125	upper	130	1	0	-5	1345.2	22.4199
6987800	HR 125 = 125	2013-03-16 22:24:33	2013-03-16 22:24:37	4	2013-03-15 23:59:00	2013-03-16 23:59:00	HR	=	125	upper	130	1	0	-5	1345.56	22.4261
6987800	HR 125 = 125	2013-03-16 22:24:45	2013-03-16 22:24:49	4	2013-03-15 23:59:00	2013-03-16 23:59:00	HR	=	125	upper	130	1	0	-5	1345.76	22.4294
6987800	HR 126 > 125	2013-03-16 22:25:59	2013-03-16 22:26:21	22	2013-03-15 23:59:00	2013-03-16 23:59:00	HR	>	125	upper	130	1	0	-5	1347	22.4499
6987800	HR 128 > 125	2013-03-16 22:26:41	2013-03-16 22:26:47	6	2013-03-15 23:59:00	2013-03-16 23:59:00	HR	>	125	upper	130	1	0	-5	1347.7	22.4616
6987800	HR 127 > 125	2013-03-16 22:26:53	2013-03-16 22:27:43	50	2013-03-15 23:59:00	2013-03-16 23:59:00	HR	>	125	upper	130	1	0	-5	1347.9	22.4649
6987800	HR 126 > 125	2013-03-16 22:27:51	2013-03-16 22:27:57	6	2013-03-15 23:59:00	2013-03-16 23:59:00	HR	>	125	upper	130	1	0	-5	1348.86	22.4811
6987800	HR 126 > 125	2013-03-16 22:28:07	2013-03-16 22:28:13	6	2013-03-15 23:59:00	2013-03-16 23:59:00	HR	>	125	upper	130	1	0	-5	1349.13	22.4855
6987800	HR 126 > 125	2013-03-16 22:28:23	2013-03-16 22:28:51	28	2013-03-15 23:59:00	2013-03-16 23:59:00	HR	>	125	upper	130	1	0	-5	1349.4	22.4899
6987800	HR 125 = 125	2013-03-16 22:28:57	2013-03-16 22:28:59	2	2013-03-15 23:59:00	2013-03-16 23:59:00	HR	=	125	upper	130	1	0	-5	1349.96	22.4994
6987800	HR 127 > 125	2013-03-16 22:29:13	2013-03-16 22:29:41	28	2013-03-15 23:59:00	2013-03-16 23:59:00	HR	>	125	upper	130	1	0	-5	1350.23	22.5038
6987800	HR 128 > 125	2013-03-16 22:29:47	2013-03-16 22:31:51	124	2013-03-15 23:59:00	2013-03-16 23:59:00	HR	>	125	upper	130	1	0	-5	1350.8	22.5133
6987800	HR 126 > 125	2013-03-16 22:31:57	2013-03-16 22:32:23	26	2013-03-15 23:59:00	2013-03-16 23:59:00	HR	>	125	upper	130	1	0	-5	1352.96	22.5494
6987800	HR 128 > 125	2013-03-16 22:32:39	2013-03-16 22:32:59	20	2013-03-15 23:59:00	2013-03-16 23:59:00	HR	>	125	upper	130	1	0	-5	1353.66	22.5611
6987800	HR 128 > 125	2013-03-16 22:33:05	2013-03-16 22:33:17	12	2013-03-15 23:59:00	2013-03-16 23:59:00	HR	>	125	upper	130	1	0	-5	1354.1	22.5683
6987800	HR 126 > 125	2013-03-16 22:34:07	2013-03-16 22:34:11	4	2013-03-15 23:59:00	2013-03-16 23:59:00	HR	>	125	upper	130	1	0	-5	1355.13	22.5855
6987800	HR 126 > 125	2013-03-16 22:34:17	2013-03-16 22:34:23	6	2013-03-15 23:59:00	2013-03-16 23:59:00	HR	>	125	upper	130	1	0	-5	1355.3	22.5883
6987800	HR 126 > 125	2013-03-16 22:34:59	2013-03-16 22:35:31	32	2013-03-15 23:59:00	2013-03-16 23:59:00	HR	>	125	upper	130	1	0	-5	1356	22.5999
6987800	HR 126 > 125	2013-03-16 22:35:37	2013-03-16 22:35:57	20	2013-03-15 23:59:00	2013-03-16 23:59:00	HR	>	125	upper	130	1	0	-5	1356.63	22.6105
6987800	HR 128 > 125	2013-03-16 22:36:05	2013-03-16 22:36:25	20	2013-03-15 23:59:00	2013-03-16 23:59:00	HR	>	125	upper	130	1	0	-5	1357.1	22.6183
6987800	HR 126 > 125	2013-03-16 22:36:31	2013-03-16 22:39:01	150	2013-03-15 23:59:00	2013-03-16 23:59:00	HR	>	125	upper	130	1	0	-5	1357.53	22.6255
6987800	HR 128 > 125	2013-03-16 22:39:07	2013-03-16 22:39:11	4	2013-03-15 23:59:00	2013-03-16 23:59:00	HR	>	125	upper	130	1	0	-5	1360.13	22.6688
6987800	HR 128 > 125	2013-03-16 22:39:19	2013-03-16 22:39:31	12	2013-03-15 23:59:00	2013-03-16 23:59:00	HR	>	125	upper	130	1	0	-5	1360.33	22.6722
6987800	HR 126 > 125	2013-03-16 22:39:37	2013-03-16 22:39:43	6	2013-03-15 23:59:00	2013-03-16 23:59:00	HR	>	125	upper	130	1	0	-5	1360.63	22.6772
6987800	HR 130 > 125	2013-03-16 22:39:51	2013-03-16 22:41:49	118	2013-03-15 23:59:00	2013-03-16 23:59:00	HR	>	125	upper	130	1	0	-5	1360.86	22.681
6987800	HR 127 > 125	2013-03-16 22:41:59	2013-03-16 22:43:05	66	2013-03-15 23:59:00	2013-03-16 23:59:00	HR	>	125	upper	130	1	0	-5	1363	22.7166
6987800	HR 125 = 125	2013-03-16 22:43:11	2013-03-16 22:43:13	2	2013-03-15 23:59:00	2013-03-16 23:59:00	HR	=	125	upper	130	1	0	-5	1364.2	22.7366
6987800	HR 125 = 125	2013-03-16 22:43:45	2013-03-16 22:43:47	2	2013-03-15 23:59:00	2013-03-16 23:59:00	HR	=	125	upper	130	1	0	-5	1364.76	22.746
6987800	HR 126 > 125	2013-03-16 22:43:53	2013-03-16 22:43:57	4	2013-03-15 23:59:00	2013-03-16 23:59:00	HR	>	125	upper	130	1	0	-5	1364.9	22.7483
6987800	HR 126 > 125	2013-03-16 23:00:25	2013-03-16 23:00:33	8	2013-03-15 23:59:00	2013-03-16 23:59:00	HR	>	125	upper	130	1	0	-5	1381.43	23.0238
6987800	HR 127 > 125	2013-03-16 23:07:09	2013-03-16 23:07:51	42	2013-03-15 23:59:00	2013-03-16 23:59:00	HR	>	125	upper	130	1	0	-5	1388.16	23.136
6987800	HR 126 > 125	2013-03-16 23:08:01	2013-03-16 23:09:19	78	2013-03-15 23:59:00	2013-03-16 23:59:00	HR	>	125	upper	130	1	0	-5	1389.03	23.1505
6987800	HR 126 > 125	2013-03-16 23:11:15	2013-03-16 23:11:23	8	2013-03-15 23:59:00	2013-03-16 23:59:00	HR	>	125	upper	130	1	0	-5	1392.26	23.2044
6987800	HR 125 = 125	2013-03-16 23:13:27	2013-03-16 23:13:29	2	2013-03-15 23:59:00	2013-03-16 23:59:00	HR	=	125	upper	130	1	0	-5	1394.46	23.241
6987800	HR 126 > 125	2013-03-16 23:23:13	2013-03-16 23:23:21	8	2013-03-15 23:59:00	2013-03-16 23:59:00	HR	>	125	upper	130	1	0	-5	1404.23	23.4038
6987800	HR 126 > 125	2013-03-16 23:24:05	2013-03-16 23:24:25	20	2013-03-15 23:59:00	2013-03-16 23:59:00	HR	>	125	upper	130	1	0	-5	1405.09	23.4182
6987800	HR 128 > 125	2013-03-16 23:24:31	2013-03-16 23:25:11	40	2013-03-15 23:59:00	2013-03-16 23:59:00	HR	>	125	upper	130	1	0	-5	1405.53	23.4255
6987800	HR 125 = 125	2013-03-16 23:28:45	2013-03-16 23:28:49	4	2013-03-15 23:59:00	2013-03-16 23:59:00	HR	=	125	upper	130	1	0	-5	1409.76	23.496
6987800	HR 130 > 125	2013-03-16 23:30:13	2013-03-16 23:30:23	10	2013-03-15 23:59:00	2013-03-16 23:59:00	HR	>	125	upper	130	1	0	-5	1411.23	23.5205
6987800	HR 126 > 125	2013-03-16 23:34:31	2013-03-16 23:34:43	12	2013-03-15 23:59:00	2013-03-16 23:59:00	HR	>	125	upper	130	1	0	-5	1415.53	23.5921
6987800	HR 125 = 125	2013-03-16 23:36:33	2013-03-16 23:36:39	6	2013-03-15 23:59:00	2013-03-16 23:59:00	HR	=	125	upper	130	1	0	-5	1417.56	23.626
6987800	HR 126 > 125	2013-03-16 23:38:15	2013-03-16 23:38:25	10	2013-03-15 23:59:00	2013-03-16 23:59:00	HR	>	125	upper	130	1	0	-5	1419.26	23.6543
6987800	HR 127 > 125	2013-03-16 23:38:49	2013-03-16 23:38:55	6	2013-03-15 23:59:00	2013-03-16 23:59:00	HR	>	125	upper	130	1	0	-5	1419.83	23.6638
6987800	HR 126 > 125	2013-03-16 23:41:21	2013-03-16 23:41:29	8	2013-03-15 23:59:00	2013-03-16 23:59:00	HR	>	125	upper	130	1	0	-5	1422.36	23.706
6987800	HR 127 > 125	2013-03-16 23:42:59	2013-03-16 23:43:13	14	2013-03-15 23:59:00	2013-03-16 23:59:00	HR	>	125	upper	130	1	0	-5	1423.99	23.7332
6987800	HR 126 > 125	2013-03-16 23:49:17	2013-03-16 23:49:43	26	2013-03-15 23:59:00	2013-03-16 23:59:00	HR	>	125	upper	130	1	0	-5	1430.29	23.8382
6987800	HR 126 > 125	2013-03-16 23:50:39	2013-03-16 23:50:53	14	2013-03-15 23:59:00	2013-03-16 23:59:00	HR	>	125	upper	130	1	0	-5	1431.66	23.861
6987800	HR 126 > 125	2013-03-16 23:51:05	2013-03-16 23:51:07	2	2013-03-15 23:59:00	2013-03-16 23:59:00	HR	>	125	upper	130	1	0	-5	1432.09	23.8682
6987800	HR 126 > 125	2013-03-16 23:56:39	2013-03-16 23:56:43	4	2013-03-15 23:59:00	2013-03-16 23:59:00	HR	>	125	upper	130	1	0	-5	1437.66	23.961
6987800	HR 126 > 125	2013-03-17 00:07:21	2013-03-17 00:07:39	18	2013-03-16 23:59:00	2013-03-17 23:59:00	HR	>	125	upper	130	1	0	-5	8.35917	0.139319
6987800	HR 126 > 125	2013-03-17 00:07:45	2013-03-17 00:07:55	10	2013-03-16 23:59:00	2013-03-17 23:59:00	HR	>	125	upper	130	1	0	-5	8.75917	0.145986
6987800	HR 125 = 125	2013-03-17 00:08:07	2013-03-17 00:08:11	4	2013-03-16 23:59:00	2013-03-17 23:59:00	HR	=	125	upper	130	1	0	-5	9.12578	0.152096
6987800	HR 132 > 130	2013-03-19 16:08:26	2013-03-19 16:08:28	2	2013-03-18 23:59:00	2013-03-19 23:59:00	HR	>	130	upper	130	0	1	0	969.437	16.1573
6987800	HR 49 < 50	2013-03-19 22:08:47	2013-03-19 22:08:51	4	2013-03-18 23:59:00	2013-03-19 23:59:00	HR	<	50	lower	50	0	1	0	1329.79	22.1631
6987800	HR 138 > 130	2013-03-19 22:47:07	2013-03-19 22:47:09	2	2013-03-18 23:59:00	2013-03-19 23:59:00	HR	>	130	upper	130	0	0	0	1368.12	22.802
6987800	HR 148 > 130	2013-03-20 11:50:52	2013-03-20 11:50:58	6	2013-03-19 23:59:00	2013-03-20 23:59:00	HR	>	130	upper	130	0	0	0	711.88	11.8647
6987800	HR 132 > 130	2013-03-23 02:27:17	2013-03-23 02:27:19	2	2013-03-22 23:59:00	2013-03-23 23:59:00	HR	>	130	upper	130	0	0	0	148.296	2.47161
6987800	HR 130 = 130	2013-03-28 04:03:02	2013-03-28 04:03:08	6	2013-03-27 23:59:00	2013-03-28 23:59:00	HR	=	130	upper	130	0	0	0	244.049	4.06748
6987800	HR 131 > 130	2013-03-28 04:14:00	2013-03-28 04:14:04	4	2013-03-27 23:59:00	2013-03-28 23:59:00	HR	>	130	upper	130	0	0	0	255.015	4.25025
6987800	HR 131 > 130	2013-03-28 05:23:40	2013-03-28 05:23:46	6	2013-03-27 23:59:00	2013-03-28 23:59:00	HR	>	130	upper	130	0	0	0	324.671	5.41118
6987800	HR 131 > 130	2013-03-28 05:45:36	2013-03-28 05:45:46	10	2013-03-27 23:59:00	2013-03-28 23:59:00	HR	>	130	upper	130	0	0	0	346.603	5.77672
6987800	HR 131 > 130	2013-03-28 05:46:04	2013-03-28 05:46:06	2	2013-03-27 23:59:00	2013-03-28 23:59:00	HR	>	130	upper	130	0	0	0	347.07	5.7845
6987800	HR 130 = 130	2013-03-28 05:46:12	2013-03-28 05:46:14	2	2013-03-27 23:59:00	2013-03-28 23:59:00	HR	=	130	upper	130	0	0	0	347.203	5.78672
6987800	HR 132 > 130	2013-03-28 05:57:44	2013-03-28 05:57:54	10	2013-03-27 23:59:00	2013-03-28 23:59:00	HR	>	130	upper	130	0	0	0	358.736	5.97893
6987800	HR 133 > 130	2013-03-28 06:03:56	2013-03-28 06:04:08	12	2013-03-27 23:59:00	2013-03-28 23:59:00	HR	>	130	upper	130	0	0	0	364.936	6.08226
6987800	HR 133 > 130	2013-03-28 06:05:02	2013-03-28 06:05:12	10	2013-03-27 23:59:00	2013-03-28 23:59:00	HR	>	130	upper	130	0	0	0	366.036	6.10059
6987800	HR 130 = 130	2013-03-28 06:07:20	2013-03-28 06:07:22	2	2013-03-27 23:59:00	2013-03-28 23:59:00	HR	=	130	upper	130	0	0	0	368.336	6.13893
6987800	HR 130 = 130	2013-03-28 08:50:29	2013-03-28 08:50:39	10	2013-03-27 23:59:00	2013-03-28 23:59:00	HR	=	130	upper	130	0	0	0	531.496	8.85826
6987800	HR 133 > 130	2013-03-28 08:53:41	2013-03-28 08:53:43	2	2013-03-27 23:59:00	2013-03-28 23:59:00	HR	>	130	upper	130	0	0	0	534.695	8.91159
7018509	HR 50 = 50	2013-03-12 19:30:18	2013-03-12 19:30:22	4	2013-03-12 17:56:00	2013-03-12 23:59:00	HR	=	50	lower	50	0	0	0	94.3127	1.57188
7018509	HR 50 = 50	2013-03-12 19:31:50	2013-03-12 19:31:58	8	2013-03-12 17:56:00	2013-03-12 23:59:00	HR	=	50	lower	50	0	0	0	95.8465	1.59744
7018509	HR 50 = 50	2013-03-12 19:36:30	2013-03-12 19:36:40	10	2013-03-12 17:56:00	2013-03-12 23:59:00	HR	=	50	lower	50	0	0	0	100.513	1.67522
7018509	HR 50 = 50	2013-03-12 19:37:58	2013-03-12 19:38:04	6	2013-03-12 17:56:00	2013-03-12 23:59:00	HR	=	50	lower	50	0	0	0	101.98	1.69966
7018509	HR 50 = 50	2013-03-12 19:40:14	2013-03-12 19:40:24	10	2013-03-12 17:56:00	2013-03-12 23:59:00	HR	=	50	lower	50	0	0	0	104.247	1.73744
7018509	HR 50 = 50	2013-03-12 19:40:46	2013-03-12 19:40:48	2	2013-03-12 17:56:00	2013-03-12 23:59:00	HR	=	50	lower	50	0	0	0	104.78	1.74633
7018509	HR 50 = 50	2013-03-12 19:42:12	2013-03-12 19:42:18	6	2013-03-12 17:56:00	2013-03-12 23:59:00	HR	=	50	lower	50	0	0	0	106.213	1.77022
7018509	HR 50 = 50	2013-03-12 19:46:54	2013-03-12 19:46:58	4	2013-03-12 17:56:00	2013-03-12 23:59:00	HR	=	50	lower	50	0	0	0	110.914	1.84856
7018509	HR 50 = 50	2013-03-12 19:47:16	2013-03-12 19:47:20	4	2013-03-12 17:56:00	2013-03-12 23:59:00	HR	=	50	lower	50	0	0	0	111.281	1.85468
7018509	HR 50 = 50	2013-03-12 19:47:46	2013-03-12 19:47:52	6	2013-03-12 17:56:00	2013-03-12 23:59:00	HR	=	50	lower	50	0	0	0	111.78	1.86301
7018509	HR 50 = 50	2013-03-12 19:48:12	2013-03-12 19:48:16	4	2013-03-12 17:56:00	2013-03-12 23:59:00	HR	=	50	lower	50	0	0	0	112.214	1.87023
7018509	HR 50 = 50	2013-03-12 19:48:24	2013-03-12 19:48:28	4	2013-03-12 17:56:00	2013-03-12 23:59:00	HR	=	50	lower	50	0	0	0	112.414	1.87356
7018509	HR 50 = 50	2013-03-12 20:05:58	2013-03-12 20:06:00	2	2013-03-12 17:56:00	2013-03-12 23:59:00	HR	=	50	lower	50	0	0	0	129.982	2.16636
7018509	HR 50 = 50	2013-03-12 20:06:06	2013-03-12 20:06:08	2	2013-03-12 17:56:00	2013-03-12 23:59:00	HR	=	50	lower	50	0	0	0	130.115	2.16858
7018509	HR 131 > 130	2013-03-13 04:31:27	2013-03-13 04:31:31	4	2013-03-12 23:59:00	2013-03-13 23:59:00	HR	>	130	upper	130	0	0	0	272.464	4.54106
7018509	HR 146 > 130	2013-03-14 10:15:26	2013-03-14 10:16:00	34	2013-03-13 23:59:00	2013-03-14 16:39:00	HR	>	130	upper	130	0	0	0	616.441	10.274
7018509	HR 0 < 50	2013-03-14 10:20:02	2013-03-14 10:20:06	4	2013-03-13 23:59:00	2013-03-14 16:39:00	HR	<	50	lower	50	0	0	0	621.04	10.3507
7018509	HR 0 < 50	2013-03-14 10:20:24	2013-03-14 10:20:50	26	2013-03-13 23:59:00	2013-03-14 16:39:00	HR	<	50	lower	50	0	0	0	621.406	10.3568
7018509	HR 146 > 130	2013-03-14 10:21:30	2013-03-14 10:21:40	10	2013-03-13 23:59:00	2013-03-14 16:39:00	HR	>	130	upper	130	0	0	0	622.506	10.3751
7018509	HR 0 < 50	2013-03-14 10:21:52	2013-03-14 10:21:54	2	2013-03-13 23:59:00	2013-03-14 16:39:00	HR	<	50	lower	50	0	0	0	622.873	10.3812
7018509	HR 0 < 50	2013-03-14 10:22:08	2013-03-14 10:22:12	4	2013-03-13 23:59:00	2013-03-14 16:39:00	HR	<	50	lower	50	0	0	0	623.14	10.3857
7018509	HR 0 < 50	2013-03-14 10:22:32	2013-03-14 10:22:34	2	2013-03-13 23:59:00	2013-03-14 16:39:00	HR	<	50	lower	50	0	0	0	623.54	10.3923
7018509	HR 0 < 50	2013-03-14 10:22:50	2013-03-14 10:23:02	12	2013-03-13 23:59:00	2013-03-14 16:39:00	HR	<	50	lower	50	0	0	0	623.84	10.3973
7018509	HR 0 < 50	2013-03-14 10:23:12	2013-03-14 10:24:26	74	2013-03-13 23:59:00	2013-03-14 16:39:00	HR	<	50	lower	50	0	0	0	624.206	10.4034
7018509	HR 0 < 50	2013-03-14 10:24:34	2013-03-14 10:25:40	66	2013-03-13 23:59:00	2013-03-14 16:39:00	HR	<	50	lower	50	0	0	0	625.573	10.4262
7018509	HR 0 < 50	2013-03-14 10:26:04	2013-03-14 10:28:50	166	2013-03-13 23:59:00	2013-03-14 16:39:00	HR	<	50	lower	50	0	0	0	627.073	10.4512
7018509	HR 147 > 130	2013-03-14 10:29:02	2013-03-14 10:29:04	2	2013-03-13 23:59:00	2013-03-14 16:39:00	HR	>	130	upper	130	0	0	0	630.039	10.5007
7018509	HR 0 < 50	2013-03-14 10:29:26	2013-03-14 10:29:36	10	2013-03-13 23:59:00	2013-03-14 16:39:00	HR	<	50	lower	50	0	0	0	630.439	10.5073
7018509	HR 152 > 130	2013-03-14 10:29:36	2013-03-14 10:29:48	12	2013-03-13 23:59:00	2013-03-14 16:39:00	HR	>	130	upper	130	0	0	0	630.606	10.5101
7018509	HR 0 < 50	2013-03-14 10:29:48	2013-03-14 10:30:02	14	2013-03-13 23:59:00	2013-03-14 16:39:00	HR	<	50	lower	50	0	0	0	630.806	10.5134
7018509	HR 143 > 130	2013-03-14 10:30:02	2013-03-14 10:30:54	52	2013-03-13 23:59:00	2013-03-14 16:39:00	HR	>	130	upper	130	0	0	0	631.039	10.5173
7018509	HR 0 < 50	2013-03-14 10:30:54	2013-03-14 10:30:58	4	2013-03-13 23:59:00	2013-03-14 16:39:00	HR	<	50	lower	50	0	0	0	631.906	10.5318
7018509	HR 141 > 130	2013-03-14 10:30:58	2013-03-14 10:31:38	40	2013-03-13 23:59:00	2013-03-14 16:39:00	HR	>	130	upper	130	0	0	0	631.973	10.5329
7018509	HR 0 < 50	2013-03-14 10:31:46	2013-03-14 10:32:16	30	2013-03-13 23:59:00	2013-03-14 16:39:00	HR	<	50	lower	50	0	0	0	632.773	10.5462
7018509	HR 140 > 130	2013-03-14 10:32:24	2013-03-14 10:33:10	46	2013-03-13 23:59:00	2013-03-14 16:39:00	HR	>	130	upper	130	0	0	0	633.406	10.5568
7018509	HR 0 < 50	2013-03-14 10:33:30	2013-03-14 10:33:40	10	2013-03-13 23:59:00	2013-03-14 16:39:00	HR	<	50	lower	50	0	0	0	634.506	10.5751
7018509	HR 0 < 50	2013-03-14 10:33:46	2013-03-14 10:42:40	534	2013-03-13 23:59:00	2013-03-14 16:39:00	HR	<	50	lower	50	0	0	0	634.773	10.5795
8184348	HR 142 > 130	2013-03-03 20:10:36	2013-03-03 20:10:40	4	2013-03-02 23:59:00	2013-03-03 23:59:00	HR	>	130	upper	130	0	0	0	1211.61	20.1936
8184348	HR 0 < 60	2013-03-09 12:39:50	2013-03-09 12:39:58	8	2013-03-08 23:59:00	2013-03-09 23:59:00	HR	<	60	lower	50	1	1	10	760.839	12.6806
8184348	HR 0 < 60	2013-03-09 12:51:26	2013-03-09 12:53:34	128	2013-03-08 23:59:00	2013-03-09 23:59:00	HR	<	60	lower	50	1	0	10	772.439	12.874
8184348	HR 27 < 60	2013-03-09 12:54:02	2013-03-09 12:54:56	54	2013-03-08 23:59:00	2013-03-09 23:59:00	HR	<	60	lower	50	1	0	10	775.038	12.9173
8184348	HR 53 < 60	2013-03-09 22:25:49	2013-03-09 22:25:57	8	2013-03-08 23:59:00	2013-03-09 23:59:00	HR	<	60	lower	50	1	0	10	1346.82	22.447
8184348	HR 60 = 60	2013-03-10 12:02:49	2013-03-10 12:03:09	20	2013-03-09 23:59:00	2013-03-10 23:59:00	HR	=	60	lower	50	1	0	10	723.823	12.0637
8184348	HR 144 > 130	2013-03-10 19:11:00	2013-03-10 19:11:02	2	2013-03-09 23:59:00	2013-03-10 23:59:00	HR	>	130	upper	130	0	0	0	1152	19.2
8184348	HR 140 > 130	2013-03-10 21:45:10	2013-03-10 21:45:24	14	2013-03-09 23:59:00	2013-03-10 23:59:00	HR	>	130	upper	130	0	0	0	1306.18	21.7696
8184348	HR 136 > 130	2013-03-11 04:35:31	2013-03-11 04:35:49	18	2013-03-10 23:59:00	2013-03-11 23:59:00	HR	>	130	upper	130	0	0	0	276.53	4.60883
8184348	HR 153 > 130	2013-03-11 04:38:15	2013-03-11 04:38:23	8	2013-03-10 23:59:00	2013-03-11 23:59:00	HR	>	130	upper	130	0	0	0	279.263	4.65438
8184348	HR 46 < 50	2013-03-11 10:32:06	2013-03-11 10:32:18	12	2013-03-10 23:59:00	2013-03-11 23:59:00	HR	<	50	lower	50	0	1	0	633.115	10.5519
8184348	HR 132 > 130	2013-03-11 15:31:19	2013-03-11 15:31:25	6	2013-03-10 23:59:00	2013-03-11 23:59:00	HR	>	130	upper	130	0	0	0	932.328	15.5388
8184348	HR 142 > 130	2013-03-11 20:56:52	2013-03-11 20:56:54	2	2013-03-10 23:59:00	2013-03-11 23:59:00	HR	>	130	upper	130	0	0	0	1257.88	20.9647
8184348	HR 131 > 130	2013-03-11 23:39:36	2013-03-11 23:39:38	2	2013-03-10 23:59:00	2013-03-11 23:59:00	HR	>	130	upper	130	0	0	0	1420.61	23.6768
8184348	HR 132 > 130	2013-03-12 00:07:26	2013-03-12 00:07:28	2	2013-03-11 23:59:00	2013-03-12 23:59:00	HR	>	130	upper	130	0	0	0	8.44433	0.140739
8184348	HR 139 > 130	2013-03-12 04:12:47	2013-03-12 04:12:49	2	2013-03-11 23:59:00	2013-03-12 23:59:00	HR	>	130	upper	130	0	0	0	253.791	4.22984
8184348	HR 135 > 130	2013-03-12 04:27:19	2013-03-12 04:27:25	6	2013-03-11 23:59:00	2013-03-12 23:59:00	HR	>	130	upper	130	0	0	0	268.325	4.47208
8184348	HR 147 > 130	2013-03-12 04:58:55	2013-03-12 04:59:15	20	2013-03-11 23:59:00	2013-03-12 23:59:00	HR	>	130	upper	130	0	0	0	299.927	4.99878
8184348	HR 132 > 130	2013-03-12 07:35:36	2013-03-12 07:35:44	8	2013-03-11 23:59:00	2013-03-12 23:59:00	HR	>	130	upper	130	0	0	0	456.602	7.61003
8184348	HR 50 = 50	2013-03-13 00:14:02	2013-03-13 00:14:24	22	2013-03-12 23:59:00	2013-03-13 23:59:00	HR	=	50	lower	50	0	0	0	15.0351	0.250585
8184348	HR 49 < 50	2013-03-13 10:32:06	2013-03-13 10:32:08	2	2013-03-12 23:59:00	2013-03-13 23:59:00	HR	<	50	lower	50	0	0	0	633.108	10.5518
8184348	HR 131 > 130	2013-03-14 05:56:54	2013-03-14 05:56:56	2	2013-03-13 23:59:00	2013-03-14 20:03:00	HR	>	130	upper	130	0	0	0	357.908	5.96513
8341788	HR 132 > 130	2013-03-23 22:57:35	2013-03-23 22:57:37	2	2013-03-23 22:49:00	2013-03-23 23:59:00	HR	>	130	upper	130	0	0	0	8.58755	0.143126
8341788	HR 144 > 130	2013-03-23 23:00:07	2013-03-23 23:00:09	2	2013-03-23 22:49:00	2013-03-23 23:59:00	HR	>	130	upper	130	0	0	0	11.1207	0.185345
8341788	HR 134 > 130	2013-03-23 23:51:51	2013-03-23 23:51:53	2	2013-03-23 22:49:00	2013-03-23 23:59:00	HR	>	130	upper	130	0	0	0	62.8523	1.04754
8341788	HR 137 > 130	2013-03-23 23:59:19	2013-03-23 23:59:27	8	2013-03-23 23:59:00	2013-03-24 14:48:00	HR	>	130	upper	130	0	0	0	0.319883	0.00533139
8341788	HR 133 > 130	2013-03-23 23:59:37	2013-03-23 23:59:39	2	2013-03-23 23:59:00	2013-03-24 14:48:00	HR	>	130	upper	130	0	0	0	0.618617	0.0103103
8341788	HR 140 > 130	2013-03-23 23:59:49	2013-03-24 00:00:03	14	2013-03-23 23:59:00	2013-03-24 14:48:00	HR	>	130	upper	130	0	0	0	0.818667	0.0136444
8341788	HR 133 > 130	2013-03-24 00:00:17	2013-03-24 00:00:35	18	2013-03-23 23:59:00	2013-03-24 14:48:00	HR	>	130	upper	130	0	0	0	1.28533	0.0214222
8341788	HR 135 > 130	2013-03-24 00:01:35	2013-03-24 00:01:37	2	2013-03-23 23:59:00	2013-03-24 14:48:00	HR	>	130	upper	130	0	0	0	2.58517	0.0430861
8341788	HR 156 > 130	2013-03-24 00:02:07	2013-03-24 00:02:13	6	2013-03-23 23:59:00	2013-03-24 14:48:00	HR	>	130	upper	130	0	0	0	3.11862	0.0519769
8341788	HR 136 > 130	2013-03-24 00:02:27	2013-03-24 00:02:29	2	2013-03-23 23:59:00	2013-03-24 14:48:00	HR	>	130	upper	130	0	0	0	3.45188	0.0575314
8341788	HR 133 > 130	2013-03-24 00:02:41	2013-03-24 00:02:49	8	2013-03-23 23:59:00	2013-03-24 14:48:00	HR	>	130	upper	130	0	0	0	3.68522	0.0614203
8341788	HR 134 > 130	2013-03-24 00:03:01	2013-03-24 00:03:03	2	2013-03-23 23:59:00	2013-03-24 14:48:00	HR	>	130	upper	130	0	0	0	4.01855	0.0669758
8341788	HR 133 > 130	2013-03-24 00:05:03	2013-03-24 00:05:07	4	2013-03-23 23:59:00	2013-03-24 14:48:00	HR	>	130	upper	130	0	0	0	6.05255	0.100876
8341788	HR 138 > 130	2013-03-24 00:05:37	2013-03-24 00:05:49	12	2013-03-23 23:59:00	2013-03-24 14:48:00	HR	>	130	upper	130	0	0	0	6.61838	0.110306
8341788	HR 133 > 130	2013-03-24 00:06:03	2013-03-24 00:06:13	10	2013-03-23 23:59:00	2013-03-24 14:48:00	HR	>	130	upper	130	0	0	0	7.05178	0.11753
8341788	HR 134 > 130	2013-03-24 00:06:59	2013-03-24 00:07:01	2	2013-03-23 23:59:00	2013-03-24 14:48:00	HR	>	130	upper	130	0	0	0	7.98505	0.133084
8341788	HR 131 > 130	2013-03-24 00:07:23	2013-03-24 00:07:33	10	2013-03-23 23:59:00	2013-03-24 14:48:00	HR	>	130	upper	130	0	0	0	8.38505	0.139751
8341788	HR 145 > 130	2013-03-24 00:07:43	2013-03-24 00:07:51	8	2013-03-23 23:59:00	2013-03-24 14:48:00	HR	>	130	upper	130	0	0	0	8.71833	0.145306
8341788	HR 140 > 130	2013-03-24 00:08:03	2013-03-24 00:08:07	4	2013-03-23 23:59:00	2013-03-24 14:48:00	HR	>	130	upper	130	0	0	0	9.05167	0.150861
8341788	HR 135 > 130	2013-03-24 00:08:45	2013-03-24 00:08:57	12	2013-03-23 23:59:00	2013-03-24 14:48:00	HR	>	130	upper	130	0	0	0	9.75167	0.162528
8341788	HR 138 > 130	2013-03-24 00:10:51	2013-03-24 00:11:03	12	2013-03-23 23:59:00	2013-03-24 14:48:00	HR	>	130	upper	130	0	0	0	11.8516	0.197526
8341788	HR 137 > 130	2013-03-24 00:12:19	2013-03-24 00:12:21	2	2013-03-23 23:59:00	2013-03-24 14:48:00	HR	>	130	upper	130	0	0	0	13.3182	0.221969
8341788	HR 133 > 130	2013-03-24 00:17:41	2013-03-24 00:17:43	2	2013-03-23 23:59:00	2013-03-24 14:48:00	HR	>	130	upper	130	0	0	0	18.6846	0.31141
8341788	HR 43 < 50	2013-03-24 05:17:41	2013-03-24 05:17:45	4	2013-03-23 23:59:00	2013-03-24 14:48:00	HR	<	50	lower	50	0	0	0	318.692	5.31153
8341788	HR 50 = 50	2013-03-24 05:20:07	2013-03-24 05:20:09	2	2013-03-23 23:59:00	2013-03-24 14:48:00	HR	=	50	lower	50	0	0	0	321.125	5.35208
8341788	HR 134 > 130	2013-03-24 11:05:44	2013-03-24 11:05:48	4	2013-03-23 23:59:00	2013-03-24 14:48:00	HR	>	130	upper	130	0	0	0	666.743	11.1124
8341788	HR 0 < 50	2013-03-24 14:35:22	2013-03-24 14:36:24	62	2013-03-23 23:59:00	2013-03-24 14:48:00	HR	<	50	lower	50	0	0	0	876.369	14.6061
8341788	HR 0 < 50	2013-03-24 14:36:46	2013-03-24 14:47:40	654	2013-03-23 23:59:00	2013-03-24 14:48:00	HR	<	50	lower	50	0	0	0	877.769	14.6295
8850437	HR 47 < 50	2013-03-07 01:20:22	2013-03-07 01:20:30	8	2013-03-06 23:59:00	2013-03-07 23:59:00	HR	<	50	lower	50	0	0	0	81.3712	1.35619
8850437	HR 116 > 110	2013-03-07 22:37:28	2013-03-07 22:37:32	4	2013-03-06 23:59:00	2013-03-07 23:59:00	HR	>	110	upper	130	1	1	-20	1358.47	22.6412
8850437	HR 116 > 110	2013-03-08 04:18:11	2013-03-08 04:18:15	4	2013-03-07 23:59:00	2013-03-08 23:59:00	HR	>	110	upper	130	1	0	-20	259.186	4.31977
8850437	HR 110 = 110	2013-03-08 05:31:13	2013-03-08 05:33:21	128	2013-03-07 23:59:00	2013-03-08 23:59:00	HR	=	110	upper	130	1	0	-20	332.217	5.53695
8850437	HR 112 > 110	2013-03-08 05:34:29	2013-03-08 05:35:47	78	2013-03-07 23:59:00	2013-03-08 23:59:00	HR	>	110	upper	130	1	0	-20	335.484	5.59139
8850437	HR 110 = 110	2013-03-08 05:36:21	2013-03-08 05:36:25	4	2013-03-07 23:59:00	2013-03-08 23:59:00	HR	=	110	upper	130	1	0	-20	337.35	5.6225
8850437	HR 110 = 110	2013-03-08 05:36:47	2013-03-08 05:37:09	22	2013-03-07 23:59:00	2013-03-08 23:59:00	HR	=	110	upper	130	1	0	-20	337.783	5.62972
8850437	HR 111 > 110	2013-03-08 06:46:10	2013-03-08 06:54:30	500	2013-03-07 23:59:00	2013-03-08 23:59:00	HR	>	110	upper	130	1	0	-20	407.181	6.78635
8850437	HR 110 = 110	2013-03-08 06:59:16	2013-03-08 07:07:46	510	2013-03-07 23:59:00	2013-03-08 23:59:00	HR	=	110	upper	130	1	0	-20	420.28	7.00467
8850437	HR 110 = 110	2013-03-08 07:07:52	2013-03-08 07:08:08	16	2013-03-07 23:59:00	2013-03-08 23:59:00	HR	=	110	upper	130	1	0	-20	428.88	7.148
8850437	HR 111 > 110	2013-03-08 08:08:16	2013-03-08 08:09:22	66	2013-03-07 23:59:00	2013-03-08 23:59:00	HR	>	110	upper	130	1	0	-20	489.278	8.15463
8850437	HR 110 = 110	2013-03-08 08:09:30	2013-03-08 08:09:58	28	2013-03-07 23:59:00	2013-03-08 23:59:00	HR	=	110	upper	130	1	0	-20	490.511	8.17519
8850437	HR 110 = 110	2013-03-08 08:10:06	2013-03-08 08:10:18	12	2013-03-07 23:59:00	2013-03-08 23:59:00	HR	=	110	upper	130	1	0	-20	491.111	8.18519
8850437	HR 110 = 110	2013-03-08 08:10:30	2013-03-08 08:10:40	10	2013-03-07 23:59:00	2013-03-08 23:59:00	HR	=	110	upper	130	1	0	-20	491.511	8.19185
8850437	HR 110 = 110	2013-03-08 08:10:54	2013-03-08 08:11:08	14	2013-03-07 23:59:00	2013-03-08 23:59:00	HR	=	110	upper	130	1	0	-20	491.911	8.19852
8850437	HR 111 > 110	2013-03-08 08:11:28	2013-03-08 08:11:40	12	2013-03-07 23:59:00	2013-03-08 23:59:00	HR	>	110	upper	130	1	0	-20	492.478	8.20796
8850437	HR 113 > 110	2013-03-08 08:11:46	2013-03-08 08:17:10	324	2013-03-07 23:59:00	2013-03-08 23:59:00	HR	>	110	upper	130	1	0	-20	492.778	8.21296
8850437	HR 113 > 110	2013-03-08 08:41:16	2013-03-08 08:42:20	64	2013-03-07 23:59:00	2013-03-08 23:59:00	HR	>	110	upper	130	1	0	-20	522.277	8.70461
8850437	HR 112 > 110	2013-03-08 08:43:20	2013-03-08 08:43:52	32	2013-03-07 23:59:00	2013-03-08 23:59:00	HR	>	110	upper	130	1	0	-20	524.343	8.73905
8850437	HR 111 > 110	2013-03-08 09:11:16	2013-03-08 09:11:42	26	2013-03-07 23:59:00	2013-03-08 23:59:00	HR	>	110	upper	130	1	0	-20	552.276	9.20459
8850437	HR 110 = 110	2013-03-08 09:30:46	2013-03-08 09:31:04	18	2013-03-07 23:59:00	2013-03-08 23:59:00	HR	=	110	upper	130	1	0	-20	571.775	9.52959
8850437	HR 110 = 110	2013-03-08 09:31:10	2013-03-08 09:31:18	8	2013-03-07 23:59:00	2013-03-08 23:59:00	HR	=	110	upper	130	1	0	-20	572.175	9.53625
8850437	HR 110 = 110	2013-03-08 09:31:24	2013-03-08 09:31:34	10	2013-03-07 23:59:00	2013-03-08 23:59:00	HR	=	110	upper	130	1	0	-20	572.408	9.54014
8850437	HR 110 = 110	2013-03-08 09:31:52	2013-03-08 09:32:22	30	2013-03-07 23:59:00	2013-03-08 23:59:00	HR	=	110	upper	130	1	0	-20	572.875	9.54792
8850437	HR 110 = 110	2013-03-08 09:55:08	2013-03-08 09:55:38	30	2013-03-07 23:59:00	2013-03-08 23:59:00	HR	=	110	upper	130	1	0	-20	596.141	9.93568
8850437	HR 110 = 110	2013-03-08 10:19:51	2013-03-08 10:20:15	24	2013-03-07 23:59:00	2013-03-08 23:59:00	HR	=	110	upper	130	1	0	-20	620.862	10.3477
8850437	HR 113 > 110	2013-03-08 12:35:14	2013-03-08 12:35:16	2	2013-03-07 23:59:00	2013-03-08 23:59:00	HR	>	110	upper	130	1	0	-20	756.238	12.604
8850437	HR 110 = 110	2013-03-08 14:35:20	2013-03-08 14:35:44	24	2013-03-07 23:59:00	2013-03-08 23:59:00	HR	=	110	upper	130	1	0	-20	876.346	14.6058
8850437	HR 110 = 110	2013-03-08 16:52:25	2013-03-08 16:52:31	6	2013-03-07 23:59:00	2013-03-08 23:59:00	HR	=	110	upper	130	1	0	-20	1013.42	16.8903
8850437	HR 110 = 110	2013-03-08 16:54:31	2013-03-08 16:54:35	4	2013-03-07 23:59:00	2013-03-08 23:59:00	HR	=	110	upper	130	1	0	-20	1015.52	16.9254
8850437	HR 110 = 110	2013-03-08 16:54:41	2013-03-08 16:54:47	6	2013-03-07 23:59:00	2013-03-08 23:59:00	HR	=	110	upper	130	1	0	-20	1015.69	16.9281
8850437	HR 141 > 110	2013-03-08 16:55:19	2013-03-08 16:55:23	4	2013-03-07 23:59:00	2013-03-08 23:59:00	HR	>	110	upper	130	1	0	-20	1016.32	16.9387
8850437	HR 112 > 110	2013-03-08 16:56:11	2013-03-08 16:56:13	2	2013-03-07 23:59:00	2013-03-08 23:59:00	HR	>	110	upper	130	1	0	-20	1017.19	16.9531
8850437	HR 119 > 110	2013-03-08 17:26:57	2013-03-08 17:27:09	12	2013-03-07 23:59:00	2013-03-08 23:59:00	HR	>	110	upper	130	1	0	-20	1047.96	17.4659
8850437	HR 113 > 110	2013-03-08 17:43:19	2013-03-08 17:46:09	170	2013-03-07 23:59:00	2013-03-08 23:59:00	HR	>	110	upper	130	1	0	-20	1064.32	17.7387
[truncated: 21,625 more rows]
[truncated: 1 more columns]

## Sheet: magn_ColThresChanged
thresholdChanged
1
1
1
1
1
1
1
1
1
1
1
1
1
1
1
1
1
1
1
1
1
1
1
1
1
1
1
1
1
1
1
1
1
1
1
1
1
1
1
1
1
1
1
1
1
1
1
1
1
1
1
1
1
1
1
1
1
1
1
1
1
1
1
1
1
1
1
1
1
1
1
1
1
1
1
1
1
1
1
1
1
1
1
1
1
1
1
1
1
1
1
1
1
1
1
1
1
1
1
1
1
1
1
1
1
1
1
1
1
1
1
1
1
1
1
1
1
1
1
1
1
1
1
1
1
1
1
1
1
1
1
1
1
1
1
1
1
1
1
1
1
1
1
1
1
1
1
1
1
1
1
1
1
1
1
1
1
1
1
1
1
1
1
1
1
1
1
1
1
1
1
1
1
1
1
1
1
1
1
1
1
1
1
1
1
1
1
1
1
1
1
1
1
1
1
1
1
1
1
1
1
1
1
1
1
1
1
1
1
1
1
1
1
1
1
1
1
1
1
1
1
1
1
1
1
1
1
1
1
1
1
1
1
1
1
1
1
1
1
1
1
1
1
1
1
1
1
1
1
1
1
1
1
1
1
1
1
1
1
1
1
1
1
1
1
1
1
1
1
1
1
1
1
1
1
1
1
1
1
1
1
1
1
1
1
1
1
1
1
1
1
1
1
1
1
1
1
1
1
1
1
1
1
1
1
1
1
1
1
1
1
1
1
1
1
1
1
1
1
1
1
1
1
1
1
1
1
1
1
1
1
1
1
1
1
1
1
1
1
1
1
1
1
1
1
1
1
1
1
1
1
1
1
1
1
1
1
1
1
1
1
1
1
1
1
1
1
1
1
1
1
1
1
1
1
1
1
1
1
1
1
1
1
1
1
1
1
1
1
1
1
1
1
1
1
1
1
1
1
1
1
1
1
1
1
1
1
1
1
1
1
1
1
1
1
1
1
1
1
1
1
1
1
1
1
1
1
1
1
1
1
1
1
1
1
1
1
1
1
1
1
1
1
1
1
1
1
1
1
1
1
1
1
1
1
1
1
1
1
1
1
1
1
1
1
1
1
1
1
1
1
1
1
1
1
1
1
1
1
1
1
1
1
1
1
1
1
1
1
1
1
1
1
1
1
1
1
1
1
1
1
1
1
1
1
1
1
1
1
1
1
1
1
1
1
1
1
1
1
1
1
1
1
1
1
1
1
1
1
1
1
1
1
1
1
1
1
1
1
1
1
1
1
1
1
1
1
1
1
1
1
1
1
1
1
1
1
1
1
1
1
1
1
1
1
1
1
1
1
1
1
1
1
1
1
1
1
1
1
1
1
1
1
1
1
1
1
1
1
1
1
1
1
1
1
1
1
1
1
1
1
1
1
1
1
1
1
1
1
1
1
1
1
1
1
1
1
1
1
1
1
1
1
1
1
1
1
1
1
1
1
1
1
1
1
1
1
1
1
1
1
1
1
1
1
1
1
1
1
1
1
1
1
1
1
1
1
1
1
1
1
1
1
1
1
1
1
1
1
1
1
1
1
1
1
1
1
1
1
1
1
1
1
1
1
1
1
1
1
1
1
1
1
1
1
1
1
1
1
1
1
1
1
1
1
1
1
1
1
1
1
1
1
1
1
1
1
1
1
1
1
1
1
1
1
1
1
1
1
1
1
1
1
1
1
1
1
1
1
1
1
1
1
1
1
1
1
1
1
1
1
1
1
1
1
1
1
1
1
1
1
1
1
1
1
1
1
1
1
1
1
1
1
1
1
1
1
1
1
1
1
1
1
1
1
1
1
1
1
1
1
1
1
1
1
1
1
1
1
1
1
1
1
1
1
1
1
1
1
1
1
1
1
1
1
1
1
1
1
1
1
1
1
1
1
1
1
1
1
1
1
1
1
1
1
1
1
1
1
1
1
1
1
1
1
1
1
1
1
1
1
1
1
1
1
1
1
1
1
1
1
1
1
1
1
1
1
1
1
1
1
1
1
1
1
1
1
1
1
1
1
1
1
1
1
1
1
1
1
1
1
1
1
1
1
1
1
1
1
1
1
1
1
1
1
1
1
1
1
1
1
1
1
1
1
1
1
1
1
1
1
1
1
1
1
1
1
1
1
1
1
1
1
1
1
1
1
1
1
1
1
1
1
1
1
1
1
1
1
1
1
1
1
1
1
1
1
1
1
1
1
1
1
1
1
1
1
1
1
1
1
1
1
1
1
1
1
1
1
1
1
1
1
1
1
1
1
1
1
1
1
1
1
1
1
1
1
1
1
1
1
1
1
1
1
1
1
1
1
1
1
1
1
1
1
1
1
1
1
1
1
1
1
1
1
1
1
1
1
1
1
1
1
1
1
1
1
1
1
1
1
1
1
1
1
1
1
1
1
1
1
1
1
1
1
1
1
1
1
1
1
1
1
1
1
1
1
1
1
1
1
1
1
1
1
1
1
1
1
1
1
1
1
1
1
1
1
1
1
1
1
1
1
1
1
1
1
1
1
1
1
1
1
1
1
1
1
1
1
1
1
1
1
1
1
1
1
1
1
1
1
1
1
1
1
1
1
1
1
1
1
1
1
1
1
1
1
1
1
1
1
1
1
1
1
1
1
1
1
1
1
1
1
1
1
1
1
1
1
1
1
1
1
1
1
1
1
1
1
1
1
1
1
1
1
1
1
1
1
1
1
1
1
1
1
1
1
1
1
1
1
1
1
1
1
1
1
1
1
1
1
1
1
1
1
1
1
1
1
1
1
1
1
1
1
1
1
1
1
1
1
1
1
1
1
1
1
1
1
1
1
1
1
1
1
1
1
1
1
1
1
1
1
1
1
1
1
1
1
1
1
1
1
1
1
1
1
1
1
1
1
1
1
1
1
1
1
1
1
1
1
1
1
1
1
1
1
1
1
1
1
1
1
1
1
1
1
1
1
1
1
1
1
1
1
1
1
1
1
1
1
1
1
1
1
1
1
1
1
1
1
1
1
1
1
1
1
1
1
1
1
1
1
1
1
1
1
1
1
1
1
1
1
1
1
1
1
1
1
1
1
1
1
1
1
1
1
1
1
1
1
1
1
1
1
1
1
1
1
1
1
1
1
1
1
1
1
1
1
1
1
1
1
1
1
1
1
1
1
1
1
1
1
1
1
1
1
1
1
1
1
1
1
1
1
1
1
1
1
1
1
1
1
1
1
1
1
1
1
1
1
1
1
1
1
1
1
1
1
1
1
1
1
1
1
1
1
1
1
1
1
1
1
1
1
1
1
1
1
1
1
1
1
1
1
1
1
1
1
1
1
1
1
1
1
1
1
1
1
1
1
1
1
1
1
1
1
1
1
1
1
1
1
1
1
1
1
1
1
1
1
1
1
1
1
1
1
1
1
1
1
1
1
1
1
1
1
1
1
1
1
1
1
1
1
1
1
1
1
1
1
1
1
1
1
1
1
1
1
1
1
1
1
1
1
1
1
1
1
1
1
1
1
1
1
1
1
1
1
1
1
1
1
1
1
1
1
1
1
1
1
1
1
1
1
1
1
1
1
1
1
1
1
1
1
1
1
1
1
1
1
1
1
1
1
1
1
1
1
1
1
1
1
1
1
1
1
1
1
1
1
1
1
1
1
1
1
1
1
1
1
1
1
1
1
1
1
1
1
1
1
1
1
1
1
1
1
1
1
1
1
1
1
1
1
1
1
1
1
1
1
1
1
1
1
1
1
1
1
1
1
1
1
1
1
1
1
1
1
1
1
1
1
1
1
1
1
1
1
1
1
1
1
1
1
1
1
1
1
1
1
1
1
1
1
1
1
1
1
1
1
1
1
1
1
1
1
1
1
1
1
1
1
1
1
1
1
1
1
1
1
1
1
1
1
1
1
1
1
1
1
1
1
1
1
1
1
1
1
1
1
1
1
1
1
1
1
1
1
1
1
1
1
1
1
1
1
1
1
1
1
1
1
1
1
1
1
1
1
1
1
1
1
1
1
1
1
1
1
1
1
1
1
1
1
1
1
1
1
1
1
1
1
1
1
1
1
1
1
1
1
1
1
1
1
1
1
1
1
1
1
1
1
1
1
1
1
1
1
1
1
1
1
1
1
1
1
1
1
1
1
1
1
1
1
1
1
1
1
1
1
1
1
1
1
1
1
1
1
1
1
1
1
1
1
1
1
1
1
1
1
1
1
1
1
1
1
1
1
1
1
1
1
1
1
1
1
1
1
1
1
1
1
1
1
1
1
1
1
1
1
1
1
1
1
1
1
1
1
1
1
1
1
1
1
1
1
1
1
1
1
1
1
1
1
1
1
1
1
1
1
1
1
1
1
1
1
1
1
1
1
1
1
1
1
1
1
1
1
1
1
1
1
1
1
1
1
1
1
1
1
1
1
1
1
1
1
1
1
1
1
1
1
1
1
1
1
1
1
1
1
1
1
1
1
1
1
1
1
1
1
1
1
1
1
1
1
1
1
1
1
1
1
1
1
1
1
1
1
1
1
1
1
1
1
1
1
1
1
1
1
1
1
1
1
1
1
1
1
[truncated: 7,796 more rows]
[truncated: 3 more columns]

## Sheet: magn_lower_chngprev
MRN_ADT	MRN_AlarmTable	AlarmMessage	AlarmStartTime	AlarmEndTime	Duration	UnitBed	TransferIn	TransferOut	typeOfAlarm	symbol	currThreshold	upperLower	defaultThres	thresholdChanged	changeFromPrevious	MagnitudeChange
1073222	1073222	HR 47 < 60	2013-03-04 09:28:46	2013-03-04 09:28:54	8	13ICU_14	2013-03-03 23:59:00	2013-03-04 19:42:00	HR	<	60	lower	50	1	1	10
1185543	1185543	HR 47 < 48	2013-03-15 14:28:09	2013-03-15 14:28:15	6	13ICU_14	2013-03-15 13:35:00	2013-03-15 23:59:00	HR	<	48	lower	50	1	1	-2
1185543	1185543	HR 45 = 45	2013-03-16 12:12:25	2013-03-16 12:12:27	2	13ICU_14	2013-03-15 23:59:00	2013-03-16 18:27:00	HR	=	45	lower	50	1	1	-5
1689703	1689703	HR 58 < 60	2013-03-29 00:55:33	2013-03-29 00:55:37	4	13ICU_13	2013-03-28 23:59:00	2013-03-29 23:59:00	HR	<	60	lower	50	1	1	10
1689703	1689703	HR 0 < 50	2013-03-30 15:00:49	2013-03-30 15:02:33	104	13ICU_13	2013-03-29 23:59:00	2013-03-30 23:59:00	HR	<	50	lower	50	0	1	0
1929593	1929593	HR 67 < 70	2013-03-10 09:26:52	2013-03-10 09:26:54	2	13ICU_14	2013-03-09 23:59:00	2013-03-10 23:59:00	HR	<	70	lower	50	1	1	20
4991907	4991907	HR 45 = 45	2013-03-20 02:29:11	2013-03-20 02:29:13	2	11NICU_10	2013-03-19 23:59:00	2013-03-20 06:40:00	HR	=	45	lower	50	1	1	-5
4991907	4991907	HR 0 < 5	2013-03-20 03:48:07	2013-03-20 03:58:40	633	11NICU_10	2013-03-19 23:59:00	2013-03-20 06:40:00	HR	<	5	lower	50	1	1	-45
5529701	5529701	HR 44 < 47	2013-03-14 02:31:59	2013-03-14 02:32:03	4	10ICC_10	2013-03-13 23:59:00	2013-03-14 23:59:00	HR	<	47	lower	50	1	1	-3
5529701	5529701	HR 49 < 50	2013-03-14 11:12:25	2013-03-14 11:12:29	4	10ICC_10	2013-03-13 23:59:00	2013-03-14 23:59:00	HR	<	50	lower	50	0	1	0
5529701	5529701	HR 21 < 49	2013-03-17 21:29:26	2013-03-17 21:29:38	12	10ICC_10	2013-03-16 23:59:00	2013-03-17 23:59:00	HR	<	49	lower	50	1	1	-1
5529701	5529701	HR 49 < 50	2013-03-18 13:38:03	2013-03-18 13:38:05	2	10ICC_10	2013-03-17 23:59:00	2013-03-18 23:59:00	HR	<	50	lower	50	0	1	0
6711294	32730237	HR 46 < 49	2013-03-13 23:42:05	2013-03-13 23:42:09	4	11NICU_7	2013-03-12 23:59:00	2013-03-13 23:59:00	HR	<	49	lower	50	1	1	-1
6987800	6987800	HR 51 < 60	2013-03-16 04:27:40	2013-03-16 04:27:44	4	13ICU_11	2013-03-15 23:59:00	2013-03-16 23:59:00	HR	<	60	lower	50	1	1	10
6987800	6987800	HR 49 < 50	2013-03-19 22:08:47	2013-03-19 22:08:51	4	13ICU_11	2013-03-18 23:59:00	2013-03-19 23:59:00	HR	<	50	lower	50	0	1	0
8184348	8184348	HR 0 < 60	2013-03-09 12:39:50	2013-03-09 12:39:58	8	9ICU_13	2013-03-08 23:59:00	2013-03-09 23:59:00	HR	<	60	lower	50	1	1	10
8184348	8184348	HR 46 < 50	2013-03-11 10:32:06	2013-03-11 10:32:18	12	9ICU_13	2013-03-10 23:59:00	2013-03-11 23:59:00	HR	<	50	lower	50	0	1	0
10353424	10353424	HR 53 < 55	2013-03-06 01:18:41	2013-03-06 01:18:47	6	10ICC_1	2013-03-05 23:59:00	2013-03-06 23:59:00	HR	<	55	lower	50	1	1	5
10353424	10353424	HR 46 < 50	2013-03-07 22:57:11	2013-03-07 22:57:15	4	10ICC_1	2013-03-06 23:59:00	2013-03-07 23:59:00	HR	<	50	lower	50	0	1	0
10353424	10353424	HR 45 < 48	2013-03-09 07:11:03	2013-03-09 07:11:11	8	10ICC_1	2013-03-08 23:59:00	2013-03-09 23:59:00	HR	<	48	lower	50	1	1	-2
10353424	10353424	HR 45 = 45	2013-03-09 12:23:02	2013-03-09 12:23:10	8	10ICC_1	2013-03-08 23:59:00	2013-03-09 23:59:00	HR	=	45	lower	50	1	1	-5
10353424	10353424	HR 49 < 50	2013-03-09 22:30:07	2013-03-09 22:30:11	4	10ICC_1	2013-03-08 23:59:00	2013-03-09 23:59:00	HR	<	50	lower	50	0	1	0
10353424	10353424	HR 46 < 49	2013-03-14 16:48:23	2013-03-14 16:49:05	42	10ICC_1	2013-03-13 23:59:00	2013-03-14 23:59:00	HR	<	49	lower	50	1	1	-1
10353424	10353424	HR 44 < 48	2013-03-14 18:38:31	2013-03-14 18:38:53	22	10ICC_1	2013-03-13 23:59:00	2013-03-14 23:59:00	HR	<	48	lower	50	1	1	-2
10353424	10353424	HR 39 < 40	2013-03-14 19:40:51	2013-03-14 19:40:57	6	10ICC_1	2013-03-13 23:59:00	2013-03-14 23:59:00	HR	<	40	lower	50	1	1	-10
10754178	10754178	HR 44 < 45	2013-03-17 13:34:03	2013-03-17 13:35:05	62	13ICU_14	2013-03-16 23:59:00	2013-03-17 23:59:00	HR	<	45	lower	50	1	1	-5
10754178	10754178	HR 50 = 50	2013-03-17 20:45:49	2013-03-17 20:46:03	14	13ICU_14	2013-03-16 23:59:00	2013-03-17 23:59:00	HR	=	50	lower	50	0	1	0
10754178	10754178	HR 48 = 48	2013-03-18 12:45:07	2013-03-18 12:45:09	2	13ICU_14	2013-03-17 23:59:00	2013-03-18 16:29:00	HR	=	48	lower	50	1	1	-2
10796725	10796725	HR 43 < 45	2013-03-17 05:50:29	2013-03-17 05:50:55	26	9ICU_15	2013-03-16 23:59:00	2013-03-17 23:59:00	HR	<	45	lower	50	1	1	-5
10796725	10796725	HR 50 = 50	2013-03-17 08:26:27	2013-03-17 08:26:31	4	9ICU_15	2013-03-16 23:59:00	2013-03-17 23:59:00	HR	=	50	lower	50	0	1	0
10796725	10796725	HR 45 = 45	2013-03-18 02:21:45	2013-03-18 02:21:51	6	9ICU_15	2013-03-17 23:59:00	2013-03-18 23:59:00	HR	=	45	lower	50	1	1	-5
10796725	10796725	HR 50 = 50	2013-03-18 16:49:10	2013-03-18 16:49:12	2	9ICU_15	2013-03-17 23:59:00	2013-03-18 23:59:00	HR	=	50	lower	50	0	1	0
11345263	11345263	HR 45 = 45	2013-03-25 03:44:25	2013-03-25 03:44:27	2	11NICU_11	2013-03-24 23:59:00	2013-03-25 23:59:00	HR	=	45	lower	50	1	1	-5
11345263	11345263	HR 42 < 43	2013-03-25 04:30:00	2013-03-25 04:30:04	4	11NICU_11	2013-03-24 23:59:00	2013-03-25 23:59:00	HR	<	43	lower	50	1	1	-7
11345263	11345263	HR 50 = 50	2013-03-25 15:33:21	2013-03-25 15:33:23	2	11NICU_11	2013-03-24 23:59:00	2013-03-25 23:59:00	HR	=	50	lower	50	0	1	0
11345263	11345263	HR 47 < 48	2013-03-25 19:52:37	2013-03-25 19:52:53	16	11NICU_11	2013-03-24 23:59:00	2013-03-25 23:59:00	HR	<	48	lower	50	1	1	-2
11345263	11345263	HR 45 = 45	2013-03-25 19:55:13	2013-03-25 19:55:17	4	11NICU_11	2013-03-24 23:59:00	2013-03-25 23:59:00	HR	=	45	lower	50	1	1	-5
11345263	11345263	HR 42 = 42	2013-03-25 23:20:34	2013-03-25 23:20:36	2	11NICU_11	2013-03-24 23:59:00	2013-03-25 23:59:00	HR	=	42	lower	50	1	1	-8
11345263	11345263	HR 37 < 40	2013-03-27 05:50:56	2013-03-27 05:51:02	6	11NICU_11	2013-03-26 23:59:00	2013-03-27 23:59:00	HR	<	40	lower	50	1	1	-10
11345263	11345263	HR 48 < 50	2013-03-27 15:19:29	2013-03-27 15:19:31	2	11NICU_11	2013-03-26 23:59:00	2013-03-27 23:59:00	HR	<	50	lower	50	0	1	0
11345263	11345263	HR 44 < 45	2013-03-28 02:47:28	2013-03-28 02:47:32	4	11NICU_11	2013-03-27 23:59:00	2013-03-28 23:59:00	HR	<	45	lower	50	1	1	-5
11345263	11345263	HR 47 < 50	2013-03-28 15:39:49	2013-03-28 15:39:55	6	11NICU_11	2013-03-27 23:59:00	2013-03-28 23:59:00	HR	<	50	lower	50	0	1	0
11345263	11345263	HR 48 = 48	2013-03-28 23:12:41	2013-03-28 23:12:47	6	11NICU_11	2013-03-27 23:59:00	2013-03-28 23:59:00	HR	=	48	lower	50	1	1	-2
11345263	11345263	HR 49 < 50	2013-03-29 10:24:07	2013-03-29 10:24:11	4	11NICU_11	2013-03-28 23:59:00	2013-03-29 12:05:00	HR	<	50	lower	50	0	1	0
11530478	11530478	HR 39 < 45	2013-03-04 05:23:03	2013-03-04 05:23:11	8	11NICU_3	2013-03-03 23:59:00	2013-03-04 23:59:00	HR	<	45	lower	50	1	1	-5
11530478	11530478	HR 47 < 50	2013-03-06 16:05:26	2013-03-06 16:05:30	4	11NICU_3	2013-03-05 23:59:00	2013-03-06 23:59:00	HR	<	50	lower	50	0	1	0
11530478	11530478	HR 44 < 45	2013-03-07 04:44:18	2013-03-07 04:44:34	16	11NICU_3	2013-03-06 23:59:00	2013-03-07 23:59:00	HR	<	45	lower	50	1	1	-5
11530478	11530478	HR 45 < 50	2013-03-08 06:02:13	2013-03-08 06:02:15	2	11NICU_3	2013-03-07 23:59:00	2013-03-08 23:59:00	HR	<	50	lower	50	0	1	0
11530478	11530478	HR 43 < 45	2013-03-08 22:12:55	2013-03-08 22:14:09	74	11NICU_3	2013-03-07 23:59:00	2013-03-08 23:59:00	HR	<	45	lower	50	1	1	-5
11530478	11530478	HR 39 < 50	2013-03-09 09:13:13	2013-03-09 09:13:29	16	11NICU_3	2013-03-08 23:59:00	2013-03-09 23:59:00	HR	<	50	lower	50	0	1	0
11848460	11848460	HR 64 < 65	2013-03-10 17:14:32	2013-03-10 17:14:36	4	13ICU_9	2013-03-09 23:59:00	2013-03-10 17:43:00	HR	<	65	lower	50	1	1	15
11986170	11986170	HR 60 = 60	2013-03-07 00:18:27	2013-03-07 00:18:31	4	10ICC_16	2013-03-06 23:59:00	2013-03-07 11:44:00	HR	=	60	lower	50	1	1	10
21472042	21472042	HR 40 = 40	2013-03-09 18:21:09	2013-03-09 18:21:13	4	11NICU_8	2013-03-09 17:14:00	2013-03-09 23:59:00	HR	=	40	lower	50	1	1	-10
21472042	21472042	HR 43 < 50	2013-03-09 21:18:53	2013-03-09 21:19:03	10	11NICU_8	2013-03-09 17:14:00	2013-03-09 23:59:00	HR	<	50	lower	50	0	1	0
21472042	21472042	HR 47 = 47	2013-03-09 22:21:59	2013-03-09 22:22:05	6	11NICU_8	2013-03-09 17:14:00	2013-03-09 23:59:00	HR	=	47	lower	50	1	1	-3
21687332	21687332	HR 43 < 49	2013-03-04 07:24:36	2013-03-04 07:25:00	24	13ICU_4	2013-03-03 23:59:00	2013-03-04 23:59:00	HR	<	49	lower	50	1	1	-1
21687332	21687332	HR 45 = 45	2013-03-07 08:02:19	2013-03-07 08:02:23	4	13ICU_4	2013-03-06 23:59:00	2013-03-07 23:59:00	HR	=	45	lower	50	1	1	-5
21687332	21687332	HR 39 < 40	2013-03-07 13:50:18	2013-03-07 13:50:20	2	13ICU_4	2013-03-06 23:59:00	2013-03-07 23:59:00	HR	<	40	lower	50	1	1	-10
21687332	21687332	HR 35 < 36	2013-03-07 15:29:45	2013-03-07 15:29:57	12	13ICU_4	2013-03-06 23:59:00	2013-03-07 23:59:00	HR	<	36	lower	50	1	1	-14
21687332	21687332	HR 49 < 50	2013-03-08 20:52:05	2013-03-08 20:52:07	2	13ICU_4	2013-03-07 23:59:00	2013-03-08 23:59:00	HR	<	50	lower	50	0	1	0
21687332	21687332	HR 43 < 45	2013-03-09 02:07:53	2013-03-09 02:07:55	2	13ICU_4	2013-03-08 23:59:00	2013-03-09 23:59:00	HR	<	45	lower	50	1	1	-5
21687332	21687332	HR 50 = 50	2013-03-11 00:25:59	2013-03-11 00:26:15	16	13ICU_4	2013-03-10 23:59:00	2013-03-11 23:59:00	HR	=	50	lower	50	0	1	0
21687332	21687332	HR 43 < 47	2013-03-15 02:35:52	2013-03-15 02:35:54	2	13ICU_4	2013-03-14 23:59:00	2013-03-15 23:59:00	HR	<	47	lower	50	1	1	-3
21687332	21687332	HR 40 < 50	2013-03-16 06:15:31	2013-03-16 06:15:43	12	13ICU_4	2013-03-15 23:59:00	2013-03-16 23:59:00	HR	<	50	lower	50	0	1	0
21687332	21687332	HR 38 < 40	2013-03-16 17:33:05	2013-03-16 17:33:15	10	13ICU_4	2013-03-15 23:59:00	2013-03-16 23:59:00	HR	<	40	lower	50	1	1	-10
21687332	21687332	HR 0 < 35	2013-03-19 02:32:23	2013-03-19 02:32:31	8	13ICU_4	2013-03-18 23:59:00	2013-03-19 23:59:00	HR	<	35	lower	50	1	1	-15
21687332	21687332	HR 45 = 45	2013-03-24 06:09:19	2013-03-24 06:09:21	2	13ICU_4	2013-03-23 23:59:00	2013-03-24 23:59:00	HR	=	45	lower	50	1	1	-5
21687332	21687332	HR 50 = 50	2013-03-31 19:34:38	2013-03-31 19:34:42	4	13ICU_4	2013-03-30 23:59:00	2013-03-31 23:59:00	HR	=	50	lower	50	0	1	0
22217950	22217950	HR 55 < 60	2013-03-18 19:55:56	2013-03-18 19:56:04	8	13ICU_7	2013-03-17 23:59:00	2013-03-18 23:59:00	HR	<	60	lower	50	1	1	10
22217950	22217950	HR 42 < 55	2013-03-23 13:37:24	2013-03-23 13:37:58	34	13ICU_7	2013-03-22 23:59:00	2013-03-23 23:59:00	HR	<	55	lower	50	1	1	5
22217950	22217950	HR 48 < 50	2013-03-26 11:32:59	2013-03-26 11:33:03	4	13ICU_7	2013-03-25 23:59:00	2013-03-26 23:59:00	HR	<	50	lower	50	0	1	0
32570143	32570143	HR 43 < 45	2013-03-31 03:26:08	2013-03-31 03:26:30	22	11NICU_8	2013-03-30 23:59:00	2013-03-31 23:59:00	HR	<	45	lower	50	1	1	-5
32570143	32570143	HR 49 < 50	2013-03-31 09:47:22	2013-03-31 09:47:44	22	11NICU_8	2013-03-30 23:59:00	2013-03-31 23:59:00	HR	<	50	lower	50	0	1	0
33556322	33556322	HR 54 = 54	2013-03-19 08:19:41	2013-03-19 08:19:45	4	10ICC_1	2013-03-18 23:59:00	2013-03-19 23:59:00	HR	=	54	lower	50	1	1	4
33556322	33556322	HR 52 = 52	2013-03-19 08:39:21	2013-03-19 08:39:39	18	10ICC_1	2013-03-18 23:59:00	2013-03-19 23:59:00	HR	=	52	lower	50	1	1	2
33556322	33556322	HR 41 < 45	2013-03-19 16:17:03	2013-03-19 16:17:07	4	10ICC_1	2013-03-18 23:59:00	2013-03-19 23:59:00	HR	<	45	lower	50	1	1	-5
33556322	33556322	HR 37 < 39	2013-03-19 17:37:31	2013-03-19 17:38:09	38	10ICC_1	2013-03-18 23:59:00	2013-03-19 23:59:00	HR	<	39	lower	50	1	1	-11
33556322	33556322	HR 40 < 50	2013-03-20 12:20:18	2013-03-20 12:20:44	26	10ICC_1	2013-03-19 23:59:00	2013-03-20 23:59:00	HR	<	50	lower	50	0	1	0
34841888	34841888	HR 48 = 48	2013-03-08 12:32:09	2013-03-08 12:32:13	4	11NICU_11	2013-03-07 23:59:00	2013-03-08 23:59:00	HR	=	48	lower	50	1	1	-2
35568468	35568468	HR 69 < 70	2013-03-02 15:47:04	2013-03-02 15:47:06	2	9ICU_11	2013-03-01 23:59:00	2013-03-02 15:55:00	HR	<	70	lower	50	1	1	20
41056495	41056495	HR 38 < 40	2013-03-14 19:13:41	2013-03-14 19:13:59	18	10ICC_16	2013-03-14 18:51:00	2013-03-14 23:59:00	HR	<	40	lower	50	1	1	-10
41056495	41056495	HR 48 < 50	2013-03-15 13:29:14	2013-03-15 13:30:26	72	10ICC_16	2013-03-14 23:59:00	2013-03-15 23:59:00	HR	<	50	lower	50	0	1	0
41056495	41056495	HR 40 = 40	2013-03-15 16:47:59	2013-03-15 16:48:01	2	10ICC_16	2013-03-14 23:59:00	2013-03-15 23:59:00	HR	=	40	lower	50	1	1	-10
41056495	41056495	HR 46 < 50	2013-03-16 17:45:45	2013-03-16 17:46:33	48	10ICC_16	2013-03-15 23:59:00	2013-03-16 23:59:00	HR	<	50	lower	50	0	1	0
41056495	41056495	HR 40 = 40	2013-03-17 03:01:57	2013-03-17 03:02:05	8	10ICC_16	2013-03-16 23:59:00	2013-03-17 23:59:00	HR	=	40	lower	50	1	1	-10
41056495	41056495	HR 49 < 50	2013-03-17 09:55:39	2013-03-17 09:56:15	36	10ICC_16	2013-03-16 23:59:00	2013-03-17 23:59:00	HR	<	50	lower	50	0	1	0
41056495	41056495	HR 45 < 46	2013-03-17 09:59:19	2013-03-17 10:06:45	446	10ICC_16	2013-03-16 23:59:00	2013-03-17 23:59:00	HR	<	46	lower	50	1	1	-4
41056495	41056495	HR 39 < 40	2013-03-17 17:10:28	2013-03-17 17:10:30	2	10ICC_16	2013-03-16 23:59:00	2013-03-17 23:59:00	HR	<	40	lower	50	1	1	-10
41056495	41056495	HR 49 < 50	2013-03-17 18:08:04	2013-03-17 18:08:58	54	10ICC_16	2013-03-16 23:59:00	2013-03-17 23:59:00	HR	<	50	lower	50	0	1	0
41056495	41056495	HR 45 < 46	2013-03-17 18:35:40	2013-03-17 18:35:42	2	10ICC_16	2013-03-16 23:59:00	2013-03-17 23:59:00	HR	<	46	lower	50	1	1	-4
41096403	41096403	HR 42 < 47	2013-03-31 07:48:16	2013-03-31 07:48:22	6	13ICU_9	2013-03-30 23:59:00	2013-03-31 23:59:00	HR	<	47	lower	50	1	1	-3
41096403	41096403	HR 50 = 50	2013-03-31 15:18:31	2013-03-31 15:19:27	56	13ICU_9	2013-03-30 23:59:00	2013-03-31 23:59:00	HR	=	50	lower	50	0	1	0
41096403	41096403	HR 44 < 46	2013-03-31 17:14:35	2013-03-31 17:14:39	4	13ICU_9	2013-03-30 23:59:00	2013-03-31 23:59:00	HR	<	46	lower	50	1	1	-4
41534451	41534451	HR 0 = 0	2013-03-08 10:29:02	2013-03-08 10:29:38	36	13ICU_8	2013-03-07 23:59:00	2013-03-08 18:55:00	HR	=	0	lower	50	1	1	-50
41917555	41917555	HR 48 = 48	2013-03-14 04:39:33	2013-03-14 04:39:37	4	11NICU_12	2013-03-13 23:59:00	2013-03-14 11:52:00	HR	=	48	lower	50	1	1	-2
41917555	41917555	HR 48 < 50	2013-03-14 05:01:21	2013-03-14 05:01:29	8	11NICU_12	2013-03-13 23:59:00	2013-03-14 11:52:00	HR	<	50	lower	50	0	1	0
41917555	41917555	HR 43 < 48	2013-03-14 05:21:39	2013-03-14 05:21:43	4	11NICU_12	2013-03-13 23:59:00	2013-03-14 11:52:00	HR	<	48	lower	50	1	1	-2
41917555	41917555	HR 47 < 50	2013-03-14 07:35:56	2013-03-14 07:35:58	2	11NICU_12	2013-03-13 23:59:00	2013-03-14 11:52:00	HR	<	50	lower	50	0	1	0
42238457	55798869	HR 59 < 60	2013-03-15 22:35:42	2013-03-15 22:35:44	2	13ICU_13	2013-03-14 23:59:00	2013-03-15 23:59:00	HR	<	60	lower	50	1	1	10
42238457	55798869	HR 57 = 57	2013-03-16 03:46:05	2013-03-16 03:46:07	2	13ICU_13	2013-03-15 23:59:00	2013-03-16 12:25:00	HR	=	57	lower	50	1	1	7
43035762	43035762	HR 49 = 49	2013-03-21 03:14:59	2013-03-21 03:15:01	2	11NICU_11	2013-03-20 23:59:00	2013-03-21 18:04:00	HR	=	49	lower	50	1	1	-1
43035762	43035762	HR 49 < 50	2013-03-21 15:01:07	2013-03-21 15:01:21	14	11NICU_11	2013-03-20 23:59:00	2013-03-21 18:04:00	HR	<	50	lower	50	0	1	0
43239520	43239520	HR 43 < 45	2013-03-11 14:58:20	2013-03-11 14:59:18	58	8NICU_5	2013-03-11 13:56:00	2013-03-11 23:59:00	HR	<	45	lower	50	1	1	-5
43239520	43239520	HR 39 < 40	2013-03-11 15:09:16	2013-03-11 15:09:30	14	8NICU_5	2013-03-11 13:56:00	2013-03-11 23:59:00	HR	<	40	lower	50	1	1	-10
43239520	43239520	HR 49 < 50	2013-03-21 13:39:59	2013-03-21 13:40:51	52	8NICU_9	2013-03-21 13:35:00	2013-03-21 23:59:00	HR	<	50	lower	50	0	1	0
43239520	43239520	HR 40 = 40	2013-03-21 13:53:11	2013-03-21 13:53:37	26	8NICU_9	2013-03-21 13:35:00	2013-03-21 23:59:00	HR	=	40	lower	50	1	1	-10
43454501	43454501	HR 59 < 60	2013-03-19 06:12:05	2013-03-19 06:12:07	2	13ICU_10	2013-03-19 00:38:00	2013-03-19 23:59:00	HR	<	60	lower	50	1	1	10
43454501	43454501	HR 58 = 58	2013-03-19 14:16:24	2013-03-19 14:16:34	10	13ICU_10	2013-03-19 00:38:00	2013-03-19 23:59:00	HR	=	58	lower	50	1	1	8
43984101	32759151	HR 45 = 45	2013-03-16 12:40:20	2013-03-16 12:40:26	6	9ICU_6	2013-03-16 12:15:00	2013-03-16 23:59:00	HR	=	45	lower	50	1	1	-5
43984101	32759151	HR 57 < 60	2013-03-17 09:03:31	2013-03-17 09:03:49	18	9ICU_6	2013-03-16 23:59:00	2013-03-17 23:59:00	HR	<	60	lower	50	1	1	10
43984101	32759151	HR 55 < 56	2013-03-17 09:08:07	2013-03-17 09:08:13	6	9ICU_6	2013-03-16 23:59:00	2013-03-17 23:59:00	HR	<	56	lower	50	1	1	6
43984101	32759151	HR 54 < 55	2013-03-17 11:58:47	2013-03-17 11:58:55	8	9ICU_6	2013-03-16 23:59:00	2013-03-17 23:59:00	HR	<	55	lower	50	1	1	5
44593157	32739186	HR 44 < 45	2013-03-13 03:15:58	2013-03-13 03:16:02	4	8NICU_13	2013-03-12 23:59:00	2013-03-13 23:59:00	HR	<	45	lower	50	1	1	-5
44593157	32739186	HR 36 < 40	2013-03-13 04:28:50	2013-03-13 04:29:14	24	8NICU_13	2013-03-12 23:59:00	2013-03-13 23:59:00	HR	<	40	lower	50	1	1	-10
44593157	32739186	HR 44 < 50	2013-03-13 09:22:59	2013-03-13 09:23:07	8	8NICU_13	2013-03-12 23:59:00	2013-03-13 23:59:00	HR	<	50	lower	50	0	1	0
44593157	32739186	HR 41 < 45	2013-03-13 10:35:30	2013-03-13 10:36:57	87	8NICU_13	2013-03-12 23:59:00	2013-03-13 23:59:00	HR	<	45	lower	50	1	1	-5
44593157	32739186	HR 40 = 40	2013-03-13 11:10:22	2013-03-13 11:10:24	2	8NICU_13	2013-03-12 23:59:00	2013-03-13 23:59:00	HR	=	40	lower	50	1	1	-10
47396441	47396441	HR 65 < 75	2013-03-24 16:48:19	2013-03-24 16:48:21	2	10ICC_5	2013-03-23 23:59:00	2013-03-24 23:59:00	HR	<	75	lower	50	1	1	25
47527848	47527848	HR 49 = 49	2013-03-14 13:39:58	2013-03-14 13:40:00	2	8NICU_3	2013-03-13 23:59:00	2013-03-14 23:59:00	HR	=	49	lower	50	1	1	-1
47527848	47527848	HR 50 = 50	2013-03-15 23:25:46	2013-03-15 23:25:48	2	8NICU_3	2013-03-14 23:59:00	2013-03-15 23:59:00	HR	=	50	lower	50	0	1	0
47527848	47527848	HR 48 = 48	2013-03-16 06:34:24	2013-03-16 06:34:36	12	8NICU_3	2013-03-15 23:59:00	2013-03-16 23:59:00	HR	=	48	lower	50	1	1	-2
47527848	47527848	HR 47 = 47	2013-03-16 23:12:17	2013-03-16 23:12:21	4	8NICU_3	2013-03-15 23:59:00	2013-03-16 23:59:00	HR	=	47	lower	50	1	1	-3
47527848	47527848	HR 46 = 46	2013-03-17 02:36:38	2013-03-17 02:36:40	2	8NICU_3	2013-03-16 23:59:00	2013-03-17 23:59:00	HR	=	46	lower	50	1	1	-4
47527848	47527848	HR 45 = 45	2013-03-17 02:56:06	2013-03-17 02:56:14	8	8NICU_3	2013-03-16 23:59:00	2013-03-17 23:59:00	HR	=	45	lower	50	1	1	-5
47527848	47527848	HR 43 = 43	2013-03-17 03:38:10	2013-03-17 03:38:22	12	8NICU_3	2013-03-16 23:59:00	2013-03-17 23:59:00	HR	=	43	lower	50	1	1	-7
47579589	47579589	HR 72 < 75	2013-03-09 23:25:25	2013-03-09 23:25:31	6	13ICU_7	2013-03-08 23:59:00	2013-03-09 23:59:00	HR	<	75	lower	50	1	1	25
47579589	47579589	HR 59 < 60	2013-03-10 00:41:37	2013-03-10 00:41:43	6	13ICU_7	2013-03-09 23:59:00	2013-03-10 23:59:00	HR	<	60	lower	50	1	1	10
47758955	32671407	HR 53 < 60	2013-03-24 09:42:26	2013-03-24 09:42:30	4	9ICU_9	2013-03-23 23:59:00	2013-03-24 14:18:00	HR	<	60	lower	50	1	1	10
48816550	48816550	HR 42 < 45	2013-03-21 09:46:25	2013-03-21 09:46:35	10	9ICU_16	2013-03-21 05:33:00	2013-03-21 23:59:00	HR	<	45	lower	50	1	1	-5
48816550	48816550	HR 49 < 50	2013-03-22 10:39:35	2013-03-22 10:40:15	40	9ICU_16	2013-03-21 23:59:00	2013-03-22 19:31:00	HR	<	50	lower	50	0	1	0
48816550	48816550	HR 46 = 46	2013-03-22 15:40:08	2013-03-22 15:40:10	2	9ICU_16	2013-03-21 23:59:00	2013-03-22 19:31:00	HR	=	46	lower	50	1	1	-4
48816550		HR 50 = 50	2013-03-23 01:39:49	2013-03-23 01:40:19	30	9ICU_15	2013-03-23 01:34:00	2013-03-23 23:59:00	HR	=	50	lower	50	0	1	0
48816550	48816550	HR 47 = 47	2013-03-23 02:00:31	2013-03-23 02:00:35	4	9ICU_15	2013-03-23 01:34:00	2013-03-23 23:59:00	HR	=	47	lower	50	1	1	-3
48816550	48816550	HR 47 < 50	2013-03-23 19:00:32	2013-03-23 19:00:34	2	9ICU_15	2013-03-23 01:34:00	2013-03-23 23:59:00	HR	<	50	lower	50	0	1	0
48816550	48816550	HR 57 < 59	2013-03-27 00:11:42	2013-03-27 00:11:46	4	9ICU_15	2013-03-26 23:59:00	2013-03-27 15:14:00	HR	<	59	lower	50	1	1	9
49225997	49225997	HR 45 < 46	2013-03-21 11:52:25	2013-03-21 11:52:35	10	8NICU_12	2013-03-21 05:05:00	2013-03-21 18:58:00	HR	<	46	lower	50	1	1	-4
49249802	49249802	HR 59 < 60	2013-03-11 05:59:02	2013-03-11 05:59:04	2	10ICC_16	2013-03-10 23:59:00	2013-03-11 23:59:00	HR	<	60	lower	50	1	1	10
49249802	55446938	HR 47 < 50	2013-03-12 17:57:41	2013-03-12 17:57:57	16	10ICC_16	2013-03-11 23:59:00	2013-03-12 23:59:00	HR	<	50	lower	50	0	1	0
49414706	49414706	HR 45 = 45	2013-03-27 01:11:17	2013-03-27 01:11:37	20	13ICU_11	2013-03-26 23:59:00	2013-03-27 23:59:00	HR	=	45	lower	50	1	1	-5
49414706	49414706	HR 48 < 50	2013-03-27 09:43:03	2013-03-27 09:43:21	18	13ICU_11	2013-03-26 23:59:00	2013-03-27 23:59:00	HR	<	50	lower	50	0	1	0
49414706	49414706	HR 45 = 45	2013-03-27 10:07:23	2013-03-27 10:07:25	2	13ICU_11	2013-03-26 23:59:00	2013-03-27 23:59:00	HR	=	45	lower	50	1	1	-5
49414706	49414706	HR 49 < 50	2013-03-28 11:49:01	2013-03-28 11:49:53	52	13ICU_11	2013-03-27 23:59:00	2013-03-28 23:59:00	HR	<	50	lower	50	0	1	0
49455925	49455925	HR 70 < 75	2013-03-14 17:29:18	2013-03-14 17:29:20	2	11NICU_12	2013-03-14 13:22:00	2013-03-14 23:59:00	HR	<	75	lower	50	1	1	25
49455925	49455925	HR 0 < 50	2013-03-15 22:04:49	2013-03-15 22:05:03	14	13ICU_5	2013-03-15 14:22:00	2013-03-15 23:59:00	HR	<	50	lower	50	0	1	0
49750455	49750455	HR 55 < 60	2013-03-18 08:38:27	2013-03-18 08:38:29	2	13ICU_8	2013-03-17 23:59:00	2013-03-18 23:59:00	HR	<	60	lower	50	1	1	10
49750455	49750455	HR 51 < 55	2013-03-18 20:50:54	2013-03-18 20:50:56	2	13ICU_8	2013-03-17 23:59:00	2013-03-18 23:59:00	HR	<	55	lower	50	1	1	5
50031969	50031960	HR 47 = 47	2013-03-02 06:34:47	2013-03-02 06:34:49	2	13ICU_5	2013-03-01 23:59:00	2013-03-02 23:59:00	HR	=	47	lower	50	1	1	-3
50031969	50031960	HR 43 < 45	2013-03-02 18:27:13	2013-03-02 18:28:35	82	13ICU_5	2013-03-01 23:59:00	2013-03-02 23:59:00	HR	<	45	lower	50	1	1	-5
50031969	50031960	HR 43 = 43	2013-03-03 04:36:57	2013-03-03 04:37:01	4	13ICU_5	2013-03-02 23:59:00	2013-03-03 14:54:00	HR	=	43	lower	50	1	1	-7
50068544	50068544	HR 48 = 48	2013-03-14 02:01:30	2013-03-14 02:01:36	6	11NICU_16	2013-03-13 23:59:00	2013-03-14 23:59:00	HR	=	48	lower	50	1	1	-2
50068544	50068544	HR 49 < 50	2013-03-16 17:27:56	2013-03-16 17:28:02	6	11NICU_16	2013-03-15 23:59:00	2013-03-16 23:59:00	HR	<	50	lower	50	0	1	0
50068544	50068544	HR 46 < 47	2013-03-16 20:55:05	2013-03-16 20:55:11	6	11NICU_16	2013-03-15 23:59:00	2013-03-16 23:59:00	HR	<	47	lower	50	1	1	-3
50068544	50068544	HR 44 < 45	2013-03-16 21:44:13	2013-03-16 21:44:35	22	11NICU_16	2013-03-15 23:59:00	2013-03-16 23:59:00	HR	<	45	lower	50	1	1	-5
50068544	50068544	HR 42 = 42	2013-03-17 01:56:39	2013-03-17 01:57:03	24	11NICU_16	2013-03-16 23:59:00	2013-03-17 23:59:00	HR	=	42	lower	50	1	1	-8
50068544	50068544	HR 41 = 41	2013-03-17 02:13:45	2013-03-17 02:13:49	4	11NICU_16	2013-03-16 23:59:00	2013-03-17 23:59:00	HR	=	41	lower	50	1	1	-9
50068544	50068544	HR 39 = 39	2013-03-17 19:20:39	2013-03-17 19:20:49	10	11NICU_16	2013-03-16 23:59:00	2013-03-17 23:59:00	HR	=	39	lower	50	1	1	-11
50068544	50068544	HR 40 = 40	2013-03-17 22:29:11	2013-03-17 22:29:19	8	11NICU_16	2013-03-16 23:59:00	2013-03-17 23:59:00	HR	=	40	lower	50	1	1	-10
50068544	50068544	HR 39 = 39	2013-03-17 23:14:28	2013-03-17 23:14:40	12	11NICU_16	2013-03-16 23:59:00	2013-03-17 23:59:00	HR	=	39	lower	50	1	1	-11
50068544	50068544	HR 38 < 40	2013-03-18 00:47:44	2013-03-18 00:47:54	10	11NICU_16	2013-03-17 23:59:00	2013-03-18 23:59:00	HR	<	40	lower	50	1	1	-10
50068544	50068544	HR 38 < 39	2013-03-18 14:27:37	2013-03-18 14:27:45	8	11NICU_16	2013-03-17 23:59:00	2013-03-18 23:59:00	HR	<	39	lower	50	1	1	-11
50068544	50068544	HR 36 = 36	2013-03-18 16:19:10	2013-03-18 16:19:14	4	11NICU_16	2013-03-17 23:59:00	2013-03-18 23:59:00	HR	=	36	lower	50	1	1	-14
50068544	50068544	HR 47 < 50	2013-03-18 20:38:48	2013-03-18 20:39:18	30	11NICU_16	2013-03-17 23:59:00	2013-03-18 23:59:00	HR	<	50	lower	50	0	1	0
50068544	50068544	HR 43 = 43	2013-03-18 20:55:00	2013-03-18 20:55:02	2	11NICU_16	2013-03-17 23:59:00	2013-03-18 23:59:00	HR	=	43	lower	50	1	1	-7
50068544	50068544	HR 40 = 40	2013-03-19 08:52:25	2013-03-19 08:52:29	4	11NICU_16	2013-03-18 23:59:00	2013-03-19 23:59:00	HR	=	40	lower	50	1	1	-10
50068544	50068544	HR 44 < 50	2013-03-20 15:09:47	2013-03-20 15:11:15	88	11NICU_16	2013-03-19 23:59:00	2013-03-20 23:59:00	HR	<	50	lower	50	0	1	0
50068544	50068544	HR 39 < 40	2013-03-20 15:11:25	2013-03-20 15:11:33	8	11NICU_16	2013-03-19 23:59:00	2013-03-20 23:59:00	HR	<	40	lower	50	1	1	-10
50068544	50068544	HR 50 = 50	2013-03-21 11:56:55	2013-03-21 11:56:57	2	11NICU_16	2013-03-20 23:59:00	2013-03-21 19:05:00	HR	=	50	lower	50	0	1	0
50358194	55746508	HR 0 = 0	2013-03-03 05:48:46	2013-03-03 05:49:56	70	10ICC_4	2013-03-02 23:59:00	2013-03-03 09:38:00	HR	=	0	lower	50	1	1	-50
50441075	50441075	HR 45 = 45	2013-03-30 04:00:20	2013-03-30 04:00:34	14	9ICU_3	2013-03-29 23:59:00	2013-03-30 19:29:00	HR	=	45	lower	50	1	1	-5
50447146	50447146	HR 47 < 48	2013-03-13 11:09:59	2013-03-13 11:10:03	4	8NICU_5	2013-03-12 23:59:00	2013-03-13 17:44:00	HR	<	48	lower	50	1	1	-2
50656586	50656586	HR 61 < 65	2013-03-02 15:40:35	2013-03-02 15:40:39	4	9ICU_9	2013-03-01 23:59:00	2013-03-02 23:59:00	HR	<	65	lower	50	1	1	15
50768368		HR 59 < 60	2013-03-19 09:56:45	2013-03-19 09:56:47	2	13ICU_9	2013-03-18 23:59:00	2013-03-19 23:59:00	HR	<	60	lower	50	1	1	10
50998053	50998053	HR 47 = 47	2013-03-04 23:51:42	2013-03-04 23:51:56	14	9ICU_15	2013-03-04 11:21:00	2013-03-04 23:59:00	HR	=	47	lower	50	1	1	-3
51050517	51050517	HR 61 < 65	2013-03-27 21:00:54	2013-03-27 21:00:56	2	10ICC_2	2013-03-26 23:59:00	2013-03-27 23:59:00	HR	<	65	lower	50	1	1	15
51620429	51620429	HR 47 < 48	2013-03-18 05:30:21	2013-03-18 05:30:41	20	11NICU_11	2013-03-17 23:59:00	2013-03-18 23:59:00	HR	<	48	lower	50	1	1	-2
51620429	51620429	HR 44 < 45	2013-03-18 05:40:09	2013-03-18 05:40:17	8	11NICU_11	2013-03-17 23:59:00	2013-03-18 23:59:00	HR	<	45	lower	50	1	1	-5
51620429	51620429	HR 50 = 50	2013-03-18 15:14:02	2013-03-18 15:14:04	2	11NICU_11	2013-03-17 23:59:00	2013-03-18 23:59:00	HR	=	50	lower	50	0	1	0
51620429	51620429	HR 45 < 46	2013-03-18 17:51:19	2013-03-18 17:51:21	2	11NICU_11	2013-03-17 23:59:00	2013-03-18 23:59:00	HR	<	46	lower	50	1	1	-4
51620429	51620429	HR 50 = 50	2013-03-18 23:24:30	2013-03-18 23:24:34	4	11NICU_11	2013-03-17 23:59:00	2013-03-18 23:59:00	HR	=	50	lower	50	0	1	0
51620429	51620429	HR 43 < 45	2013-03-19 01:56:55	2013-03-19 01:57:07	12	11NICU_11	2013-03-18 23:59:00	2013-03-19 23:59:00	HR	<	45	lower	50	1	1	-5
51620429	51620429	HR 43 < 44	2013-03-19 03:06:03	2013-03-19 03:06:13	10	11NICU_11	2013-03-18 23:59:00	2013-03-19 23:59:00	HR	<	44	lower	50	1	1	-6
51620429	51620429	HR 48 < 50	2013-03-19 06:47:18	2013-03-19 06:47:36	18	11NICU_11	2013-03-18 23:59:00	2013-03-19 23:59:00	HR	<	50	lower	50	0	1	0
51620429	51620429	HR 47 < 49	2013-03-19 07:53:02	2013-03-19 07:53:04	2	11NICU_11	2013-03-18 23:59:00	2013-03-19 23:59:00	HR	<	49	lower	50	1	1	-1
51620429	51620429	HR 50 = 50	2013-03-20 02:38:38	2013-03-20 02:38:40	2	11NICU_11	2013-03-19 23:59:00	2013-03-20 15:06:00	HR	=	50	lower	50	0	1	0
51620429	51620429	HR 45 = 45	2013-03-20 04:39:50	2013-03-20 04:39:52	2	11NICU_11	2013-03-19 23:59:00	2013-03-20 15:06:00	HR	=	45	lower	50	1	1	-5
51971175	51971175	HR 55 = 55	2013-03-29 09:52:38	2013-03-29 09:52:40	2	13ICU_10	2013-03-28 23:59:00	2013-03-29 23:59:00	HR	=	55	lower	50	1	1	5
51971175	51971175	HR 54 = 54	2013-03-31 00:38:46	2013-03-31 00:38:48	2	13ICU_10	2013-03-30 23:59:00	2013-03-31 16:59:00	HR	=	54	lower	50	1	1	4
51971175	51971175	HR 50 = 50	2013-03-31 03:32:58	2013-03-31 03:33:02	4	13ICU_10	2013-03-30 23:59:00	2013-03-31 16:59:00	HR	=	50	lower	50	0	1	0
51971175	51971175	HR 48 = 48	2013-03-31 06:15:59	2013-03-31 06:16:11	12	13ICU_10	2013-03-30 23:59:00	2013-03-31 16:59:00	HR	=	48	lower	50	1	1	-2
52166799	52166799	HR 39 < 40	2013-03-04 13:51:56	2013-03-04 13:51:58	2	8NICU_9	2013-03-04 13:36:00	2013-03-04 23:59:00	HR	<	40	lower	50	1	1	-10
52302323	52302323	HR 60 = 60	2013-03-04 00:32:43	2013-03-04 00:32:47	4	9ICU_7	2013-03-03 23:59:00	2013-03-04 23:59:00	HR	=	60	lower	50	1	1	10
52302323	52302323	HR 56 = 56	2013-03-04 03:48:44	2013-03-04 03:48:46	2	9ICU_7	2013-03-03 23:59:00	2013-03-04 23:59:00	HR	=	56	lower	50	1	1	6
52302323	52302323	HR 0 < 50	2013-03-16 21:55:50	2013-03-16 21:56:28	38	9ICU_7	2013-03-15 23:59:00	2013-03-16 23:59:00	HR	<	50	lower	50	0	1	0
52433720	52433720	HR 55 = 55	2013-03-13 10:16:54	2013-03-13 10:16:56	2	13ICU_10	2013-03-12 23:59:00	2013-03-13 23:59:00	HR	=	55	lower	50	1	1	5
52433720	52433720	HR 52 = 52	2013-03-13 11:38:34	2013-03-13 11:38:36	2	13ICU_10	2013-03-12 23:59:00	2013-03-13 23:59:00	HR	=	52	lower	50	1	1	2
52433720	52433720	HR 51 = 51	2013-03-16 05:33:23	2013-03-16 05:33:27	4	13ICU_10	2013-03-15 23:59:00	2013-03-16 23:59:00	HR	=	51	lower	50	1	1	1
52885094	52885094	HR 56 < 60	2013-03-08 20:44:31	2013-03-08 20:44:35	4	10ICC_8	2013-03-07 23:59:00	2013-03-08 23:59:00	HR	<	60	lower	50	1	1	10
52885094	52885094	HR 0 < 50	2013-03-18 05:20:23	2013-03-18 05:20:29	6	10ICC_8	2013-03-17 23:59:00	2013-03-18 23:59:00	HR	<	50	lower	50	0	1	0
52885094	52885094	HR 0 < 60	2013-03-21 08:33:57	2013-03-21 08:33:59	2	10ICC_8	2013-03-20 23:59:00	2013-03-21 23:59:00	HR	<	60	lower	50	1	1	10
52885094	52885094	HR 23 < 50	2013-03-31 08:01:25	2013-03-31 08:01:31	6	10ICC_8	2013-03-30 23:59:00	2013-03-31 23:59:00	HR	<	50	lower	50	0	1	0
52885094	52885094	HR 45 < 51	2013-03-31 10:31:11	2013-03-31 10:31:17	6	10ICC_8	2013-03-30 23:59:00	2013-03-31 23:59:00	HR	<	51	lower	50	1	1	1
52885094	52885094	HR 0 < 50	2013-03-31 20:02:57	2013-03-31 20:02:59	2	10ICC_8	2013-03-30 23:59:00	2013-03-31 23:59:00	HR	<	50	lower	50	0	1	0
53030173	53030173	HR 53 < 55	2013-03-05 13:16:48	2013-03-05 13:16:50	2	10ICC_6	2013-03-04 23:59:00	2013-03-05 23:59:00	HR	<	55	lower	50	1	1	5
53030173	53030173	HR 49 < 50	2013-03-07 08:28:08	2013-03-07 08:28:12	4	10ICC_6	2013-03-06 23:59:00	2013-03-07 23:59:00	HR	<	50	lower	50	0	1	0
53109446	53109446	HR 45 = 45	2013-03-29 15:17:17	2013-03-29 15:17:29	12	11NICU_2	2013-03-28 23:59:00	2013-03-29 23:59:00	HR	=	45	lower	50	1	1	-5
53109446	53109446	HR 48 < 50	2013-03-29 17:42:26	2013-03-29 17:42:36	10	11NICU_2	2013-03-28 23:59:00	2013-03-29 23:59:00	HR	<	50	lower	50	0	1	0
53109446	53109446	HR 40 = 40	2013-03-29 23:33:19	2013-03-29 23:33:21	2	11NICU_2	2013-03-28 23:59:00	2013-03-29 23:59:00	HR	=	40	lower	50	1	1	-10
53153160		HR 37 < 60	2013-03-19 17:09:23	2013-03-19 17:09:51	28	10ICC_12	2013-03-18 23:59:00	2013-03-19 23:59:00	HR	<	60	lower	50	1	1	10
53217915	53217915	HR 59 < 60	2013-03-18 11:47:38	2013-03-18 11:47:40	2	10ICC_11	2013-03-17 23:59:00	2013-03-18 23:59:00	HR	<	60	lower	50	1	1	10
53217915	53217915	HR 42 < 50	2013-03-19 12:54:18	2013-03-19 12:54:20	2	10ICC_11	2013-03-18 23:59:00	2013-03-19 23:59:00	HR	<	50	lower	50	0	1	0
53234020	53234020	HR 47 < 48	2013-03-04 22:37:54	2013-03-04 22:38:24	30	10ICC_16	2013-03-04 11:24:00	2013-03-04 23:59:00	HR	<	48	lower	50	1	1	-2
53270620	53270620	HR 48 = 48	2013-03-27 11:23:40	2013-03-27 11:23:42	2	9ICU_12	2013-03-27 05:55:00	2013-03-27 23:59:00	HR	=	48	lower	50	1	1	-2
53270620	53270620	HR 50 = 50	2013-03-27 18:21:20	2013-03-27 18:21:28	8	9ICU_12	2013-03-27 05:55:00	2013-03-27 23:59:00	HR	=	50	lower	50	0	1	0
53270620	53270620	HR 48 < 49	2013-03-27 20:19:34	2013-03-27 20:19:44	10	9ICU_12	2013-03-27 05:55:00	2013-03-27 23:59:00	HR	<	49	lower	50	1	1	-1
53270620	53270620	HR 48 < 50	2013-03-31 16:25:25	2013-03-31 16:25:27	2	9ICU_12	2013-03-30 23:59:00	2013-03-31 23:59:00	HR	<	50	lower	50	0	1	0
55182787	55182787	HR 45 = 45	2013-03-09 01:52:28	2013-03-09 01:52:30	2	11NICU_12	2013-03-08 23:59:00	2013-03-09 14:17:00	HR	=	45	lower	50	1	1	-5
55182787	55182787	HR 37 < 40	2013-03-09 03:25:48	2013-03-09 03:26:02	14	11NICU_12	2013-03-08 23:59:00	2013-03-09 14:17:00	HR	<	40	lower	50	1	1	-10
55194157	55194157	HR 47 = 47	2013-03-11 20:42:26	2013-03-11 20:43:00	34	8NICU_12	2013-03-11 18:05:00	2013-03-11 23:59:00	HR	=	47	lower	50	1	1	-3
55223190	55223190	HR 60 = 60	2013-03-08 09:40:54	2013-03-08 09:40:56	2	13ICU_15	2013-03-07 23:59:00	2013-03-08 23:59:00	HR	=	60	lower	50	1	1	10
55223190	55223190	HR 59 = 59	2013-03-08 13:05:36	2013-03-08 13:05:38	2	13ICU_15	2013-03-07 23:59:00	2013-03-08 23:59:00	HR	=	59	lower	50	1	1	9
55223190	55223190	HR 57 < 58	2013-03-09 16:25:34	2013-03-09 16:25:40	6	13ICU_15	2013-03-08 23:59:00	2013-03-09 23:59:00	HR	<	58	lower	50	1	1	8
55223190	55223190	HR 55 = 55	2013-03-09 19:01:07	2013-03-09 19:01:09	2	13ICU_15	2013-03-08 23:59:00	2013-03-09 23:59:00	HR	=	55	lower	50	1	1	5
55223190	55223190	HR 54 = 54	2013-03-09 23:31:40	2013-03-09 23:31:46	6	13ICU_15	2013-03-08 23:59:00	2013-03-09 23:59:00	HR	=	54	lower	50	1	1	4
55223190	55223190	HR 52 = 52	2013-03-10 00:19:42	2013-03-10 00:19:50	8	13ICU_15	2013-03-09 23:59:00	2013-03-10 23:59:00	HR	=	52	lower	50	1	1	2
55223190	55223190	HR 49 = 49	2013-03-10 04:13:43	2013-03-10 04:13:45	2	13ICU_15	2013-03-09 23:59:00	2013-03-10 23:59:00	HR	=	49	lower	50	1	1	-1
55223190	55223190	HR 60 = 60	2013-03-11 17:06:10	2013-03-11 17:06:14	4	13ICU_15	2013-03-10 23:59:00	2013-03-11 23:59:00	HR	=	60	lower	50	1	1	10
55223190	55223190	HR 57 = 57	2013-03-12 16:17:19	2013-03-12 16:18:05	46	13ICU_15	2013-03-11 23:59:00	2013-03-12 23:59:00	HR	=	57	lower	50	1	1	7
55223190	55223190	HR 47 < 50	2013-03-12 16:54:23	2013-03-12 16:54:27	4	13ICU_15	2013-03-11 23:59:00	2013-03-12 23:59:00	HR	<	50	lower	50	0	1	0
55223190	55223190	HR 49 = 49	2013-03-17 20:43:12	2013-03-17 20:43:22	10	13ICU_15	2013-03-16 23:59:00	2013-03-17 23:59:00	HR	=	49	lower	50	1	1	-1
55223190	55223190	HR 47 = 47	2013-03-17 21:22:40	2013-03-17 21:22:50	10	13ICU_15	2013-03-16 23:59:00	2013-03-17 23:59:00	HR	=	47	lower	50	1	1	-3
55223190	55223190	HR 45 < 46	2013-03-18 05:11:22	2013-03-18 05:11:48	26	13ICU_15	2013-03-17 23:59:00	2013-03-18 22:28:00	HR	<	46	lower	50	1	1	-4
55223190	55223190	HR 45 = 45	2013-03-18 05:13:44	2013-03-18 05:14:06	22	13ICU_15	2013-03-17 23:59:00	2013-03-18 22:28:00	HR	=	45	lower	50	1	1	-5
55223190	55223190	HR 47 = 47	2013-03-18 05:22:04	2013-03-18 05:22:12	8	13ICU_15	2013-03-17 23:59:00	2013-03-18 22:28:00	HR	=	47	lower	50	1	1	-3
55223190	55223190	HR 45 = 45	2013-03-18 05:50:12	2013-03-18 05:50:34	22	13ICU_15	2013-03-17 23:59:00	2013-03-18 22:28:00	HR	=	45	lower	50	1	1	-5
55223190	55223190	HR 44 = 44	2013-03-18 06:33:22	2013-03-18 06:33:28	6	13ICU_15	2013-03-17 23:59:00	2013-03-18 22:28:00	HR	=	44	lower	50	1	1	-6
55223190	55223190	HR 45 = 45	2013-03-18 07:28:14	2013-03-18 07:28:44	30	13ICU_15	2013-03-17 23:59:00	2013-03-18 22:28:00	HR	=	45	lower	50	1	1	-5
55223190	55223190	HR 50 = 50	2013-03-18 19:06:13	2013-03-18 19:06:23	10	13ICU_15	2013-03-17 23:59:00	2013-03-18 22:28:00	HR	=	50	lower	50	0	1	0
55342334	55342334	HR 46 < 60	2013-03-10 13:26:48	2013-03-10 13:26:50	2	9ICU_12	2013-03-09 23:59:00	2013-03-10 23:59:00	HR	<	60	lower	50	1	1	10
55342334	55342334	HR 53 < 56	2013-03-13 16:24:02	2013-03-13 16:24:04	2	9ICU_12	2013-03-12 23:59:00	2013-03-13 23:59:00	HR	<	56	lower	50	1	1	6
55342334	55342334	HR 40 < 45	2013-03-14 18:30:01	2013-03-14 18:30:13	12	9ICU_12	2013-03-13 23:59:00	2013-03-14 23:59:00	HR	<	45	lower	50	1	1	-5
55342334	55342334	HR 0 < 5	2013-03-17 13:33:34	2013-03-17 13:33:46	12	9ICU_12	2013-03-16 23:59:00	2013-03-17 14:09:00	HR	<	5	lower	50	1	1	-45
55342334	55342334	HR 0 < 50	2013-03-17 13:54:00	2013-03-17 14:06:04	724	9ICU_12	2013-03-16 23:59:00	2013-03-17 14:09:00	HR	<	50	lower	50	0	1	0
55370290	55370290	HR 49 = 49	2013-03-04 19:54:54	2013-03-04 19:54:56	2	9ICU_5	2013-03-03 23:59:00	2013-03-04 23:59:00	HR	=	49	lower	50	1	1	-1
55379262	55379262	HR 46 < 49	2013-03-15 15:25:38	2013-03-15 15:25:52	14	10ICC_15	2013-03-14 23:59:00	2013-03-15 17:17:00	HR	<	49	lower	50	1	1	-1
55390525	55390525	HR 60 = 60	2013-03-14 01:13:00	2013-03-14 01:13:26	26	10ICC_7	2013-03-13 23:59:00	2013-03-14 23:59:00	HR	=	60	lower	50	1	1	10
55390525	55390525	HR 54 < 56	2013-03-14 14:03:01	2013-03-14 14:03:07	6	10ICC_7	2013-03-13 23:59:00	2013-03-14 23:59:00	HR	<	56	lower	50	1	1	6
55390525	55390525	HR 49 < 50	2013-03-15 10:32:53	2013-03-15 10:32:55	2	10ICC_7	2013-03-14 23:59:00	2013-03-15 23:59:00	HR	<	50	lower	50	0	1	0
55390525	55390525	HR 44 < 45	2013-03-15 11:10:41	2013-03-15 11:10:45	4	10ICC_7	2013-03-14 23:59:00	2013-03-15 23:59:00	HR	<	45	lower	50	1	1	-5
55390525	55390525	HR 59 < 60	2013-03-18 10:57:33	2013-03-18 10:57:37	4	10ICC_7	2013-03-17 23:59:00	2013-03-18 23:59:00	HR	<	60	lower	50	1	1	10
55390525	55390525	HR 50 < 55	2013-03-19 16:30:14	2013-03-19 16:30:16	2	10ICC_7	2013-03-18 23:59:00	2013-03-19 23:59:00	HR	<	55	lower	50	1	1	5
55515530	32706854	HR 45 = 45	2013-03-08 21:42:29	2013-03-08 21:42:33	4	11NICU_8	2013-03-08 20:30:00	2013-03-08 23:59:00	HR	=	45	lower	50	1	1	-5
55515530	32706854	HR 49 < 50	2013-03-09 06:08:29	2013-03-09 06:08:33	4	11NICU_8	2013-03-08 23:59:00	2013-03-09 15:27:00	HR	<	50	lower	50	0	1	0
55545766	55545766	HR 47 < 48	2013-03-30 07:08:14	2013-03-30 07:08:20	6	9ICU_6	2013-03-29 23:59:00	2013-03-30 23:59:00	HR	<	48	lower	50	1	1	-2
55545766	55545766	HR 43 < 45	2013-03-30 08:31:22	2013-03-30 08:31:28	6	9ICU_6	2013-03-29 23:59:00	2013-03-30 23:59:00	HR	<	45	lower	50	1	1	-5
55545766	55545766	HR 43 = 43	2013-03-30 11:37:21	2013-03-30 11:37:27	6	9ICU_6	2013-03-29 23:59:00	2013-03-30 23:59:00	HR	=	43	lower	50	1	1	-7
55545766	55545766	HR 40 = 40	2013-03-30 13:30:21	2013-03-30 13:30:27	6	9ICU_6	2013-03-29 23:59:00	2013-03-30 23:59:00	HR	=	40	lower	50	1	1	-10
55557764	55557764	HR 48 = 48	2013-03-05 03:19:08	2013-03-05 03:19:10	2	8NICU_7	2013-03-04 23:59:00	2013-03-05 23:59:00	HR	=	48	lower	50	1	1	-2
55557764	55557764	HR 46 = 46	2013-03-05 04:30:50	2013-03-05 04:30:52	2	8NICU_7	2013-03-04 23:59:00	2013-03-05 23:59:00	HR	=	46	lower	50	1	1	-4
55557764	55557764	HR 47 < 50	2013-03-06 01:55:41	2013-03-06 01:55:45	4	8NICU_7	2013-03-05 23:59:00	2013-03-06 23:08:00	HR	<	50	lower	50	0	1	0
55557764	55557764	HR 47 = 47	2013-03-06 04:08:05	2013-03-06 04:08:15	10	8NICU_7	2013-03-05 23:59:00	2013-03-06 23:08:00	HR	=	47	lower	50	1	1	-3
55557764	55557764	HR 49 < 50	2013-03-06 14:43:27	2013-03-06 14:43:29	2	8NICU_7	2013-03-05 23:59:00	2013-03-06 23:08:00	HR	<	50	lower	50	0	1	0
55666385	55666385	HR 45 = 45	2013-03-29 19:37:13	2013-03-29 19:37:15	2	11NICU_15	2013-03-29 15:51:00	2013-03-29 23:59:00	HR	=	45	lower	50	1	1	-5
55666385	55666385	HR 50 = 50	2013-03-30 09:43:07	2013-03-30 09:43:09	2	11NICU_15	2013-03-29 23:59:00	2013-03-30 13:50:00	HR	=	50	lower	50	0	1	0
55669791	55669791	HR 59 < 60	2013-03-11 06:17:27	2013-03-11 06:17:41	14	10ICC_15	2013-03-10 23:59:00	2013-03-11 11:58:00	HR	<	60	lower	50	1	1	10
55669791	55669791	HR 55 = 55	2013-03-11 06:18:53	2013-03-11 06:20:05	72	10ICC_15	2013-03-10 23:59:00	2013-03-11 11:58:00	HR	=	55	lower	50	1	1	5
55690936	55690936	HR 54 < 65	2013-03-28 05:44:53	2013-03-28 05:44:55	2	13ICU_7	2013-03-27 23:59:00	2013-03-28 23:59:00	HR	<	65	lower	50	1	1	15
55697264	55697264	HR 0 = 0	2013-03-09 12:34:08	2013-03-09 12:38:56	288	8NICU_6	2013-03-08 23:59:00	2013-03-09 12:42:00	HR	=	0	lower	50	1	1	-50
55711593	55711593	HR 35 = 35	2013-03-05 01:14:11	2013-03-05 01:33:21	1150	10ICC_13	2013-03-04 23:59:00	2013-03-05 04:35:00	HR	=	35	lower	50	1	1	-15
55717656	55717656	HR 59 < 60	2013-03-09 22:36:32	2013-03-09 22:37:08	36	9ICU_6	2013-03-08 23:59:00	2013-03-09 23:59:00	HR	<	60	lower	50	1	1	10
55717656	55717656	HR 58 = 58	2013-03-09 22:42:35	2013-03-09 22:42:39	4	9ICU_6	2013-03-08 23:59:00	2013-03-09 23:59:00	HR	=	58	lower	50	1	1	8
55717656	55717656	HR 55 = 55	2013-03-09 22:58:37	2013-03-09 22:58:45	8	9ICU_6	2013-03-08 23:59:00	2013-03-09 23:59:00	HR	=	55	lower	50	1	1	5
55721548	55721548	HR 68 < 70	2013-03-02 10:29:42	2013-03-02 10:29:44	2	13ICU_12	2013-03-01 23:59:00	2013-03-02 23:59:00	HR	<	70	lower	50	1	1	20
55721548	55721548	HR 44 < 50	2013-03-08 05:23:54	2013-03-08 05:24:02	8	13ICU_12	2013-03-07 23:59:00	2013-03-08 23:59:00	HR	<	50	lower	50	0	1	0
55731691	55731691	HR 52 < 60	2013-03-14 15:22:36	2013-03-14 15:22:42	6	10ICC_3	2013-03-13 23:59:00	2013-03-14 23:59:00	HR	<	60	lower	50	1	1	10
55731691	55731691	HR 48 < 50	2013-03-15 10:58:30	2013-03-15 10:58:34	4	10ICC_3	2013-03-14 23:59:00	2013-03-15 23:59:00	HR	<	50	lower	50	0	1	0
55741018	55741011	HR 47 = 47	2013-03-07 01:36:16	2013-03-07 01:36:18	2	13ICU_5	2013-03-06 23:59:00	2013-03-07 12:20:00	HR	=	47	lower	50	1	1	-3
55741018	55741011	HR 48 < 50	2013-03-07 07:55:13	2013-03-07 07:55:17	4	13ICU_5	2013-03-06 23:59:00	2013-03-07 12:20:00	HR	<	50	lower	50	0	1	0
55747229	55747229	HR 41 < 45	2013-03-06 08:10:10	2013-03-06 08:10:18	8	11NICU_15	2013-03-05 23:59:00	2013-03-06 23:59:00	HR	<	45	lower	50	1	1	-5
55747229	55747229	HR 50 = 50	2013-03-08 00:51:41	2013-03-08 00:51:45	4	11NICU_15	2013-03-07 23:59:00	2013-03-08 23:59:00	HR	=	50	lower	50	0	1	0
55747229	55747229	HR 47 < 48	2013-03-08 00:53:47	2013-03-08 00:53:55	8	11NICU_15	2013-03-07 23:59:00	2013-03-08 23:59:00	HR	<	48	lower	50	1	1	-2
55747229	55747229	HR 46 = 46	2013-03-08 00:54:15	2013-03-08 00:54:17	2	11NICU_15	2013-03-07 23:59:00	2013-03-08 23:59:00	HR	=	46	lower	50	1	1	-4
55747229	55747229	HR 50 = 50	2013-03-08 21:51:28	2013-03-08 21:51:36	8	11NICU_15	2013-03-07 23:59:00	2013-03-08 23:59:00	HR	=	50	lower	50	0	1	0
55747229	55747229	HR 45 = 45	2013-03-09 01:10:53	2013-03-09 01:10:57	4	11NICU_15	2013-03-08 23:59:00	2013-03-09 23:59:00	HR	=	45	lower	50	1	1	-5
55747229	55747229	HR 42 = 42	2013-03-09 01:20:11	2013-03-09 01:20:13	2	11NICU_15	2013-03-08 23:59:00	2013-03-09 23:59:00	HR	=	42	lower	50	1	1	-8
55747229	55747229	HR 47 < 50	2013-03-09 11:18:38	2013-03-09 11:18:40	2	11NICU_15	2013-03-08 23:59:00	2013-03-09 23:59:00	HR	<	50	lower	50	0	1	0
55747229	55747229	HR 47 < 48	2013-03-09 20:44:00	2013-03-09 20:44:02	2	11NICU_15	2013-03-08 23:59:00	2013-03-09 23:59:00	HR	<	48	lower	50	1	1	-2
55747229	55747229	HR 45 = 45	2013-03-09 21:57:30	2013-03-09 21:57:34	4	11NICU_15	2013-03-08 23:59:00	2013-03-09 23:59:00	HR	=	45	lower	50	1	1	-5
55747229	55747229	HR 49 < 50	2013-03-10 23:09:52	2013-03-10 23:10:10	18	11NICU_15	2013-03-09 23:59:00	2013-03-10 23:59:00	HR	<	50	lower	50	0	1	0
55747229	55747229	HR 47 = 47	2013-03-10 23:11:26	2013-03-10 23:11:30	4	11NICU_15	2013-03-09 23:59:00	2013-03-10 23:59:00	HR	=	47	lower	50	1	1	-3
55747229	55747229	HR 42 < 43	2013-03-11 03:15:55	2013-03-11 03:15:59	4	11NICU_15	2013-03-10 23:59:00	2013-03-11 23:59:00	HR	<	43	lower	50	1	1	-7
55747229	55747229	HR 50 = 50	2013-03-11 21:18:23	2013-03-11 21:18:25	2	11NICU_15	2013-03-10 23:59:00	2013-03-11 23:59:00	HR	=	50	lower	50	0	1	0
55747229	55747229	HR 46 < 47	2013-03-12 02:47:42	2013-03-12 02:47:44	2	11NICU_15	2013-03-11 23:59:00	2013-03-12 23:59:00	HR	<	47	lower	50	1	1	-3
55747229	55747229	HR 49 < 50	2013-03-15 03:13:52	2013-03-15 03:13:54	2	11NICU_15	2013-03-14 23:59:00	2013-03-15 23:59:00	HR	<	50	lower	50	0	1	0
55747229	55747229	HR 44 < 45	2013-03-15 03:20:16	2013-03-15 03:20:20	4	11NICU_15	2013-03-14 23:59:00	2013-03-15 23:59:00	HR	<	45	lower	50	1	1	-5
55747229	55747229	HR 47 < 50	2013-03-15 10:47:24	2013-03-15 10:47:32	8	11NICU_15	2013-03-14 23:59:00	2013-03-15 23:59:00	HR	<	50	lower	50	0	1	0
55747229	55747229	HR 44 < 45	2013-03-16 08:14:26	2013-03-16 08:14:34	8	11NICU_15	2013-03-15 23:59:00	2013-03-16 23:59:00	HR	<	45	lower	50	1	1	-5
55747229	55747229	HR 54 < 55	2013-03-16 13:40:25	2013-03-16 13:40:27	2	11NICU_15	2013-03-15 23:59:00	2013-03-16 23:59:00	HR	<	55	lower	50	1	1	5
55760152	55760152	HR 90 = 90	2013-03-03 21:07:11	2013-03-03 21:08:48	97	10ICC_5	2013-03-02 23:59:00	2013-03-03 23:59:00	HR	=	90	lower	50	1	1	40
55760152	55760152	HR 52 < 55	2013-03-04 10:04:40	2013-03-04 10:04:46	6	10ICC_5	2013-03-03 23:59:00	2013-03-04 23:59:00	HR	<	55	lower	50	1	1	5
55760152	55760152	HR 74 < 80	2013-03-08 16:06:29	2013-03-08 16:06:31	2	10ICC_5	2013-03-07 23:59:00	2013-03-08 23:59:00	HR	<	80	lower	50	1	1	30
55760152	55760152	HR 58 < 70	2013-03-13 17:44:31	2013-03-13 17:44:37	6	10ICC_5	2013-03-12 23:59:00	2013-03-13 23:59:00	HR	<	70	lower	50	1	1	20
55760152	55760152	HR 49 < 50	2013-03-20 13:27:59	2013-03-20 13:28:25	26	10ICC_5	2013-03-19 23:59:00	2013-03-20 13:41:00	HR	<	50	lower	50	0	1	0
55761906	55761906	HR 50 < 55	2013-03-25 00:39:12	2013-03-25 00:39:18	6	9ICU_10	2013-03-24 23:59:00	2013-03-25 23:59:00	HR	<	55	lower	50	1	1	5
55763488	55763488	HR 0 = 0	2013-03-15 15:46:32	2013-03-15 15:47:08	36	9ICU_15	2013-03-14 23:59:00	2013-03-15 15:50:00	HR	=	0	lower	50	1	1	-50
55776768	55776768	HR 47 = 47	2013-03-09 14:41:35	2013-03-09 14:41:41	6	8NICU_4	2013-03-08 23:59:00	2013-03-09 23:59:00	HR	=	47	lower	50	1	1	-3
55776768	55776768	HR 43 < 45	2013-03-09 15:03:01	2013-03-09 15:03:07	6	8NICU_4	2013-03-08 23:59:00	2013-03-09 23:59:00	HR	<	45	lower	50	1	1	-5
55776768	55776768	HR 49 < 50	2013-03-11 12:54:24	2013-03-11 12:54:26	2	8NICU_4	2013-03-10 23:59:00	2013-03-11 23:59:00	HR	<	50	lower	50	0	1	0
55776768	55776768	HR 47 = 47	2013-03-14 22:23:04	2013-03-14 22:23:06	2	8NICU_4	2013-03-13 23:59:00	2013-03-14 23:59:00	HR	=	47	lower	50	1	1	-3
55776768	55776768	HR 50 = 50	2013-03-15 18:24:09	2013-03-15 18:24:27	18	8NICU_4	2013-03-14 23:59:00	2013-03-15 23:59:00	HR	=	50	lower	50	0	1	0
55776768	55776768	HR 49 = 49	2013-03-15 18:54:35	2013-03-15 18:54:41	6	8NICU_4	2013-03-14 23:59:00	2013-03-15 23:59:00	HR	=	49	lower	50	1	1	-1
55776768	55776768	HR 50 = 50	2013-03-25 04:48:46	2013-03-25 04:48:52	6	8NICU_4	2013-03-24 23:59:00	2013-03-25 23:59:00	HR	=	50	lower	50	0	1	0
55776768	55776768	HR 46 < 47	2013-03-26 06:21:10	2013-03-26 06:21:22	12	8NICU_4	2013-03-25 23:59:00	2013-03-26 23:59:00	HR	<	47	lower	50	1	1	-3
55776768	55776768	HR 44 < 45	2013-03-26 06:30:06	2013-03-26 06:30:28	22	8NICU_4	2013-03-25 23:59:00	2013-03-26 23:59:00	HR	<	45	lower	50	1	1	-5
55782865	55782865	HR 44 < 45	2013-03-10 17:35:50	2013-03-10 17:35:54	4	11NICU_16	2013-03-09 23:59:00	2013-03-10 23:59:00	HR	<	45	lower	50	1	1	-5
55782865	55782865	HR 50 = 50	2013-03-11 17:26:37	2013-03-11 17:26:45	8	11NICU_16	2013-03-10 23:59:00	2013-03-11 23:59:00	HR	=	50	lower	50	0	1	0
55782865	55782865	HR 45 = 45	2013-03-11 17:39:53	2013-03-11 17:39:57	4	11NICU_16	2013-03-10 23:59:00	2013-03-11 23:59:00	HR	=	45	lower	50	1	1	-5
55784019	55784019	HR 45 < 48	2013-03-11 02:20:39	2013-03-11 02:20:43	4	8NICU_2	2013-03-10 23:59:00	2013-03-11 23:59:00	HR	<	48	lower	50	1	1	-2
55784027	55784027	HR 54 < 60	2013-03-11 14:54:56	2013-03-11 14:56:24	88	10ICC_4	2013-03-10 23:59:00	2013-03-11 23:59:00	HR	<	60	lower	50	1	1	10
55784027	55784027	HR 0 < 50	2013-03-12 19:53:18	2013-03-12 19:59:24	366	10ICC_4	2013-03-11 23:59:00	2013-03-12 23:59:00	HR	<	50	lower	50	0	1	0
55784736	55784736	HR 44 < 45	2013-03-10 23:05:51	2013-03-10 23:05:53	2	11NICU_9	2013-03-10 14:29:00	2013-03-10 23:59:00	HR	<	45	lower	50	1	1	-5
55784736	55784736	HR 48 < 50	2013-03-12 23:34:58	2013-03-12 23:35:02	4	11NICU_9	2013-03-11 23:59:00	2013-03-12 23:59:00	HR	<	50	lower	50	0	1	0
55784736	55784736	HR 46 = 46	2013-03-19 08:06:29	2013-03-19 08:06:35	6	11NICU_9	2013-03-18 23:59:00	2013-03-19 23:59:00	HR	=	46	lower	50	1	1	-4
55784736	55784736	HR 50 = 50	2013-03-19 23:34:18	2013-03-19 23:34:26	8	11NICU_9	2013-03-18 23:59:00	2013-03-19 23:59:00	HR	=	50	lower	50	0	1	0
55784892	55784892	HR 0 < 55	2013-03-28 14:29:42	2013-03-28 14:29:56	14	8NICU_7	2013-03-27 23:59:00	2013-03-28 23:59:00	HR	<	55	lower	50	1	1	5
55789410	55789410	HR 40 < 45	2013-03-12 06:17:04	2013-03-12 06:17:06	2	11NICU_5	2013-03-12 04:51:00	2013-03-12 23:59:00	HR	<	45	lower	50	1	1	-5
55792143	55792143	HR 56 < 60	2013-03-31 15:52:18	2013-03-31 15:52:22	4	8NICU_1	2013-03-30 23:59:00	2013-03-31 23:59:00	HR	<	60	lower	50	1	1	10
55792143	55792143	HR 54 < 55	2013-03-31 21:01:03	2013-03-31 21:01:05	2	8NICU_1	2013-03-30 23:59:00	2013-03-31 23:59:00	HR	<	55	lower	50	1	1	5
55792143	55792143	HR 41 < 45	2013-03-31 21:09:53	2013-03-31 21:09:57	4	8NICU_1	2013-03-30 23:59:00	2013-03-31 23:59:00	HR	<	45	lower	50	1	1	-5
55794430	55794430	HR 48 = 48	2013-03-18 19:15:39	2013-03-18 19:18:43	184	8NICU_9	2013-03-18 18:54:00	2013-03-18 23:59:00	HR	=	48	lower	50	1	1	-2
55794430	55794430	HR 45 = 45	2013-03-18 19:18:57	2013-03-18 19:19:19	22	8NICU_9	2013-03-18 18:54:00	2013-03-18 23:59:00	HR	=	45	lower	50	1	1	-5
55794430	55794430	HR 49 < 50	2013-03-19 07:49:40	2013-03-19 07:49:44	4	8NICU_9	2013-03-18 23:59:00	2013-03-19 23:59:00	HR	<	50	lower	50	0	1	0
55795088	55795088	HR 60 = 60	2013-03-18 08:33:34	2013-03-18 08:33:36	2	10ICC_2	2013-03-17 23:59:00	2013-03-18 23:59:00	HR	=	60	lower	50	1	1	10
55796742	55796742	HR 58 < 60	2013-03-23 20:43:44	2013-03-23 20:43:46	2	9ICU_3	2013-03-22 23:59:00	2013-03-23 23:59:00	HR	<	60	lower	50	1	1	10
55796742	55796742	HR 55 = 55	2013-03-23 21:35:54	2013-03-23 21:35:56	2	9ICU_3	2013-03-22 23:59:00	2013-03-23 23:59:00	HR	=	55	lower	50	1	1	5
55796742	55796742	HR 51 < 52	2013-03-23 22:59:51	2013-03-23 22:59:53	2	9ICU_3	2013-03-22 23:59:00	2013-03-23 23:59:00	HR	<	52	lower	50	1	1	2
55796742	55796742	HR 47 < 48	2013-03-23 23:22:03	2013-03-23 23:22:07	4	9ICU_3	2013-03-22 23:59:00	2013-03-23 23:59:00	HR	<	48	lower	50	1	1	-2
55796742	55796742	HR 47 < 50	2013-03-24 00:40:33	2013-03-24 00:40:37	4	9ICU_3	2013-03-23 23:59:00	2013-03-24 08:15:00	HR	<	50	lower	50	0	1	0
55804656	55804656	HR 57 < 60	2013-03-16 08:10:26	2013-03-16 08:10:32	6	9ICU_4	2013-03-16 01:09:00	2013-03-16 23:59:00	HR	<	60	lower	50	1	1	10
55804656	55804656	HR 57 = 57	2013-03-16 08:11:10	2013-03-16 08:11:16	6	9ICU_4	2013-03-16 01:09:00	2013-03-16 23:59:00	HR	=	57	lower	50	1	1	7
55804656	55804656	HR 56 = 56	2013-03-16 08:11:30	2013-03-16 08:12:02	32	9ICU_4	2013-03-16 01:09:00	2013-03-16 23:59:00	HR	=	56	lower	50	1	1	6
55804656	55804656	HR 54 = 54	2013-03-16 08:25:44	2013-03-16 08:25:48	4	9ICU_4	2013-03-16 01:09:00	2013-03-16 23:59:00	HR	=	54	lower	50	1	1	4
55804656	55804656	HR 53 = 53	2013-03-16 09:37:18	2013-03-16 09:37:26	8	9ICU_4	2013-03-16 01:09:00	2013-03-16 23:59:00	HR	=	53	lower	50	1	1	3
55804656	55804656	HR 53 < 55	2013-03-17 13:50:10	2013-03-17 13:50:18	8	9ICU_4	2013-03-16 23:59:00	2013-03-17 23:59:00	HR	<	55	lower	50	1	1	5
55804656	55804656	HR 53 = 53	2013-03-17 14:03:56	2013-03-17 14:03:58	2	9ICU_4	2013-03-16 23:59:00	2013-03-17 23:59:00	HR	=	53	lower	50	1	1	3
55804656	55804656	HR 50 = 50	2013-03-17 15:38:44	2013-03-17 15:39:24	40	9ICU_4	2013-03-16 23:59:00	2013-03-17 23:59:00	HR	=	50	lower	50	0	1	0
55805121		HR 46 < 47	2013-03-17 06:02:52	2013-03-17 06:02:56	4	11NICU_14	2013-03-17 05:27:00	2013-03-17 23:59:00	HR	<	47	lower	50	1	1	-3
55805121		HR 50 = 50	2013-03-17 07:25:43	2013-03-17 07:25:47	4	11NICU_14	2013-03-17 05:27:00	2013-03-17 23:59:00	HR	=	50	lower	50	0	1	0
55805121		HR 49 = 49	2013-03-17 13:39:53	2013-03-17 13:39:55	2	11NICU_14	2013-03-17 05:27:00	2013-03-17 23:59:00	HR	=	49	lower	50	1	1	-1
55805121	55805121	HR 48 < 50	2013-03-18 15:35:20	2013-03-18 15:35:24	4	11NICU_14	2013-03-17 23:59:00	2013-03-18 23:59:00	HR	<	50	lower	50	0	1	0
55805180	55805180	HR 36 < 45	2013-03-19 16:31:21	2013-03-19 16:31:43	22	8NICU_12	2013-03-18 23:59:00	2013-03-19 23:59:00	HR	<	45	lower	50	1	1	-5
55805180	55805180	HR 44 < 50	2013-03-20 14:54:31	2013-03-20 14:54:33	2	8NICU_12	2013-03-19 23:59:00	2013-03-20 23:59:00	HR	<	50	lower	50	0	1	0
55808066	55808066	HR 0 < 10	2013-03-31 11:36:17	2013-03-31 11:37:29	72	10ICC_14	2013-03-30 23:59:00	2013-03-31 11:49:00	HR	<	10	lower	50	1	1	-40
55810516	55810516	HR 0 < 5	2013-03-23 16:13:47	2013-03-23 16:15:23	96	11NICU_1	2013-03-22 23:59:00	2013-03-23 18:35:00	HR	<	5	lower	50	1	1	-45
55813582	55813582	HR 45 = 45	2013-03-21 20:43:00	2013-03-21 20:43:04	4	8NICU_11	2013-03-20 23:59:00	2013-03-21 23:59:00	HR	=	45	lower	50	1	1	-5
55813582	55813582	HR 49 < 50	2013-03-22 20:28:09	2013-03-22 20:28:19	10	8NICU_11	2013-03-21 23:59:00	2013-03-22 23:59:00	HR	<	50	lower	50	0	1	0
55813582	55813582	HR 44 < 45	2013-03-23 05:57:38	2013-03-23 05:57:50	12	8NICU_11	2013-03-22 23:59:00	2013-03-23 19:25:00	HR	<	45	lower	50	1	1	-5
55813582	55813582	HR 44 = 44	2013-03-23 07:48:46	2013-03-23 07:48:54	8	8NICU_11	2013-03-22 23:59:00	2013-03-23 19:25:00	HR	=	44	lower	50	1	1	-6
55813582	55813582	HR 50 = 50	2013-03-25 23:54:23	2013-03-25 23:54:31	8	11NICU_16	2013-03-25 20:41:00	2013-03-25 23:59:00	HR	=	50	lower	50	0	1	0
55813582	55813582	HR 45 = 45	2013-03-26 15:48:17	2013-03-26 15:48:21	4	11NICU_16	2013-03-25 23:59:00	2013-03-26 17:50:00	HR	=	45	lower	50	1	1	-5
55814635	55814635	HR 44 < 46	2013-03-22 07:01:14	2013-03-22 07:01:20	6	8NICU_6	2013-03-21 23:59:00	2013-03-22 23:59:00	HR	<	46	lower	50	1	1	-4
55814635	55814635	HR 40 = 40	2013-03-22 11:36:26	2013-03-22 11:36:28	2	8NICU_6	2013-03-21 23:59:00	2013-03-22 23:59:00	HR	=	40	lower	50	1	1	-10
55814635	55814635	HR 49 < 50	2013-03-22 16:19:30	2013-03-22 16:19:34	4	8NICU_6	2013-03-21 23:59:00	2013-03-22 23:59:00	HR	<	50	lower	50	0	1	0
55814635	55814635	HR 43 < 45	2013-03-23 06:13:52	2013-03-23 06:13:54	2	8NICU_6	2013-03-22 23:59:00	2013-03-23 23:59:00	HR	<	45	lower	50	1	1	-5
55814635	55814635	HR 49 < 50	2013-03-26 10:43:50	2013-03-26 10:43:52	2	8NICU_6	2013-03-25 23:59:00	2013-03-26 23:59:00	HR	<	50	lower	50	0	1	0
55814635	55814635	HR 45 = 45	2013-03-27 20:15:26	2013-03-27 20:15:28	2	8NICU_6	2013-03-26 23:59:00	2013-03-27 23:59:00	HR	=	45	lower	50	1	1	-5
55814635	55814635	HR 50 = 50	2013-03-28 05:52:40	2013-03-28 05:52:42	2	8NICU_6	2013-03-27 23:59:00	2013-03-28 23:59:00	HR	=	50	lower	50	0	1	0
55814635	55814635	HR 46 < 47	2013-03-28 22:03:21	2013-03-28 22:03:29	8	8NICU_6	2013-03-27 23:59:00	2013-03-28 23:59:00	HR	<	47	lower	50	1	1	-3
55814635	55814635	HR 50 = 50	2013-03-30 02:57:56	2013-03-30 02:57:58	2	8NICU_6	2013-03-29 23:59:00	2013-03-30 23:59:00	HR	=	50	lower	50	0	1	0
55814635	55814635	HR 0 < 46	2013-03-31 17:11:10	2013-03-31 17:11:36	26	8NICU_6	2013-03-30 23:59:00	2013-03-31 23:59:00	HR	<	46	lower	50	1	1	-4
55815470	55815470	HR 0 < 40	2013-03-20 18:02:13	2013-03-20 18:02:55	42	11NICU_5	2013-03-20 13:30:00	2013-03-20 23:59:00	HR	<	40	lower	50	1	1	-10
55815470	55815470	HR 42 < 50	2013-03-20 21:10:52	2013-03-20 21:10:56	4	11NICU_5	2013-03-20 13:30:00	2013-03-20 23:59:00	HR	<	50	lower	50	0	1	0
55815470	55815470	HR 39 < 48	2013-03-21 06:13:49	2013-03-21 06:13:53	4	11NICU_5	2013-03-20 23:59:00	2013-03-21 23:59:00	HR	<	48	lower	50	1	1	-2
55815470	55815470	HR 44 < 50	2013-03-21 11:02:19	2013-03-21 11:02:21	2	11NICU_5	2013-03-20 23:59:00	2013-03-21 23:59:00	HR	<	50	lower	50	0	1	0
55815470	55815470	HR 39 < 45	2013-03-21 21:52:07	2013-03-21 21:52:09	2	11NICU_5	2013-03-20 23:59:00	2013-03-21 23:59:00	HR	<	45	lower	50	1	1	-5
55815470	55815470	HR 36 < 40	2013-03-22 12:00:32	2013-03-22 12:00:36	4	11NICU_5	2013-03-21 23:59:00	2013-03-22 23:59:00	HR	<	40	lower	50	1	1	-10
55815470	55815470	HR 34 < 35	2013-03-24 01:15:29	2013-03-24 01:15:31	2	11NICU_5	2013-03-23 23:59:00	2013-03-24 23:59:00	HR	<	35	lower	50	1	1	-15
55815470	55815470	HR 0 < 50	2013-03-24 07:48:02	2013-03-24 07:48:08	6	11NICU_5	2013-03-23 23:59:00	2013-03-24 23:59:00	HR	<	50	lower	50	0	1	0
55815470	55815470	HR 46 < 48	2013-03-24 13:32:37	2013-03-24 13:32:39	2	11NICU_5	2013-03-23 23:59:00	2013-03-24 23:59:00	HR	<	48	lower	50	1	1	-2
55815470	55815470	HR 35 < 46	2013-03-24 13:56:46	2013-03-24 13:56:50	4	11NICU_5	2013-03-23 23:59:00	2013-03-24 23:59:00	HR	<	46	lower	50	1	1	-4
55815470	55815470	HR 39 < 50	2013-03-24 14:31:04	2013-03-24 14:31:32	28	11NICU_5	2013-03-23 23:59:00	2013-03-24 23:59:00	HR	<	50	lower	50	0	1	0
55815470	55815470	HR 34 < 40	2013-03-24 15:06:32	2013-03-24 15:06:36	4	11NICU_5	2013-03-23 23:59:00	2013-03-24 23:59:00	HR	<	40	lower	50	1	1	-10
55815470	55815470	HR 0 < 35	2013-03-25 04:55:56	2013-03-25 04:56:04	8	11NICU_5	2013-03-24 23:59:00	2013-03-25 16:44:00	HR	<	35	lower	50	1	1	-15
55838780	55838780	HR 47 = 47	2013-03-28 23:56:52	2013-03-28 23:56:56	4	8NICU_5	2013-03-27 23:59:00	2013-03-28 23:59:00	HR	=	47	lower	50	1	1	-3
55838780	55838780	HR 0 < 40	2013-03-29 01:16:20	2013-03-29 01:16:24	4	8NICU_5	2013-03-28 23:59:00	2013-03-29 23:59:00	HR	<	40	lower	50	1	1	-10
55838780	55838780	HR 49 < 50	2013-03-30 06:37:34	2013-03-30 06:37:36	2	8NICU_5	2013-03-29 23:59:00	2013-03-30 23:59:00	HR	<	50	lower	50	0	1	0
55838780	55838780	HR 46 = 46	2013-03-30 22:29:45	2013-03-30 22:29:49	4	8NICU_5	2013-03-29 23:59:00	2013-03-30 23:59:00	HR	=	46	lower	50	1	1	-4
55838780	55838780	HR 44 = 44	2013-03-31 04:22:53	2013-03-31 04:22:55	2	8NICU_5	2013-03-30 23:59:00	2013-03-31 23:59:00	HR	=	44	lower	50	1	1	-6
55838780	55838780	HR 48 < 50	2013-03-31 06:40:57	2013-03-31 06:40:59	2	8NICU_5	2013-03-30 23:59:00	2013-03-31 23:59:00	HR	<	50	lower	50	0	1	0
55838780	55838780	HR 45 = 45	2013-03-31 06:42:39	2013-03-31 06:42:41	2	8NICU_5	2013-03-30 23:59:00	2013-03-31 23:59:00	HR	=	45	lower	50	1	1	-5
55838780	55838780	HR 42 < 44	2013-03-31 06:50:11	2013-03-31 06:50:27	16	8NICU_5	2013-03-30 23:59:00	2013-03-31 23:59:00	HR	<	44	lower	50	1	1	-6
55838780	55838780	HR 42 = 42	2013-03-31 07:45:47	2013-03-31 07:45:51	4	8NICU_5	2013-03-30 23:59:00	2013-03-31 23:59:00	HR	=	42	lower	50	1	1	-8
55838780	55838780	HR 39 < 40	2013-03-31 07:56:31	2013-03-31 07:56:39	8	8NICU_5	2013-03-30 23:59:00	2013-03-31 23:59:00	HR	<	40	lower	50	1	1	-10
55838780	55838780	HR 39 = 39	2013-03-31 11:05:58	2013-03-31 11:06:02	4	8NICU_5	2013-03-30 23:59:00	2013-03-31 23:59:00	HR	=	39	lower	50	1	1	-11
55838860	55838860	HR 42 < 45	2013-03-28 10:21:39	2013-03-28 10:21:45	6	10ICC_3	2013-03-28 02:40:00	2013-03-28 23:59:00	HR	<	45	lower	50	1	1	-5
55838860	55838860	HR 38 < 40	2013-03-28 13:49:14	2013-03-28 13:49:16	2	10ICC_3	2013-03-28 02:40:00	2013-03-28 23:59:00	HR	<	40	lower	50	1	1	-10
55838860	55838860	HR 34 < 35	2013-03-28 14:57:33	2013-03-28 14:57:35	2	10ICC_3	2013-03-28 02:40:00	2013-03-28 23:59:00	HR	<	35	lower	50	1	1	-15
55838860	55838860	HR 30 = 30	2013-03-28 16:10:39	2013-03-28 16:10:45	6	10ICC_3	2013-03-28 02:40:00	2013-03-28 23:59:00	HR	=	30	lower	50	1	1	-20
55842450	55842450	HR 48 < 49	2013-03-30 01:34:34	2013-03-30 01:34:46	12	11NICU_3	2013-03-29 23:59:00	2013-03-30 23:59:00	HR	<	49	lower	50	1	1	-1
55842450	55842450	HR 47 = 47	2013-03-30 01:38:00	2013-03-30 01:38:02	2	11NICU_3	2013-03-29 23:59:00	2013-03-30 23:59:00	HR	=	47	lower	50	1	1	-3
55842450	55842450	HR 45 = 45	2013-03-30 01:45:44	2013-03-30 01:45:46	2	11NICU_3	2013-03-29 23:59:00	2013-03-30 23:59:00	HR	=	45	lower	50	1	1	-5
															Sum	-640
															Average	-1.6
															Std Dev	9.5319
															Median	-1
															Min	-50
															Max	40

## Sheet: magn_upper_chngprev
MRN_ADT	MRN_AlarmTable	AlarmMessage	AlarmStartTime	AlarmEndTime	Duration	UnitBed	TransferIn	TransferOut	typeOfAlarm	symbol	currThreshold	upperLower	defaultThres	thresholdChanged	changeFromPrevious	MagnitudeChange
1929593	1929593	HR 153 > 133	2013-03-10 08:39:08	2013-03-10 08:39:12	4	13ICU_14	2013-03-09 23:59:00	2013-03-10 23:59:00	HR	>	133	upper	130	1	1	3
4349211	4349211	HR 136 > 135	2013-03-04 14:49:07	2013-03-04 14:50:45	98	9ICU_2	2013-03-03 23:59:00	2013-03-04 23:59:00	HR	>	135	upper	130	1	1	5
4349211	4349211	HR 147 > 145	2013-03-04 15:28:00	2013-03-04 15:29:30	90	9ICU_2	2013-03-03 23:59:00	2013-03-04 23:59:00	HR	>	145	upper	130	1	1	15
4349211	4349211	HR 130 = 130	2013-03-06 22:25:55	2013-03-06 22:25:59	4	9ICU_2	2013-03-05 23:59:00	2013-03-06 23:59:00	HR	=	130	upper	130	0	1	0
4349211	4349211	HR 140 = 140	2013-03-09 11:26:27	2013-03-09 11:26:29	2	9ICU_2	2013-03-08 23:59:00	2013-03-09 23:59:00	HR	=	140	upper	130	1	1	10
4349211	4349211	HR 146 > 145	2013-03-09 16:18:23	2013-03-09 16:18:47	24	9ICU_2	2013-03-08 23:59:00	2013-03-09 23:59:00	HR	>	145	upper	130	1	1	15
4349211	4349211	HR 130 = 130	2013-03-10 20:39:45	2013-03-10 20:39:47	2	9ICU_2	2013-03-09 23:59:00	2013-03-10 23:59:00	HR	=	130	upper	130	0	1	0
4349211	4349211	HR 144 > 140	2013-03-20 09:03:24	2013-03-20 09:03:26	2	9ICU_2	2013-03-19 23:59:00	2013-03-20 23:59:00	HR	>	140	upper	130	1	1	10
4349211	4349211	HR 135 > 130	2013-03-25 21:58:04	2013-03-25 21:58:10	6	9ICU_2	2013-03-24 23:59:00	2013-03-25 23:59:00	HR	>	130	upper	130	0	1	0
4991907	4991907	HR 145 > 120	2013-03-16 08:51:43	2013-03-16 08:51:49	6	11NICU_10	2013-03-15 23:59:00	2013-03-16 23:59:00	HR	>	120	upper	130	1	1	-10
4991907	4991907	HR 163 > 160	2013-03-16 09:28:48	2013-03-16 09:28:50	2	11NICU_10	2013-03-15 23:59:00	2013-03-16 23:59:00	HR	>	160	upper	130	1	1	30
5080851	5080851	HR 138 > 132	2013-03-02 10:44:41	2013-03-02 10:44:43	2	11NICU_9	2013-03-01 23:59:00	2013-03-02 23:59:00	HR	>	132	upper	130	1	1	2
5080851	5080851	HR 134 > 130	2013-03-02 16:53:06	2013-03-02 16:53:10	4	11NICU_9	2013-03-01 23:59:00	2013-03-02 23:59:00	HR	>	130	upper	130	0	1	0
5080851	5080851	HR 141 > 140	2013-03-02 17:43:27	2013-03-02 17:43:29	2	11NICU_9	2013-03-01 23:59:00	2013-03-02 23:59:00	HR	>	140	upper	130	1	1	10
5080851	5080851	HR 126 > 125	2013-03-02 22:16:00	2013-03-02 22:16:02	2	11NICU_9	2013-03-01 23:59:00	2013-03-02 23:59:00	HR	>	125	upper	130	1	1	-5
5080851	5080851	HR 139 > 130	2013-03-20 23:29:46	2013-03-20 23:29:48	2	8NICU_8	2013-03-19 23:59:00	2013-03-20 23:59:00	HR	>	130	upper	130	0	1	0
5080851	5080851	HR 95 > 75	2013-03-25 08:50:06	2013-03-25 08:50:12	6	8NICU_8	2013-03-24 23:59:00	2013-03-25 18:53:00	HR	>	75	upper	130	1	1	-55
5220084	5220084	HR 148 > 135	2013-03-06 00:21:02	2013-03-06 00:21:04	2	10ICC_15	2013-03-05 23:59:00	2013-03-06 23:59:00	HR	>	135	upper	130	1	1	5
5686377	5686377	HR 190 > 135	2013-03-25 20:55:34	2013-03-25 20:55:38	4	11NICU_9	2013-03-25 19:30:00	2013-03-25 23:59:00	HR	>	135	upper	130	1	1	5
6987800	6987800	HR 137 > 125	2013-03-16 12:17:43	2013-03-16 12:17:47	4	13ICU_11	2013-03-15 23:59:00	2013-03-16 23:59:00	HR	>	125	upper	130	1	1	-5
6987800	6987800	HR 132 > 130	2013-03-19 16:08:26	2013-03-19 16:08:28	2	13ICU_11	2013-03-18 23:59:00	2013-03-19 23:59:00	HR	>	130	upper	130	0	1	0
8850437	8850437	HR 116 > 110	2013-03-07 22:37:28	2013-03-07 22:37:32	4	10ICC_13	2013-03-06 23:59:00	2013-03-07 23:59:00	HR	>	110	upper	130	1	1	-20
8850437	8850437	HR 138 > 115	2013-03-08 20:34:49	2013-03-08 20:34:53	4	10ICC_13	2013-03-07 23:59:00	2013-03-08 23:59:00	HR	>	115	upper	130	1	1	-15
8850437	8850437	HR 116 = 116	2013-03-08 20:51:21	2013-03-08 20:51:23	2	10ICC_13	2013-03-07 23:59:00	2013-03-08 23:59:00	HR	=	116	upper	130	1	1	-14
8850437	8850437	HR 120 = 120	2013-03-08 22:00:35	2013-03-08 22:01:19	44	10ICC_13	2013-03-07 23:59:00	2013-03-08 23:59:00	HR	=	120	upper	130	1	1	-10
8850437	8850437	HR 126 = 126	2013-03-08 23:11:29	2013-03-08 23:12:13	44	10ICC_13	2013-03-07 23:59:00	2013-03-08 23:59:00	HR	=	126	upper	130	1	1	-4
8850437	8850437	HR 144 > 131	2013-03-09 00:20:55	2013-03-09 00:20:57	2	10ICC_13	2013-03-08 23:59:00	2013-03-09 23:59:00	HR	>	131	upper	130	1	1	1
11164722	11164722	HR 147 > 140	2013-03-02 19:21:21	2013-03-02 19:21:23	2	9ICU_14	2013-03-01 23:59:00	2013-03-02 23:59:00	HR	>	140	upper	130	1	1	10
11164722	11164722	HR 133 > 130	2013-03-03 01:22:12	2013-03-03 01:22:14	2	9ICU_14	2013-03-02 23:59:00	2013-03-03 23:59:00	HR	>	130	upper	130	0	1	0
21394521	21394521	HR 158 > 155	2013-03-27 17:22:36	2013-03-27 17:23:10	34	13ICU_1	2013-03-26 23:59:00	2013-03-27 23:59:00	HR	>	155	upper	130	1	1	25
21394521	21394521	HR 146 > 140	2013-03-29 19:07:25	2013-03-29 19:07:33	8	13ICU_1	2013-03-28 23:59:00	2013-03-29 23:59:00	HR	>	140	upper	130	1	1	10
21687332	21687332	HR 152 > 120	2013-03-13 22:15:22	2013-03-13 22:15:30	8	13ICU_4	2013-03-12 23:59:00	2013-03-13 23:59:00	HR	>	120	upper	130	1	1	-10
21687332	21687332	HR 138 > 130	2013-03-14 22:08:57	2013-03-14 22:09:05	8	13ICU_4	2013-03-13 23:59:00	2013-03-14 23:59:00	HR	>	130	upper	130	0	1	0
22217950	22217950	HR 141 > 140	2013-03-13 13:05:50	2013-03-13 13:06:50	60	13ICU_7	2013-03-13 12:24:00	2013-03-13 23:59:00	HR	>	140	upper	130	1	1	10
22217950	22217950	HR 137 > 130	2013-03-13 23:27:02	2013-03-13 23:27:08	6	13ICU_7	2013-03-13 12:24:00	2013-03-13 23:59:00	HR	>	130	upper	130	0	1	0
32607055	32607055	HR 141 > 140	2013-03-11 04:53:06	2013-03-11 04:53:12	6	13ICU_3	2013-03-10 23:59:00	2013-03-11 23:59:00	HR	>	140	upper	130	1	1	10
32607055	32607055	HR 132 > 130	2013-03-12 21:26:34	2013-03-12 21:26:40	6	13ICU_3	2013-03-11 23:59:00	2013-03-12 23:59:00	HR	>	130	upper	130	0	1	0
32607055	32607055	HR 135 = 135	2013-03-16 09:33:00	2013-03-16 09:33:02	2	13ICU_3	2013-03-15 23:59:00	2013-03-16 23:59:00	HR	=	135	upper	130	1	1	5
32607055	32607055	HR 139 > 137	2013-03-16 09:44:18	2013-03-16 09:44:34	16	13ICU_3	2013-03-15 23:59:00	2013-03-16 23:59:00	HR	>	137	upper	130	1	1	7
32607055	32607055	HR 130 = 130	2013-03-17 00:40:48	2013-03-17 00:41:24	36	13ICU_3	2013-03-16 23:59:00	2013-03-17 23:59:00	HR	=	130	upper	130	0	1	0
32607055	32607055	HR 132 > 131	2013-03-17 01:07:22	2013-03-17 01:07:34	12	13ICU_3	2013-03-16 23:59:00	2013-03-17 23:59:00	HR	>	131	upper	130	1	1	1
32607055	32607055	HR 135 = 135	2013-03-17 01:17:20	2013-03-17 01:17:22	2	13ICU_3	2013-03-16 23:59:00	2013-03-17 23:59:00	HR	=	135	upper	130	1	1	5
32607055	32607055	HR 140 = 140	2013-03-17 02:01:16	2013-03-17 02:01:18	2	13ICU_3	2013-03-16 23:59:00	2013-03-17 23:59:00	HR	=	140	upper	130	1	1	10
32607055	32607055	HR 143 = 143	2013-03-17 03:34:49	2013-03-17 03:34:57	8	13ICU_3	2013-03-16 23:59:00	2013-03-17 23:59:00	HR	=	143	upper	130	1	1	13
32607055	32607055	HR 145 = 145	2013-03-17 03:42:07	2013-03-17 03:42:13	6	13ICU_3	2013-03-16 23:59:00	2013-03-17 23:59:00	HR	=	145	upper	130	1	1	15
32607055	32607055	HR 131 > 130	2013-03-18 15:39:01	2013-03-18 15:39:11	10	13ICU_3	2013-03-17 23:59:00	2013-03-18 23:59:00	HR	>	130	upper	130	0	1	0
32607055	32607055	HR 135 = 135	2013-03-18 16:56:02	2013-03-18 16:56:04	2	13ICU_3	2013-03-17 23:59:00	2013-03-18 23:59:00	HR	=	135	upper	130	1	1	5
32607055	32607055	HR 140 = 140	2013-03-18 22:17:31	2013-03-18 22:17:35	4	13ICU_3	2013-03-17 23:59:00	2013-03-18 23:59:00	HR	=	140	upper	130	1	1	10
32607055	32607055	HR 131 > 130	2013-03-19 08:52:30	2013-03-19 08:59:14	404	13ICU_3	2013-03-18 23:59:00	2013-03-19 23:59:00	HR	>	130	upper	130	0	1	0
33998694	33998694	HR 145 = 145	2013-03-17 10:47:02	2013-03-17 10:47:06	4	8NICU_9	2013-03-17 07:55:00	2013-03-17 18:40:00	HR	=	145	upper	130	1	1	15
33998694	33998694	HR 142 > 130	2013-03-17 14:09:03	2013-03-17 14:13:17	254	8NICU_9	2013-03-17 07:55:00	2013-03-17 18:40:00	HR	>	130	upper	130	0	1	0
33998694	33998694	HR 132 = 132	2013-03-18 15:54:28	2013-03-18 15:55:04	36	11NICU_12	2013-03-17 23:59:00	2013-03-18 23:59:00	HR	=	132	upper	130	1	1	2
33998694	33998694	HR 140 = 140	2013-03-18 16:42:44	2013-03-18 16:42:56	12	11NICU_12	2013-03-17 23:59:00	2013-03-18 23:59:00	HR	=	140	upper	130	1	1	10
33998694	33998694	HR 130 = 130	2013-03-28 09:19:15	2013-03-28 09:19:23	8	9ICU_1	2013-03-28 00:59:00	2013-03-28 23:59:00	HR	=	130	upper	130	0	1	0
34168695	34168695	HR 155 > 145	2013-03-05 14:32:40	2013-03-05 14:32:50	10	9ICU_11	2013-03-04 23:59:00	2013-03-05 23:59:00	HR	>	145	upper	130	1	1	15
34987653	34987653	HR 168 > 150	2013-03-22 19:49:32	2013-03-22 19:49:38	6	11NICU_6	2013-03-22 19:04:00	2013-03-22 23:59:00	HR	>	150	upper	130	1	1	20
34987653	34987653	HR 163 > 155	2013-03-22 20:23:40	2013-03-22 20:23:42	2	11NICU_6	2013-03-22 19:04:00	2013-03-22 23:59:00	HR	>	155	upper	130	1	1	25
34987653	34987653	HR 178 > 165	2013-03-22 21:48:24	2013-03-22 21:48:26	2	11NICU_6	2013-03-22 19:04:00	2013-03-22 23:59:00	HR	>	165	upper	130	1	1	35
34987653	34987653	HR 147 > 130	2013-03-22 23:57:06	2013-03-22 23:57:10	4	11NICU_6	2013-03-22 19:04:00	2013-03-22 23:59:00	HR	>	130	upper	130	0	1	0
41534451	41534451	HR 145 = 145	2013-03-06 23:37:30	2013-03-06 23:37:32	2	13ICU_8	2013-03-06 01:00:00	2013-03-06 23:59:00	HR	=	145	upper	130	1	1	15
41534451	41534451	HR 170 > 160	2013-03-07 02:59:39	2013-03-07 02:59:41	2	13ICU_8	2013-03-06 23:59:00	2013-03-07 23:59:00	HR	>	160	upper	130	1	1	30
41534451	41534451	HR 146 > 140	2013-03-08 07:54:29	2013-03-08 07:54:31	2	13ICU_8	2013-03-07 23:59:00	2013-03-08 18:55:00	HR	>	140	upper	130	1	1	10
41878274	41878274	HR 141 > 140	2013-03-27 16:50:08	2013-03-27 16:50:10	2	13ICU_14	2013-03-26 23:59:00	2013-03-27 18:29:00	HR	>	140	upper	130	1	1	10
42238457	55798869	HR 156 > 155	2013-03-14 16:59:26	2013-03-14 16:59:36	10	13ICU_13	2013-03-14 16:22:00	2013-03-14 23:59:00	HR	>	155	upper	130	1	1	25
42238457	55798869	HR 106 > 100	2013-03-15 22:41:34	2013-03-15 22:42:38	64	13ICU_13	2013-03-14 23:59:00	2013-03-15 23:59:00	HR	>	100	upper	130	1	1	-30
42379077	42379077	HR 157 > 140	2013-03-11 01:12:33	2013-03-11 01:12:37	4	13ICU_2	2013-03-11 00:41:00	2013-03-11 23:59:00	HR	>	140	upper	130	1	1	10
42379077	42379077	HR 149 > 145	2013-03-11 01:16:23	2013-03-11 01:16:25	2	13ICU_2	2013-03-11 00:41:00	2013-03-11 23:59:00	HR	>	145	upper	130	1	1	15
42379077	42379077	HR 137 > 130	2013-03-11 02:29:15	2013-03-11 02:29:21	6	13ICU_2	2013-03-11 00:41:00	2013-03-11 23:59:00	HR	>	130	upper	130	0	1	0
42379077	42379077	HR 144 > 140	2013-03-11 03:39:53	2013-03-11 03:39:57	4	13ICU_2	2013-03-11 00:41:00	2013-03-11 23:59:00	HR	>	140	upper	130	1	1	10
42379077	42379077	HR 160 > 150	2013-03-11 04:21:57	2013-03-11 04:22:05	8	13ICU_2	2013-03-11 00:41:00	2013-03-11 23:59:00	HR	>	150	upper	130	1	1	20
42379077	42379077	HR 140 > 130	2013-03-12 06:48:24	2013-03-12 06:48:28	4	13ICU_2	2013-03-11 23:59:00	2013-03-12 23:59:00	HR	>	130	upper	130	0	1	0
42379077	42379077	HR 138 > 135	2013-03-12 09:14:20	2013-03-12 09:14:22	2	13ICU_2	2013-03-11 23:59:00	2013-03-12 23:59:00	HR	>	135	upper	130	1	1	5
42379077	42379077	HR 145 > 130	2013-03-14 14:07:22	2013-03-14 14:07:26	4	13ICU_2	2013-03-13 23:59:00	2013-03-14 18:06:00	HR	>	130	upper	130	0	1	0
42822612	42822612	HR 141 > 140	2013-03-13 04:04:09	2013-03-13 04:04:11	2	9ICU_4	2013-03-12 23:59:00	2013-03-13 23:59:00	HR	>	140	upper	130	1	1	10
42822612	42822612	HR 152 > 150	2013-03-13 05:17:31	2013-03-13 05:17:33	2	9ICU_4	2013-03-12 23:59:00	2013-03-13 23:59:00	HR	>	150	upper	130	1	1	20
44271532	44271532	HR 151 > 150	2013-03-13 05:58:08	2013-03-13 05:58:52	44	9ICU_10	2013-03-12 23:59:00	2013-03-13 23:59:00	HR	>	150	upper	130	1	1	20
44271532	44271532	HR 130 = 130	2013-03-14 08:28:17	2013-03-14 08:31:37	200	9ICU_10	2013-03-13 23:59:00	2013-03-14 23:59:00	HR	=	130	upper	130	0	1	0
45981410	45981410	HR 135 = 135	2013-03-06 03:50:26	2013-03-06 03:50:30	4	13ICU_13	2013-03-05 23:59:00	2013-03-06 23:59:00	HR	=	135	upper	130	1	1	5
45981410	45981410	HR 141 > 130	2013-03-15 23:52:21	2013-03-15 23:52:37	16	11NICU_8	2013-03-15 09:55:00	2013-03-15 23:59:00	HR	>	130	upper	130	0	1	0
45981410	45981410	HR 146 > 140	2013-03-21 13:02:47	2013-03-21 13:02:49	2	10ICC_16	2013-03-20 23:59:00	2013-03-21 23:59:00	HR	>	140	upper	130	1	1	10
45981410	45981410	HR 152 > 150	2013-03-22 03:45:09	2013-03-22 03:45:13	4	10ICC_16	2013-03-21 23:59:00	2013-03-22 23:59:00	HR	>	150	upper	130	1	1	20
46359232	46359232	HR 187 > 135	2013-03-20 00:50:06	2013-03-20 00:50:10	4	9ICU_10	2013-03-19 23:59:00	2013-03-20 23:59:00	HR	>	135	upper	130	1	1	5
46681827	46681827	HR 153 > 145	2013-03-15 20:51:46	2013-03-15 20:51:48	2	9ICU_11	2013-03-15 19:58:00	2013-03-15 23:59:00	HR	>	145	upper	130	1	1	15
46681827	46681827	HR 136 > 130	2013-03-16 08:08:54	2013-03-16 08:08:58	4	9ICU_11	2013-03-15 23:59:00	2013-03-16 23:59:00	HR	>	130	upper	130	0	1	0
46681827	46681827	HR 163 > 160	2013-03-16 13:11:17	2013-03-16 13:11:19	2	9ICU_11	2013-03-15 23:59:00	2013-03-16 23:59:00	HR	>	160	upper	130	1	1	30
46681827	46681827	HR 130 = 130	2013-03-17 07:51:54	2013-03-17 07:51:56	2	9ICU_11	2013-03-16 23:59:00	2013-03-17 23:59:00	HR	=	130	upper	130	0	1	0
46681827	46681827	HR 159 > 150	2013-03-17 20:49:05	2013-03-17 20:49:07	2	9ICU_11	2013-03-16 23:59:00	2013-03-17 23:59:00	HR	>	150	upper	130	1	1	20
46681827	46681827	HR 169 > 155	2013-03-18 06:45:49	2013-03-18 06:45:53	4	9ICU_11	2013-03-17 23:59:00	2013-03-18 23:59:00	HR	>	155	upper	130	1	1	25
46681827	46681827	HR 142 > 130	2013-03-18 19:41:14	2013-03-18 19:41:20	6	9ICU_11	2013-03-17 23:59:00	2013-03-18 23:59:00	HR	>	130	upper	130	0	1	0
46681827	46681827	HR 160 > 155	2013-03-18 21:41:06	2013-03-18 21:41:08	2	9ICU_11	2013-03-17 23:59:00	2013-03-18 23:59:00	HR	>	155	upper	130	1	1	25
46681827	46681827	HR 175 > 165	2013-03-19 13:47:13	2013-03-19 13:47:15	2	9ICU_11	2013-03-18 23:59:00	2013-03-19 23:59:00	HR	>	165	upper	130	1	1	35
46681827	46681827	HR 133 > 130	2013-03-20 00:48:53	2013-03-20 00:48:55	2	9ICU_11	2013-03-19 23:59:00	2013-03-20 23:59:00	HR	>	130	upper	130	0	1	0
47170648	47170648	HR 122 > 120	2013-03-04 09:45:39	2013-03-04 09:45:41	2	10ICC_15	2013-03-03 23:59:00	2013-03-04 23:59:00	HR	>	120	upper	130	1	1	-10
47170648	47170648	HR 141 > 130	2013-03-04 21:02:29	2013-03-04 21:02:43	14	10ICC_15	2013-03-03 23:59:00	2013-03-04 23:59:00	HR	>	130	upper	130	0	1	0
47170648	47170648	HR 128 > 120	2013-03-07 06:29:44	2013-03-07 06:29:46	2	10ICC_2	2013-03-06 23:59:00	2013-03-07 23:59:00	HR	>	120	upper	130	1	1	-10
47170648	47170648	HR 141 > 130	2013-03-08 19:48:56	2013-03-08 19:49:00	4	10ICC_2	2013-03-07 23:59:00	2013-03-08 23:59:00	HR	>	130	upper	130	0	1	0
47579589	47579589	HR 142 > 140	2013-03-02 01:42:03	2013-03-02 01:43:11	68	13ICU_7	2013-03-01 23:59:00	2013-03-02 23:59:00	HR	>	140	upper	130	1	1	10
47579589	47579589	HR 153 > 145	2013-03-02 11:45:43	2013-03-02 11:46:25	42	13ICU_7	2013-03-01 23:59:00	2013-03-02 23:59:00	HR	>	145	upper	130	1	1	15
47579589	47579589	HR 140 = 140	2013-03-03 12:58:58	2013-03-03 12:59:02	4	13ICU_7	2013-03-02 23:59:00	2013-03-03 23:59:00	HR	=	140	upper	130	1	1	10
47579589	47579589	HR 145 = 145	2013-03-03 13:34:04	2013-03-03 13:34:42	38	13ICU_7	2013-03-02 23:59:00	2013-03-03 23:59:00	HR	=	145	upper	130	1	1	15
47579589	47579589	HR 132 > 130	2013-03-03 19:22:51	2013-03-03 19:22:57	6	13ICU_7	2013-03-02 23:59:00	2013-03-03 23:59:00	HR	>	130	upper	130	0	1	0
47579589	47579589	HR 140 = 140	2013-03-03 22:40:26	2013-03-03 22:40:30	4	13ICU_7	2013-03-02 23:59:00	2013-03-03 23:59:00	HR	=	140	upper	130	1	1	10
47579589	47579589	HR 146 > 145	2013-03-04 13:25:53	2013-03-04 13:26:19	26	13ICU_7	2013-03-03 23:59:00	2013-03-04 23:59:00	HR	>	145	upper	130	1	1	15
47579589	47579589	HR 149 > 148	2013-03-04 18:25:26	2013-03-04 18:25:36	10	13ICU_7	2013-03-03 23:59:00	2013-03-04 23:59:00	HR	>	148	upper	130	1	1	18
47579589	47579589	HR 134 > 130	2013-03-05 08:29:32	2013-03-05 08:29:50	18	13ICU_7	2013-03-04 23:59:00	2013-03-05 23:59:00	HR	>	130	upper	130	0	1	0
47579589	47579589	HR 146 > 140	2013-03-05 08:50:04	2013-03-05 08:50:16	12	13ICU_7	2013-03-04 23:59:00	2013-03-05 23:59:00	HR	>	140	upper	130	1	1	10
47579589	47579589	HR 153 > 150	2013-03-06 06:16:25	2013-03-06 06:16:41	16	13ICU_7	2013-03-05 23:59:00	2013-03-06 23:59:00	HR	>	150	upper	130	1	1	20
47579589	47579589	HR 134 > 130	2013-03-06 07:48:41	2013-03-06 07:49:51	70	13ICU_7	2013-03-05 23:59:00	2013-03-06 23:59:00	HR	>	130	upper	130	0	1	0
47579589	47579589	HR 141 > 140	2013-03-06 23:43:36	2013-03-06 23:43:40	4	13ICU_7	2013-03-05 23:59:00	2013-03-06 23:59:00	HR	>	140	upper	130	1	1	10
47579589	47579589	HR 144 > 143	2013-03-07 06:20:03	2013-03-07 06:20:07	4	13ICU_7	2013-03-06 23:59:00	2013-03-07 23:59:00	HR	>	143	upper	130	1	1	13
47579589	47579589	HR 135 > 130	2013-03-07 07:16:29	2013-03-07 07:16:43	14	13ICU_7	2013-03-06 23:59:00	2013-03-07 23:59:00	HR	>	130	upper	130	0	1	0
47579589	47579589	HR 146 > 145	2013-03-07 15:45:39	2013-03-07 15:45:43	4	13ICU_7	2013-03-06 23:59:00	2013-03-07 23:59:00	HR	>	145	upper	130	1	1	15
47579589	47579589	HR 155 > 150	2013-03-07 15:47:45	2013-03-07 15:48:15	30	13ICU_7	2013-03-06 23:59:00	2013-03-07 23:59:00	HR	>	150	upper	130	1	1	20
47579589	47579589	HR 141 > 140	2013-03-08 12:10:03	2013-03-08 12:10:07	4	13ICU_7	2013-03-07 23:59:00	2013-03-08 23:59:00	HR	>	140	upper	130	1	1	10
47584167	47584167	HR 121 > 120	2013-03-21 15:24:47	2013-03-21 15:24:55	8	11NICU_3	2013-03-20 23:59:00	2013-03-21 23:59:00	HR	>	120	upper	130	1	1	-10
48260756	48260756	HR 163 > 155	2013-03-23 13:09:40	2013-03-23 13:09:44	4	13ICU_13	2013-03-22 23:59:00	2013-03-23 23:59:00	HR	>	155	upper	130	1	1	25
48466133	48466133	HR 135 = 135	2013-03-03 14:56:50	2013-03-03 14:56:52	2	11NICU_7	2013-03-03 14:46:00	2013-03-03 23:59:00	HR	=	135	upper	130	1	1	5
48466133	48466133	HR 137 = 137	2013-03-03 15:03:04	2013-03-03 15:03:06	2	11NICU_7	2013-03-03 14:46:00	2013-03-03 23:59:00	HR	=	137	upper	130	1	1	7
48466133	48466133	HR 140 = 140	2013-03-03 17:12:06	2013-03-03 17:12:26	20	11NICU_7	2013-03-03 14:46:00	2013-03-03 23:59:00	HR	=	140	upper	130	1	1	10
48466133	48466133	HR 146 = 146	2013-03-03 19:17:35	2013-03-03 19:17:53	18	11NICU_7	2013-03-03 14:46:00	2013-03-03 23:59:00	HR	=	146	upper	130	1	1	16
48466133	48466133	HR 168 > 140	2013-03-05 20:36:03	2013-03-05 20:49:05	782	11NICU_7	2013-03-04 23:59:00	2013-03-05 23:59:00	HR	>	140	upper	130	1	1	10
48466133	48466133	HR 147 > 130	2013-03-07 21:25:05	2013-03-07 21:25:43	38	11NICU_7	2013-03-06 23:59:00	2013-03-07 23:59:00	HR	>	130	upper	130	0	1	0
48816550	48816550	HR 125 > 120	2013-03-25 01:32:41	2013-03-25 01:32:53	12	9ICU_15	2013-03-24 23:59:00	2013-03-25 23:59:00	HR	>	120	upper	130	1	1	-10
48933734	48933734	HR 139 > 135	2013-03-14 16:21:56	2013-03-14 16:22:04	8	11NICU_7	2013-03-14 08:44:00	2013-03-14 23:59:00	HR	>	135	upper	130	1	1	5
49249802	49249802	HR 121 > 120	2013-03-11 14:45:05	2013-03-11 14:45:09	4	10ICC_16	2013-03-10 23:59:00	2013-03-11 23:59:00	HR	>	120	upper	130	1	1	-10
49249802	49249802	HR 130 = 130	2013-03-14 21:40:03	2013-03-14 21:40:05	2	10ICC_13	2013-03-13 23:59:00	2013-03-14 23:59:00	HR	=	130	upper	130	0	1	0
49249802	49249802	HR 136 > 134	2013-03-24 22:53:35	2013-03-24 22:53:37	2	10ICC_13	2013-03-23 23:59:00	2013-03-24 23:59:00	HR	>	134	upper	130	1	1	4
49249802	49249802	HR 140 > 130	2013-03-25 17:51:25	2013-03-25 17:51:31	6	10ICC_13	2013-03-24 23:59:00	2013-03-25 23:59:00	HR	>	130	upper	130	0	1	0
49249802	49249802	HR 156 > 140	2013-03-26 07:14:04	2013-03-26 07:14:12	8	10ICC_13	2013-03-25 23:59:00	2013-03-26 23:59:00	HR	>	140	upper	130	1	1	10
49249802	49249802	HR 132 > 130	2013-03-26 16:18:11	2013-03-26 16:18:13	2	10ICC_13	2013-03-25 23:59:00	2013-03-26 23:59:00	HR	>	130	upper	130	0	1	0
49249802	49249802	HR 154 > 134	2013-03-27 07:15:34	2013-03-27 07:15:44	10	10ICC_13	2013-03-26 23:59:00	2013-03-27 23:59:00	HR	>	134	upper	130	1	1	4
49249802	49249802	HR 154 > 140	2013-03-27 08:26:20	2013-03-27 08:26:32	12	10ICC_13	2013-03-26 23:59:00	2013-03-27 23:59:00	HR	>	140	upper	130	1	1	10
49249802	49249802	HR 139 > 130	2013-03-27 12:16:54	2013-03-27 12:16:58	4	10ICC_13	2013-03-26 23:59:00	2013-03-27 23:59:00	HR	>	130	upper	130	0	1	0
49249802	49249802	HR 148 > 135	2013-03-27 14:43:44	2013-03-27 14:43:46	2	10ICC_13	2013-03-26 23:59:00	2013-03-27 23:59:00	HR	>	135	upper	130	1	1	5
49249802	49249802	HR 144 > 130	2013-03-28 14:33:22	2013-03-28 14:33:28	6	10ICC_13	2013-03-27 23:59:00	2013-03-28 23:59:00	HR	>	130	upper	130	0	1	0
49249802	49249802	HR 157 > 153	2013-03-28 16:08:45	2013-03-28 16:08:49	4	10ICC_13	2013-03-27 23:59:00	2013-03-28 23:59:00	HR	>	153	upper	130	1	1	23
49249802	49249802	HR 152 > 130	2013-03-29 19:44:23	2013-03-29 19:44:35	12	10ICC_13	2013-03-28 23:59:00	2013-03-29 23:59:00	HR	>	130	upper	130	0	1	0
49249802	49249802	HR 141 > 140	2013-03-30 18:59:50	2013-03-30 18:59:52	2	10ICC_13	2013-03-29 23:59:00	2013-03-30 23:59:00	HR	>	140	upper	130	1	1	10
49249802	49249802	HR 134 > 130	2013-03-30 19:37:12	2013-03-30 19:37:14	2	10ICC_13	2013-03-29 23:59:00	2013-03-30 23:59:00	HR	>	130	upper	130	0	1	0
49249802	49249802	HR 141 > 140	2013-03-30 22:46:52	2013-03-30 22:46:58	6	10ICC_13	2013-03-29 23:59:00	2013-03-30 23:59:00	HR	>	140	upper	130	1	1	10
49455925	41917555	HR 191 > 190	2013-03-14 13:39:41	2013-03-14 13:39:43	2	11NICU_12	2013-03-14 13:22:00	2013-03-14 23:59:00	HR	>	190	upper	130	1	1	60
49455925	49455925	HR 160 > 130	2013-03-14 22:53:39	2013-03-14 22:53:55	16	11NICU_12	2013-03-14 13:22:00	2013-03-14 23:59:00	HR	>	130	upper	130	0	1	0
50057747	50057747	HR 151 > 140	2013-03-21 18:07:48	2013-03-21 18:07:50	2	13ICU_8	2013-03-20 23:59:00	2013-03-21 23:43:00	HR	>	140	upper	130	1	1	10
50156265	50156265	HR 207 > 170	2013-03-06 14:06:53	2013-03-06 14:07:01	8	13ICU_6	2013-03-05 23:59:00	2013-03-06 23:59:00	HR	>	170	upper	130	1	1	40
50156265	50156265	HR 147 > 130	2013-03-08 14:42:09	2013-03-08 14:42:33	24	13ICU_6	2013-03-07 23:59:00	2013-03-08 23:59:00	HR	>	130	upper	130	0	1	0
50156265	50156265	HR 166 > 165	2013-03-09 11:09:22	2013-03-09 11:09:56	34	13ICU_6	2013-03-08 23:59:00	2013-03-09 23:59:00	HR	>	165	upper	130	1	1	35
50156265	50156265	HR 180 = 180	2013-03-09 17:35:40	2013-03-09 17:35:52	12	13ICU_6	2013-03-08 23:59:00	2013-03-09 23:59:00	HR	=	180	upper	130	1	1	50
50156265	50156265	HR 161 > 130	2013-03-09 20:09:14	2013-03-09 20:09:32	18	13ICU_6	2013-03-08 23:59:00	2013-03-09 23:59:00	HR	>	130	upper	130	0	1	0
50156265	50156265	HR 141 > 140	2013-03-09 20:33:05	2013-03-09 20:33:17	12	13ICU_6	2013-03-08 23:59:00	2013-03-09 23:59:00	HR	>	140	upper	130	1	1	10
50178340	50178340	HR 161 > 160	2013-03-19 18:20:53	2013-03-19 18:24:13	200	13ICU_14	2013-03-19 09:41:00	2013-03-19 23:59:00	HR	>	160	upper	130	1	1	30
50178340	50178340	HR 260 > 130	2013-03-23 18:16:39	2013-03-23 18:16:43	4	13ICU_5	2013-03-22 23:59:00	2013-03-23 23:59:00	HR	>	130	upper	130	0	1	0
50178340	50178340	HR 133 = 133	2013-03-24 06:58:01	2013-03-24 06:58:09	8	13ICU_5	2013-03-23 23:59:00	2013-03-24 23:59:00	HR	=	133	upper	130	1	1	3
50178340	50178340	HR 140 = 140	2013-03-24 15:17:01	2013-03-24 15:17:11	10	13ICU_5	2013-03-23 23:59:00	2013-03-24 23:59:00	HR	=	140	upper	130	1	1	10
50178340	50178340	HR 145 = 145	2013-03-24 15:20:57	2013-03-24 15:21:11	14	13ICU_5	2013-03-23 23:59:00	2013-03-24 23:59:00	HR	=	145	upper	130	1	1	15
50178340	50178340	HR 152 > 150	2013-03-25 00:57:33	2013-03-25 00:57:55	22	13ICU_5	2013-03-24 23:59:00	2013-03-25 23:59:00	HR	>	150	upper	130	1	1	20
50178340	50178340	HR 153 = 153	2013-03-25 05:04:42	2013-03-25 05:04:44	2	13ICU_5	2013-03-24 23:59:00	2013-03-25 23:59:00	HR	=	153	upper	130	1	1	23
50178340	50178340	HR 147 > 130	2013-03-25 20:29:43	2013-03-25 20:30:03	20	13ICU_5	2013-03-24 23:59:00	2013-03-25 23:59:00	HR	>	130	upper	130	0	1	0
50178340	50178340	HR 159 > 155	2013-03-25 21:52:01	2013-03-25 21:52:22	21	13ICU_5	2013-03-24 23:59:00	2013-03-25 23:59:00	HR	>	155	upper	130	1	1	25
50178340	50178340	HR 130 = 130	2013-03-29 14:26:41	2013-03-29 14:26:43	2	13ICU_5	2013-03-28 23:59:00	2013-03-29 23:59:00	HR	=	130	upper	130	0	1	0
50178340	50178340	HR 140 = 140	2013-03-29 23:19:26	2013-03-29 23:19:28	2	13ICU_5	2013-03-28 23:59:00	2013-03-29 23:59:00	HR	=	140	upper	130	1	1	10
50429849	50429849	HR 120 = 120	2013-03-28 23:52:08	2013-03-28 23:59:48	460	9ICU_4	2013-03-27 23:59:00	2013-03-28 23:59:00	HR	=	120	upper	130	1	1	-10
50485161	50485161	HR 135 = 135	2013-03-31 06:10:33	2013-03-31 06:11:03	30	9ICU_8	2013-03-31 00:45:00	2013-03-31 23:59:00	HR	=	135	upper	130	1	1	5
50485161	50485161	HR 131 > 130	2013-03-31 14:52:23	2013-03-31 14:52:25	2	9ICU_8	2013-03-31 00:45:00	2013-03-31 23:59:00	HR	>	130	upper	130	0	1	0
50626300	50626300	HR 122 > 120	2013-03-02 14:32:46	2013-03-02 14:32:56	10	11NICU_6	2013-03-01 23:59:00	2013-03-02 23:59:00	HR	>	120	upper	130	1	1	-10
50768368		HR 155 > 135	2013-03-18 18:02:31	2013-03-18 18:02:33	2	13ICU_9	2013-03-18 17:28:00	2013-03-18 23:59:00	HR	>	135	upper	130	1	1	5
50768368		HR 133 > 130	2013-03-18 20:55:37	2013-03-18 20:55:39	2	13ICU_9	2013-03-18 17:28:00	2013-03-18 23:59:00	HR	>	130	upper	130	0	1	0
50768368	50768368	HR 164 > 160	2013-03-20 07:34:14	2013-03-20 07:34:16	2	13ICU_9	2013-03-19 23:59:00	2013-03-20 23:59:00	HR	>	160	upper	130	1	1	30
50876900	50876900	HR 165 > 150	2013-03-19 07:48:03	2013-03-19 07:48:05	2	9ICU_13	2013-03-18 23:59:00	2013-03-19 18:12:00	HR	>	150	upper	130	1	1	20
50892093	50892093	HR 144 > 140	2013-03-30 14:41:19	2013-03-30 14:41:55	36	10ICC_5	2013-03-29 23:59:00	2013-03-30 23:59:00	HR	>	140	upper	130	1	1	10
50892093	50892093	HR 131 > 130	2013-03-30 16:35:21	2013-03-30 16:35:31	10	10ICC_5	2013-03-29 23:59:00	2013-03-30 23:59:00	HR	>	130	upper	130	0	1	0
50892093	50892093	HR 137 > 135	2013-03-31 16:05:03	2013-03-31 16:05:25	22	10ICC_5	2013-03-30 23:59:00	2013-03-31 18:01:00	HR	>	135	upper	130	1	1	5
50998053	50998053	HR 146 > 140	2013-03-04 12:14:48	2013-03-04 12:14:50	2	9ICU_15	2013-03-04 11:21:00	2013-03-04 23:59:00	HR	>	140	upper	130	1	1	10
50998053	50998053	HR 133 > 130	2013-03-05 05:23:44	2013-03-05 05:23:46	2	9ICU_15	2013-03-04 23:59:00	2013-03-05 23:59:00	HR	>	130	upper	130	0	1	0
51050517	51050517	HR 124 > 120	2013-03-28 14:47:55	2013-03-28 14:47:57	2	10ICC_2	2013-03-27 23:59:00	2013-03-28 23:59:00	HR	>	120	upper	130	1	1	-10
52302323	52302323	HR 126 = 126	2013-03-04 22:26:58	2013-03-04 22:27:00	2	9ICU_7	2013-03-03 23:59:00	2013-03-04 23:59:00	HR	=	126	upper	130	1	1	-4
52302323	52302323	HR 121 > 120	2013-03-05 08:29:49	2013-03-05 08:30:09	20	9ICU_7	2013-03-04 23:59:00	2013-03-05 23:59:00	HR	>	120	upper	130	1	1	-10
52302323	52302323	HR 131 > 130	2013-03-14 09:05:49	2013-03-14 09:05:57	8	9ICU_7	2013-03-13 23:59:00	2013-03-14 23:59:00	HR	>	130	upper	130	0	1	0
52302323	52302323	HR 136 > 135	2013-03-20 00:25:36	2013-03-20 00:25:42	6	9ICU_7	2013-03-19 23:59:00	2013-03-20 23:59:00	HR	>	135	upper	130	1	1	5
52302323	52302323	HR 133 > 130	2013-03-30 11:52:28	2013-03-30 11:52:38	10	9ICU_7	2013-03-29 23:59:00	2013-03-30 23:59:00	HR	>	130	upper	130	0	1	0
52751497	52751497	HR 136 > 120	2013-03-19 18:08:00	2013-03-19 18:08:02	2	11NICU_7	2013-03-19 10:55:00	2013-03-19 23:59:00	HR	>	120	upper	130	1	1	-10
52751497	52751497	HR 133 > 130	2013-03-20 07:33:05	2013-03-20 07:33:07	2	11NICU_7	2013-03-19 23:59:00	2013-03-20 23:41:00	HR	>	130	upper	130	0	1	0
52768772	52768772	HR 122 > 120	2013-03-22 14:32:40	2013-03-22 14:32:58	18	11NICU_7	2013-03-21 23:59:00	2013-03-22 23:59:00	HR	>	120	upper	130	1	1	-10
52885094	52885094	HR 134 > 132	2013-03-13 23:14:57	2013-03-13 23:14:59	2	10ICC_8	2013-03-12 23:59:00	2013-03-13 23:59:00	HR	>	132	upper	130	1	1	2
52885094	52885094	HR 135 = 135	2013-03-14 09:42:23	2013-03-14 09:42:37	14	10ICC_8	2013-03-13 23:59:00	2013-03-14 23:59:00	HR	=	135	upper	130	1	1	5
52885094	52885094	HR 177 > 130	2013-03-16 01:18:35	2013-03-16 01:18:41	6	10ICC_8	2013-03-15 23:59:00	2013-03-16 23:59:00	HR	>	130	upper	130	0	1	0
52885094	52885094	HR 132 > 125	2013-03-20 09:53:27	2013-03-20 09:53:43	16	10ICC_8	2013-03-19 23:59:00	2013-03-20 23:59:00	HR	>	125	upper	130	1	1	-5
52885094	52885094	HR 127 = 127	2013-03-20 18:23:16	2013-03-20 18:23:18	2	10ICC_8	2013-03-19 23:59:00	2013-03-20 23:59:00	HR	=	127	upper	130	1	1	-3
52885094	52885094	HR 130 = 130	2013-03-21 07:08:47	2013-03-21 07:08:49	2	10ICC_8	2013-03-20 23:59:00	2013-03-21 23:59:00	HR	=	130	upper	130	0	1	0
53030173	53030173	HR 139 > 125	2013-03-05 10:10:37	2013-03-05 10:10:39	2	10ICC_6	2013-03-04 23:59:00	2013-03-05 23:59:00	HR	>	125	upper	130	1	1	-5
53030173	53030173	HR 132 > 130	2013-03-05 21:37:03	2013-03-05 21:37:05	2	10ICC_6	2013-03-04 23:59:00	2013-03-05 23:59:00	HR	>	130	upper	130	0	1	0
53097308		HR 135 = 135	2013-03-02 02:14:42	2013-03-02 02:14:44	2	13ICU_9	2013-03-01 23:59:00	2013-03-02 15:18:00	HR	=	135	upper	130	1	1	5
53097308		HR 137 = 137	2013-03-02 05:27:08	2013-03-02 05:27:10	2	13ICU_9	2013-03-01 23:59:00	2013-03-02 15:18:00	HR	=	137	upper	130	1	1	7
53097308		HR 140 = 140	2013-03-02 06:18:23	2013-03-02 06:18:25	2	13ICU_9	2013-03-01 23:59:00	2013-03-02 15:18:00	HR	=	140	upper	130	1	1	10
53097308		HR 145 = 145	2013-03-02 07:27:35	2013-03-02 07:28:03	28	13ICU_9	2013-03-01 23:59:00	2013-03-02 15:18:00	HR	=	145	upper	130	1	1	15
53153160		HR 135 = 135	2013-03-18 03:19:53	2013-03-18 03:19:57	4	10ICC_12	2013-03-17 23:59:00	2013-03-18 23:59:00	HR	=	135	upper	130	1	1	5
53153160		HR 142 > 137	2013-03-18 13:13:47	2013-03-18 13:13:51	4	10ICC_12	2013-03-17 23:59:00	2013-03-18 23:59:00	HR	>	137	upper	130	1	1	7
53153160		HR 115 = 115	2013-03-19 17:32:02	2013-03-19 17:32:04	2	10ICC_12	2013-03-18 23:59:00	2013-03-19 23:59:00	HR	=	115	upper	130	1	1	-15
53153160	53153160	HR 130 = 130	2013-03-22 12:17:54	2013-03-22 12:17:56	2	10ICC_12	2013-03-21 23:59:00	2013-03-22 23:59:00	HR	=	130	upper	130	0	1	0
53217915	53217915	HR 157 > 115	2013-03-05 11:30:18	2013-03-05 11:30:30	12	10ICC_11	2013-03-04 23:59:00	2013-03-05 23:59:00	HR	>	115	upper	130	1	1	-15
53217915	53217915	HR 151 > 130	2013-03-08 20:13:09	2013-03-08 20:13:21	12	10ICC_11	2013-03-07 23:59:00	2013-03-08 23:59:00	HR	>	130	upper	130	0	1	0
53217915	53217915	HR 105 > 100	2013-03-12 13:46:52	2013-03-12 13:46:56	4	10ICC_11	2013-03-11 23:59:00	2013-03-12 23:59:00	HR	>	100	upper	130	1	1	-30
53217915	53217915	HR 237 > 130	2013-03-20 11:49:23	2013-03-20 11:49:31	8	10ICC_11	2013-03-19 23:59:00	2013-03-20 23:59:00	HR	>	130	upper	130	0	1	0
53258298	53258298	HR 136 > 135	2013-03-26 21:51:17	2013-03-26 21:51:23	6	9ICU_13	2013-03-25 23:59:00	2013-03-26 23:59:00	HR	>	135	upper	130	1	1	5
53258298	53258298	HR 145 > 140	2013-03-26 22:39:33	2013-03-26 22:39:45	12	9ICU_13	2013-03-25 23:59:00	2013-03-26 23:59:00	HR	>	140	upper	130	1	1	10
53258298	53258298	HR 145 = 145	2013-03-26 22:49:29	2013-03-26 22:49:35	6	9ICU_13	2013-03-25 23:59:00	2013-03-26 23:59:00	HR	=	145	upper	130	1	1	15
53258298	53258298	HR 159 > 155	2013-03-27 01:06:52	2013-03-27 01:06:58	6	9ICU_13	2013-03-26 23:59:00	2013-03-27 23:59:00	HR	>	155	upper	130	1	1	25
53258298	53258298	HR 140 > 135	2013-03-27 08:38:47	2013-03-27 08:39:05	18	9ICU_13	2013-03-26 23:59:00	2013-03-27 23:59:00	HR	>	135	upper	130	1	1	5
53258298	53258298	HR 130 = 130	2013-03-27 15:16:25	2013-03-27 15:16:31	6	9ICU_13	2013-03-26 23:59:00	2013-03-27 23:59:00	HR	=	130	upper	130	0	1	0
55116610	55116610	HR 164 > 120	2013-03-14 09:20:54	2013-03-14 09:21:08	14	13ICU_5	2013-03-13 23:59:00	2013-03-14 16:35:00	HR	>	120	upper	130	1	1	-10
55135525	55135525	HR 133 > 132	2013-03-04 01:49:32	2013-03-04 01:49:42	10	9ICU_4	2013-03-03 23:59:00	2013-03-04 23:59:00	HR	>	132	upper	130	1	1	2
55135525	55135525	HR 133 > 130	2013-03-04 09:12:47	2013-03-04 09:12:53	6	9ICU_4	2013-03-03 23:59:00	2013-03-04 23:59:00	HR	>	130	upper	130	0	1	0
55217874	55217874	HR 154 > 150	2013-03-06 09:55:21	2013-03-06 09:55:23	2	10ICC_14	2013-03-05 23:59:00	2013-03-06 23:59:00	HR	>	150	upper	130	1	1	20
55217874	55217874	HR 132 > 130	2013-03-06 13:18:45	2013-03-06 13:19:21	36	10ICC_14	2013-03-05 23:59:00	2013-03-06 23:59:00	HR	>	130	upper	130	0	1	0
55217874	55217874	HR 142 > 140	2013-03-06 19:57:19	2013-03-06 19:58:01	42	10ICC_14	2013-03-05 23:59:00	2013-03-06 23:59:00	HR	>	140	upper	130	1	1	10
55217874	55217874	HR 138 > 130	2013-03-07 15:58:47	2013-03-07 15:58:51	4	10ICC_14	2013-03-06 23:59:00	2013-03-07 23:59:00	HR	>	130	upper	130	0	1	0
55217874	55217874	HR 149 > 135	2013-03-07 22:39:17	2013-03-07 22:39:19	2	10ICC_14	2013-03-06 23:59:00	2013-03-07 23:59:00	HR	>	135	upper	130	1	1	5
55217874	55217874	HR 137 > 125	2013-03-08 10:37:55	2013-03-08 10:37:57	2	10ICC_14	2013-03-07 23:59:00	2013-03-08 23:59:00	HR	>	125	upper	130	1	1	-5
55217874	55217874	HR 139 > 130	2013-03-09 09:14:35	2013-03-09 09:16:19	104	10ICC_14	2013-03-08 23:59:00	2013-03-09 23:59:00	HR	>	130	upper	130	0	1	0
55217874	55217874	HR 129 > 125	2013-03-11 11:00:24	2013-03-11 11:00:42	18	10ICC_14	2013-03-10 23:59:00	2013-03-11 23:59:00	HR	>	125	upper	130	1	1	-5
55217874	55217874	HR 130 = 130	2013-03-12 17:44:20	2013-03-12 17:44:23	3	10ICC_14	2013-03-11 23:59:00	2013-03-12 22:26:00	HR	=	130	upper	130	0	1	0
55223190	55223190	HR 102 > 100	2013-03-11 10:28:21	2013-03-11 10:28:29	8	13ICU_15	2013-03-10 23:59:00	2013-03-11 23:59:00	HR	>	100	upper	130	1	1	-30
55253854	55253854	HR 139 > 135	2013-03-03 05:43:15	2013-03-03 05:44:27	72	10ICC_10	2013-03-02 23:59:00	2013-03-03 23:59:00	HR	>	135	upper	130	1	1	5
55253854	55253854	HR 132 > 130	2013-03-03 19:41:33	2013-03-03 19:42:33	60	10ICC_10	2013-03-02 23:59:00	2013-03-03 23:59:00	HR	>	130	upper	130	0	1	0
55253854	55253854	HR 142 > 140	2013-03-04 12:03:22	2013-03-04 12:04:34	72	10ICC_10	2013-03-03 23:59:00	2013-03-04 23:59:00	HR	>	140	upper	130	1	1	10
55253854	55253854	HR 131 > 130	2013-03-04 19:48:28	2013-03-04 19:48:36	8	10ICC_10	2013-03-03 23:59:00	2013-03-04 23:59:00	HR	>	130	upper	130	0	1	0
55253854	55253854	HR 134 = 134	2013-03-05 07:14:45	2013-03-05 07:15:05	20	10ICC_10	2013-03-04 23:59:00	2013-03-05 23:59:00	HR	=	134	upper	130	1	1	4
55253854	55253854	HR 130 = 130	2013-03-05 14:25:49	2013-03-05 14:25:51	2	10ICC_10	2013-03-04 23:59:00	2013-03-05 23:59:00	HR	=	130	upper	130	0	1	0
55253854	55253854	HR 140 = 140	2013-03-06 15:03:26	2013-03-06 15:06:42	196	10ICC_10	2013-03-05 23:59:00	2013-03-06 23:59:00	HR	=	140	upper	130	1	1	10
55253854	55253854	HR 131 > 130	2013-03-07 06:28:56	2013-03-07 06:28:58	2	10ICC_10	2013-03-06 23:59:00	2013-03-07 23:59:00	HR	>	130	upper	130	0	1	0
55253854	55253854	HR 135 = 135	2013-03-07 09:40:00	2013-03-07 09:40:32	32	10ICC_10	2013-03-06 23:59:00	2013-03-07 23:59:00	HR	=	135	upper	130	1	1	5
55253854	55253854	HR 130 = 130	2013-03-07 22:24:15	2013-03-07 22:24:39	24	10ICC_10	2013-03-06 23:59:00	2013-03-07 23:59:00	HR	=	130	upper	130	0	1	0
55342334	55342334	HR 215 > 125	2013-03-09 10:57:26	2013-03-09 10:58:38	72	9ICU_12	2013-03-08 23:59:00	2013-03-09 23:59:00	HR	>	125	upper	130	1	1	-5
55342334	55342334	HR 154 > 130	2013-03-10 10:36:32	2013-03-10 10:36:36	4	9ICU_12	2013-03-09 23:59:00	2013-03-10 23:59:00	HR	>	130	upper	130	0	1	0
55342334	55342334	HR 164 > 125	2013-03-12 07:55:01	2013-03-12 07:55:03	2	9ICU_12	2013-03-11 23:59:00	2013-03-12 23:59:00	HR	>	125	upper	130	1	1	-5
55342334	55342334	HR 187 > 185	2013-03-12 09:27:49	2013-03-12 09:27:53	4	9ICU_12	2013-03-11 23:59:00	2013-03-12 23:59:00	HR	>	185	upper	130	1	1	55
55342334	55342334	HR 203 > 190	2013-03-15 18:02:42	2013-03-15 18:02:50	8	9ICU_12	2013-03-14 23:59:00	2013-03-15 23:59:00	HR	>	190	upper	130	1	1	60
55379262	55379262	HR 141 > 135	2013-03-13 17:21:33	2013-03-13 17:21:35	2	10ICC_15	2013-03-13 15:53:00	2013-03-13 23:59:00	HR	>	135	upper	130	1	1	5
55379262	55379262	HR 148 > 140	2013-03-13 18:37:30	2013-03-13 18:37:32	2	10ICC_15	2013-03-13 15:53:00	2013-03-13 23:59:00	HR	>	140	upper	130	1	1	10
55390525	55390525	HR 115 > 110	2013-03-15 22:09:57	2013-03-15 22:10:07	10	10ICC_7	2013-03-14 23:59:00	2013-03-15 23:59:00	HR	>	110	upper	130	1	1	-20
55420165	55420165	HR 145 = 145	2013-03-02 02:07:14	2013-03-02 02:07:16	2	13ICU_2	2013-03-01 23:59:00	2013-03-02 23:59:00	HR	=	145	upper	130	1	1	15
55420165	55420165	HR 136 > 135	2013-03-02 08:59:45	2013-03-02 08:59:59	14	13ICU_2	2013-03-01 23:59:00	2013-03-02 23:59:00	HR	>	135	upper	130	1	1	5
55420165	55420165	HR 145 = 145	2013-03-02 09:49:25	2013-03-02 09:49:33	8	13ICU_2	2013-03-01 23:59:00	2013-03-02 23:59:00	HR	=	145	upper	130	1	1	15
55420165	55420165	HR 146 > 130	2013-03-02 13:57:42	2013-03-02 13:58:02	20	13ICU_2	2013-03-01 23:59:00	2013-03-02 23:59:00	HR	>	130	upper	130	0	1	0
55420165	55420165	HR 150 > 145	2013-03-02 14:53:20	2013-03-02 14:53:42	22	13ICU_2	2013-03-01 23:59:00	2013-03-02 23:59:00	HR	>	145	upper	130	1	1	15
55420165	55420165	HR 130 = 130	2013-03-03 08:00:47	2013-03-03 08:00:51	4	13ICU_2	2013-03-02 23:59:00	2013-03-03 23:59:00	HR	=	130	upper	130	0	1	0
55420165	55420165	HR 154 > 148	2013-03-03 11:49:11	2013-03-03 11:49:23	12	13ICU_2	2013-03-02 23:59:00	2013-03-03 23:59:00	HR	>	148	upper	130	1	1	18
55420165	55420165	HR 151 > 150	2013-03-03 18:51:41	2013-03-03 18:51:49	8	13ICU_2	2013-03-02 23:59:00	2013-03-03 23:59:00	HR	>	150	upper	130	1	1	20
55420165	55420165	HR 155 > 152	2013-03-04 03:17:07	2013-03-04 03:19:49	162	13ICU_2	2013-03-03 23:59:00	2013-03-04 23:59:00	HR	>	152	upper	130	1	1	22
55420165	55420165	HR 150 > 130	2013-03-05 15:11:16	2013-03-05 15:13:32	136	13ICU_2	2013-03-04 23:59:00	2013-03-05 23:59:00	HR	>	130	upper	130	0	1	0
55420165	55420165	HR 142 > 140	2013-03-05 15:47:36	2013-03-05 15:47:42	6	13ICU_2	2013-03-04 23:59:00	2013-03-05 23:59:00	HR	>	140	upper	130	1	1	10
55420165	55420165	HR 151 > 150	2013-03-05 22:01:53	2013-03-05 22:02:33	40	13ICU_2	2013-03-04 23:59:00	2013-03-05 23:59:00	HR	>	150	upper	130	1	1	20
55420165	55420165	HR 159 > 155	2013-03-06 01:43:25	2013-03-06 01:44:17	52	13ICU_2	2013-03-05 23:59:00	2013-03-06 23:59:00	HR	>	155	upper	130	1	1	25
55420165	55420165	HR 158 = 158	2013-03-06 08:28:45	2013-03-06 08:28:47	2	13ICU_2	2013-03-05 23:59:00	2013-03-06 23:59:00	HR	=	158	upper	130	1	1	28
55420165	55420165	HR 139 > 130	2013-03-06 15:14:32	2013-03-06 15:14:56	24	13ICU_2	2013-03-05 23:59:00	2013-03-06 23:59:00	HR	>	130	upper	130	0	1	0
55420165	55420165	HR 150 = 150	2013-03-06 16:26:14	2013-03-06 16:26:16	2	13ICU_2	2013-03-05 23:59:00	2013-03-06 23:59:00	HR	=	150	upper	130	1	1	20
55420165	55420165	HR 160 = 160	2013-03-06 22:36:56	2013-03-06 22:37:18	22	13ICU_2	2013-03-05 23:59:00	2013-03-06 23:59:00	HR	=	160	upper	130	1	1	30
55420165	55420165	HR 171 > 170	2013-03-07 13:07:46	2013-03-07 13:07:48	2	13ICU_2	2013-03-06 23:59:00	2013-03-07 23:59:00	HR	>	170	upper	130	1	1	40
55420165	55420165	HR 149 > 130	2013-03-08 17:48:39	2013-03-08 17:57:11	512	13ICU_2	2013-03-07 23:59:00	2013-03-08 23:59:00	HR	>	130	upper	130	0	1	0
55420165	55420165	HR 150 = 150	2013-03-08 19:26:00	2013-03-08 19:26:16	16	13ICU_2	2013-03-07 23:59:00	2013-03-08 23:59:00	HR	=	150	upper	130	1	1	20
55420165	55420165	HR 131 > 130	2013-03-20 13:03:51	2013-03-20 13:04:15	24	13ICU_2	2013-03-20 12:28:00	2013-03-20 23:59:00	HR	>	130	upper	130	0	1	0
55420165	55420165	HR 141 > 140	2013-03-20 21:33:22	2013-03-20 21:33:26	4	13ICU_2	2013-03-20 12:28:00	2013-03-20 23:59:00	HR	>	140	upper	130	1	1	10
55420165	55420165	HR 141 > 130	2013-03-22 05:19:37	2013-03-22 05:19:41	4	13ICU_2	2013-03-21 23:59:00	2013-03-22 23:59:00	HR	>	130	upper	130	0	1	0
55420165	55420165	HR 140 = 140	2013-03-23 03:21:33	2013-03-23 03:21:49	16	13ICU_2	2013-03-22 23:59:00	2013-03-23 23:59:00	HR	=	140	upper	130	1	1	10
55420165	55420165	HR 142 = 142	2013-03-23 03:33:43	2013-03-23 03:33:47	4	13ICU_2	2013-03-22 23:59:00	2013-03-23 23:59:00	HR	=	142	upper	130	1	1	12
55420165	55420165	HR 130 = 130	2013-03-25 15:38:46	2013-03-25 15:38:50	4	13ICU_2	2013-03-24 23:59:00	2013-03-25 23:59:00	HR	=	130	upper	130	0	1	0
55420165	55420165	HR 141 > 140	2013-03-26 05:41:55	2013-03-26 05:42:23	28	13ICU_2	2013-03-25 23:59:00	2013-03-26 23:59:00	HR	>	140	upper	130	1	1	10
55420165	55420165	HR 131 > 130	2013-03-26 07:37:57	2013-03-26 07:38:05	8	13ICU_2	2013-03-25 23:59:00	2013-03-26 23:59:00	HR	>	130	upper	130	0	1	0
55420165	55420165	HR 135 = 135	2013-03-26 07:43:33	2013-03-26 07:43:39	6	13ICU_2	2013-03-25 23:59:00	2013-03-26 23:59:00	HR	=	135	upper	130	1	1	5
55420165	55420165	HR 141 > 140	2013-03-26 09:13:49	2013-03-26 09:14:49	60	13ICU_2	2013-03-25 23:59:00	2013-03-26 23:59:00	HR	>	140	upper	130	1	1	10
55420165	55420165	HR 145 = 145	2013-03-26 17:15:31	2013-03-26 17:15:37	6	13ICU_2	2013-03-25 23:59:00	2013-03-26 23:59:00	HR	=	145	upper	130	1	1	15
55420165	55420165	HR 155 = 155	2013-03-26 18:41:12	2013-03-26 18:41:14	2	13ICU_2	2013-03-25 23:59:00	2013-03-26 23:59:00	HR	=	155	upper	130	1	1	25
55420165	55420165	HR 130 = 130	2013-03-28 07:16:24	2013-03-28 07:16:30	6	13ICU_2	2013-03-27 23:59:00	2013-03-28 23:59:00	HR	=	130	upper	130	0	1	0
55420165	55420165	HR 135 = 135	2013-03-28 07:42:42	2013-03-28 07:42:52	10	13ICU_2	2013-03-27 23:59:00	2013-03-28 23:59:00	HR	=	135	upper	130	1	1	5
55420165	55420165	HR 145 = 145	2013-03-28 07:52:14	2013-03-28 07:52:20	6	13ICU_2	2013-03-27 23:59:00	2013-03-28 23:59:00	HR	=	145	upper	130	1	1	15
55420165	55420165	HR 140 > 130	2013-03-28 13:50:28	2013-03-28 13:50:58	30	13ICU_2	2013-03-27 23:59:00	2013-03-28 23:59:00	HR	>	130	upper	130	0	1	0
55420165	55420165	HR 136 > 135	2013-03-28 15:19:26	2013-03-28 15:20:18	52	13ICU_2	2013-03-27 23:59:00	2013-03-28 23:59:00	HR	>	135	upper	130	1	1	5
55420165	55420165	HR 140 = 140	2013-03-29 06:49:15	2013-03-29 06:49:27	12	13ICU_2	2013-03-28 23:59:00	2013-03-29 23:59:00	HR	=	140	upper	130	1	1	10
55420165	55420165	HR 130 = 130	2013-03-29 14:32:30	2013-03-29 14:32:32	2	13ICU_2	2013-03-28 23:59:00	2013-03-29 23:59:00	HR	=	130	upper	130	0	1	0
55420165	55420165	HR 140 = 140	2013-03-30 08:25:48	2013-03-30 08:26:20	32	13ICU_2	2013-03-29 23:59:00	2013-03-30 23:59:00	HR	=	140	upper	130	1	1	10
55420165	55420165	HR 141 > 130	2013-03-30 13:40:43	2013-03-30 13:41:53	70	13ICU_2	2013-03-29 23:59:00	2013-03-30 23:59:00	HR	>	130	upper	130	0	1	0
55420165	55420165	HR 152 > 150	2013-03-31 13:13:57	2013-03-31 13:14:11	14	13ICU_2	2013-03-30 23:59:00	2013-03-31 23:59:00	HR	>	150	upper	130	1	1	20
55432341	55432341	HR 134 = 134	2013-03-14 23:08:19	2013-03-14 23:09:23	64	9ICU_9	2013-03-14 01:35:00	2013-03-14 23:59:00	HR	=	134	upper	130	1	1	4
55432341	55432341	HR 144 > 130	2013-03-17 14:38:50	2013-03-17 14:45:02	372	9ICU_9	2013-03-16 23:59:00	2013-03-17 23:59:00	HR	>	130	upper	130	0	1	0
55652457	55652457	HR 163 > 140	2013-03-28 20:30:23	2013-03-28 20:30:25	2	13ICU_3	2013-03-27 23:59:00	2013-03-28 23:59:00	HR	>	140	upper	130	1	1	10
55652457	55652457	HR 131 > 130	2013-03-29 23:04:53	2013-03-29 23:05:21	28	13ICU_3	2013-03-28 23:59:00	2013-03-29 23:59:00	HR	>	130	upper	130	0	1	0
55668043	55253854	HR 135 = 135	2013-03-02 20:04:15	2013-03-02 20:04:23	8	10ICC_10	2013-03-01 23:59:00	2013-03-02 23:59:00	HR	=	135	upper	130	1	1	5
55669791	55669791	HR 141 > 140	2013-03-09 12:03:37	2013-03-09 12:03:39	2	10ICC_15	2013-03-08 23:59:00	2013-03-09 23:59:00	HR	>	140	upper	130	1	1	10
55690936	55690936	HR 123 > 120	2013-03-27 23:59:38	2013-03-27 23:59:40	2	13ICU_7	2013-03-27 23:59:00	2013-03-28 23:59:00	HR	>	120	upper	130	1	1	-10
55690936	55690936	HR 143 > 135	2013-03-30 11:50:16	2013-03-30 11:50:22	6	13ICU_7	2013-03-29 23:59:00	2013-03-30 23:59:00	HR	>	135	upper	130	1	1	5
55690936	55690936	HR 180 > 130	2013-03-30 12:12:59	2013-03-30 12:13:13	14	13ICU_7	2013-03-29 23:59:00	2013-03-30 23:59:00	HR	>	130	upper	130	0	1	0
55690936	55690936	HR 178 > 150	2013-03-31 13:33:23	2013-03-31 13:33:25	2	13ICU_7	2013-03-30 23:59:00	2013-03-31 15:07:00	HR	>	150	upper	130	1	1	20
55697264	55697264	HR 151 > 150	2013-03-08 13:51:15	2013-03-08 13:51:17	2	8NICU_12	2013-03-08 13:02:00	2013-03-08 23:59:00	HR	>	150	upper	130	1	1	20
55717656	50656586	HR 150 = 150	2013-03-06 05:11:29	2013-03-06 05:11:37	8	9ICU_6	2013-03-06 04:15:00	2013-03-06 23:59:00	HR	=	150	upper	130	1	1	20
55717656		HR 150 > 130	2013-03-06 05:28:23	2013-03-06 05:32:07	224	9ICU_6	2013-03-06 04:15:00	2013-03-06 23:59:00	HR	>	130	upper	130	0	1	0
55717656	55717656	HR 116 > 115	2013-03-10 10:47:37	2013-03-10 10:51:29	232	9ICU_6	2013-03-09 23:59:00	2013-03-10 23:59:00	HR	>	115	upper	130	1	1	-15
55717656	55717656	HR 135 > 130	2013-03-11 05:17:28	2013-03-11 05:17:30	2	9ICU_6	2013-03-10 23:59:00	2013-03-11 23:59:00	HR	>	130	upper	130	0	1	0
55717656	55717656	HR 171 > 145	2013-03-11 09:24:04	2013-03-11 09:24:06	2	9ICU_6	2013-03-10 23:59:00	2013-03-11 23:59:00	HR	>	145	upper	130	1	1	15
55717656	55717656	HR 132 > 130	2013-03-12 11:39:01	2013-03-12 11:39:10	9	9ICU_6	2013-03-11 23:59:00	2013-03-12 23:59:00	HR	>	130	upper	130	0	1	0
55718547	55718547	HR 142 > 140	2013-03-28 15:07:45	2013-03-28 15:07:47	2	11NICU_13	2013-03-27 23:59:00	2013-03-28 23:59:00	HR	>	140	upper	130	1	1	10
55718547	55718547	HR 133 > 130	2013-03-28 15:41:43	2013-03-28 15:45:03	200	11NICU_13	2013-03-27 23:59:00	2013-03-28 23:59:00	HR	>	130	upper	130	0	1	0
55718547	55718547	HR 134 = 134	2013-03-28 16:18:13	2013-03-28 16:18:15	2	11NICU_13	2013-03-27 23:59:00	2013-03-28 23:59:00	HR	=	134	upper	130	1	1	4
55718547	55718547	HR 140 = 140	2013-03-28 22:08:02	2013-03-28 22:08:04	2	11NICU_13	2013-03-27 23:59:00	2013-03-28 23:59:00	HR	=	140	upper	130	1	1	10
55721548	55721548	HR 135 = 135	2013-03-13 13:34:40	2013-03-13 13:34:46	6	13ICU_12	2013-03-12 23:59:00	2013-03-13 23:59:00	HR	=	135	upper	130	1	1	5
55721548	55721548	HR 141 > 140	2013-03-13 13:53:10	2013-03-13 13:53:16	6	13ICU_12	2013-03-12 23:59:00	2013-03-13 23:59:00	HR	>	140	upper	130	1	1	10
55721548	55721548	HR 147 > 145	2013-03-13 20:11:23	2013-03-13 20:14:21	178	13ICU_12	2013-03-12 23:59:00	2013-03-13 23:59:00	HR	>	145	upper	130	1	1	15
55721548	55721548	HR 150 = 150	2013-03-18 16:40:46	2013-03-18 16:40:50	4	13ICU_12	2013-03-17 23:59:00	2013-03-18 23:59:00	HR	=	150	upper	130	1	1	20
55721548	55721548	HR 145 = 145	2013-03-21 07:32:00	2013-03-21 07:32:04	4	13ICU_12	2013-03-20 23:59:00	2013-03-21 23:59:00	HR	=	145	upper	130	1	1	15
55731748	55731748	HR 135 = 135	2013-03-23 17:09:07	2013-03-23 17:09:37	30	8NICU_2	2013-03-23 13:23:00	2013-03-23 23:59:00	HR	=	135	upper	130	1	1	5
55731748	55731748	HR 145 = 145	2013-03-23 19:48:08	2013-03-23 19:48:10	2	8NICU_2	2013-03-23 13:23:00	2013-03-23 23:59:00	HR	=	145	upper	130	1	1	15
55731748	55731748	HR 159 > 155	2013-03-23 20:06:18	2013-03-23 20:06:24	6	8NICU_2	2013-03-23 13:23:00	2013-03-23 23:59:00	HR	>	155	upper	130	1	1	25
55731748	55731748	HR 133 > 130	2013-03-24 12:18:39	2013-03-24 12:24:01	322	8NICU_2	2013-03-23 23:59:00	2013-03-24 23:59:00	HR	>	130	upper	130	0	1	0
55735964	55735964	HR 135 = 135	2013-03-02 18:26:27	2013-03-02 18:26:29	2	9ICU_13	2013-03-02 17:45:00	2013-03-02 23:59:00	HR	=	135	upper	130	1	1	5
55735964	55735964	HR 149 > 145	2013-03-02 20:22:02	2013-03-02 20:22:06	4	9ICU_13	2013-03-02 17:45:00	2013-03-02 23:59:00	HR	>	145	upper	130	1	1	15
55735964	55735964	HR 130 = 130	2013-03-03 08:44:07	2013-03-03 08:44:43	36	9ICU_13	2013-03-02 23:59:00	2013-03-03 19:01:00	HR	=	130	upper	130	0	1	0
55736790	55736790	HR 141 > 140	2013-03-02 22:52:59	2013-03-02 22:53:01	2	8NICU_5	2013-03-01 23:59:00	2013-03-02 23:59:00	HR	>	140	upper	130	1	1	10
55736790	55736790	HR 144 > 130	2013-03-03 12:28:37	2013-03-03 12:28:41	4	8NICU_5	2013-03-02 23:59:00	2013-03-03 23:59:00	HR	>	130	upper	130	0	1	0
55736790	55736790	HR 145 > 140	2013-03-04 20:50:56	2013-03-04 20:51:02	6	8NICU_5	2013-03-03 23:59:00	2013-03-04 23:59:00	HR	>	140	upper	130	1	1	10
55741050	55741050	HR 121 > 120	2013-03-07 18:51:22	2013-03-07 18:51:44	22	11NICU_12	2013-03-06 23:59:00	2013-03-07 23:59:00	HR	>	120	upper	130	1	1	-10
55741050	55741050	HR 127 > 125	2013-03-08 07:18:24	2013-03-08 07:18:40	16	11NICU_12	2013-03-07 23:59:00	2013-03-08 14:54:00	HR	>	125	upper	130	1	1	-5
55747229	55747229	HR 137 > 134	2013-03-05 23:08:44	2013-03-05 23:08:58	14	11NICU_15	2013-03-04 23:59:00	2013-03-05 23:59:00	HR	>	134	upper	130	1	1	4
55747229	55747229	HR 130 = 130	2013-03-06 10:51:09	2013-03-06 10:51:13	4	11NICU_15	2013-03-05 23:59:00	2013-03-06 23:59:00	HR	=	130	upper	130	0	1	0
55747229	55747229	HR 150 = 150	2013-03-06 17:01:47	2013-03-06 17:02:05	18	11NICU_15	2013-03-05 23:59:00	2013-03-06 23:59:00	HR	=	150	upper	130	1	1	20
55747229	55747229	HR 156 > 155	2013-03-06 19:30:00	2013-03-06 19:30:08	8	11NICU_15	2013-03-05 23:59:00	2013-03-06 23:59:00	HR	>	155	upper	130	1	1	25
55747229	55747229	HR 160 = 160	2013-03-06 19:32:02	2013-03-06 19:32:06	4	11NICU_15	2013-03-05 23:59:00	2013-03-06 23:59:00	HR	=	160	upper	130	1	1	30
[truncated: 93 more rows]

## Sheet: All Thres changed rows
MRN_ADT	MRN_AlarmTable	AlarmMessage	AlarmStartTime	AlarmEndTime	Duration	UnitBed	TransferIn	TransferOut	typeOfAlarm	symbol	currThreshold	upperLower	defaultThres	thresholdChanged	changeFromPrevious	MagnitudeChange
[truncated: 9,794 more rows]

[truncated: 6 more sheets: MRNs With Thres Changed, UniqueMRNS, lower, upper, lowerDiffDefault, upperDiffDefault]
